# Supplementary material for: Association Between Base Excess and Mortality Among Patients in ICU With Acute Kidney Injury
Source: Front Med (Lausanne). 2021 Dec 2;8:779627. doi: 10.3389/fmed.2021.779627 (PMC8674681; doi:10.3389/fmed.2021.779627)
Supplement: Supplementary file 1 [file Data_Sheet_1.CSV]

subject_id	hadm_id	stay_id	aki_stage	dod	los_icu	ethnicity	gender	admission_age	icu_intime	icu_outtime	stage	admission_type	admittime	dischtime	deathtime	event1	etime	event	eventtime	icuevent	icutime	eventadm	timeadm	eventadm30	timeadm30	lactate_f	ph_f	so2_f	po2_f	pco2_f	aado2_f	aado2_calc_f	pao2fio2ratio_f	baseexcess_f	bicarbonate_f	totalco2_f	hematocrit_bga_f	hemoglobin_bga_f	carboxyhemoglobin_f	methemoglobin_f	temperature_f	chloride_f	calcium_f	glucose_bga_f	potassium_f	sodium_f	myocardial_infarct	congestive_heart_failure	peripheral_vascular_disease
17112572	20001687	37766114	2	NULL	2.05	OTHER	M	72.44645467936327	2196-06-13 09:18:36	2196-06-15 10:34:07	2	ELECTIVE	2196-06-12 00:00:00	2196-06-19 20:01:00	NULL	0	2.05244212962963	0	2.05244212962963	0	2.05244212962963	0	6.44611111111111	0	6.44611111111111	2.1	7.45	96	464	44	NULL	440.25	224	6	NULL	32	43	14.2	NULL	NULL	NULL	107	1.09	138	3	138	1	1	0
19476485	20002267	31311981	1	NULL	3.00	BLACK/AFRICAN AMERICAN	M	72.0383307505708544	2114-01-15 09:50:00	2114-01-18 09:48:54	1	SURGICAL SAME DAY ADMISSION	2114-01-15 00:00:00	2114-01-21 14:50:00	NULL	0	2.99923611111111	0	2.99923611111111	0	2.99923611111111	0	6.20833333333333	0	6.20833333333333	1.1	7.44	99	401	40	NULL	240.5	425	3	NULL	28	35	11.8	NULL	NULL	37.6	102	1.17	102	4.1	136	0	1	0
17368229	20006154	30306704	1	NULL	3.73	UNKNOWN	F	71.20648798148442	2139-03-17 23:00:00	2139-03-21 16:31:49	1	URGENT	2139-03-17 21:39:00	2139-03-28 14:50:00	NULL	0	3.73042824074074	0	3.73042824074074	0	3.73042824074074	0	10.6597222222222	0	10.6597222222222	4	7.35	95	78	45	NULL	427.5	253	0	NULL	26	36	12	0.4	0.3	NULL	92	1.03	447	2.7	128	1	1	0
12377638	20006999	32160575	2	NULL	3.09	WHITE	M	81.458457451954229	2127-06-18 09:29:36	2127-06-21 11:34:11	2	ELECTIVE	2127-06-17 10:45:00	2127-06-24 15:54:00	NULL	0	3.0865162037037	0	3.0865162037037	0	3.0865162037037	0	6.26694444444444	0	6.26694444444444	1.1	7.4	98	394	41	NULL	543.75	98	0	NULL	26	40	13.2	NULL	NULL	NULL	107	1.18	113	3.9	145	0	1	1
12738850	20010499	34053429	1	NULL	3.13	BLACK/AFRICAN AMERICAN	M	61.0246411967955493	2144-01-13 14:28:20	2144-01-16 17:33:43	1	URGENT	2144-01-10 00:00:00	2144-01-20 16:00:00	NULL	0	3.12873842592593	0	3.12873842592593	0	3.12873842592593	0	7.06365740740741	0	7.06365740740741	0.8	7.38	96	452	38	NULL	289.55	153.33333333333334	-1	NULL	23	40	13.4	NULL	NULL	NULL	107	1.15	95	3.7	140	0	1	0
19318312	20013496	32840324	1	NULL	18.48	ASIAN	F	21.841057664051049	2161-11-04 06:58:00	2161-11-22 18:27:35	1	EW EMER.	2161-11-04 04:33:00	2161-12-01 17:15:00	NULL	0	18.4788773148148	0	18.4788773148148	0	18.4788773148148	0	27.4284722222222	0	27.4284722222222	4.6	7.37	97	396	28	289	282	396	-7	NULL	17	NULL	NULL	NULL	NULL	NULL	NULL	1	275	NULL	NULL	0	0	0
16959685	20019689	37874774	2	NULL	6.56	WHITE	M	49.770179999379407	2186-10-10 08:39:28	2186-10-16 21:59:53	2	SURGICAL SAME DAY ADMISSION	2186-10-09 07:15:00	2186-10-19 17:14:00	NULL	0	6.55584490740741	0	6.55584490740741	0	6.55584490740741	0	9.35731481481482	0	9.35731481481482	1.5	7.46	NULL	113	43	NULL	125.19999999999999	287.5	6	NULL	32	NULL	NULL	NULL	NULL	NULL	NULL	NULL	NULL	NULL	NULL	0	0	0
19210871	20020562	30996761	1	2150-08-20	3.01	BLACK/AFRICAN AMERICAN	M	69.596516601778182	2150-08-13 18:49:18	2150-08-16 19:08:15	2	EW EMER.	2150-08-06 20:57:00	2150-08-20 00:45:00	2150-08-20 00:45:00	1	6.24701388888889	1	6.24701388888889	0	3.01315972222222	1	6.24701388888889	1	6.24701388888889	1.3	7.31	98	105	47	NULL	208.55	263.3333333333333	-2	NULL	25	26	8.7	NULL	NULL	36.7	102	1.11	109	4.4	134	0	0	0
12285052	20022283	38899278	1	NULL	6.58	UNKNOWN	F	79.52326608111882	2139-07-11 03:50:00	2139-07-17 17:47:06	1	EW EMER.	2139-07-11 02:51:00	2139-07-28 16:15:00	NULL	0	6.58131944444444	0	6.58131944444444	0	6.58131944444444	0	17.5173611111111	0	17.5173611111111	NULL	7.36	96	371	32	330	302	371	-6	NULL	19	NULL	NULL	NULL	NULL	37.8	NULL	NULL	NULL	NULL	NULL	0	0	0
11200984	20022465	39032417	3	2151-11-06	2.86	BLACK/AFRICAN AMERICAN	M	74.831963617425038	2151-11-03 21:49:04	2151-11-06 18:30:05	3	EW EMER.	2151-10-31 20:50:00	2151-11-06 14:35:00	2151-11-06 14:35:00	1	2.69856481481481	1	2.69856481481481	1	2.69856481481481	1	2.69856481481481	1	2.69856481481481	3.6	7.46	97	79	24	NULL	185.25	280	-4	NULL	18	20	6.7	NULL	NULL	38.6	NULL	NULL	NULL	NULL	NULL	0	0	0
16779215	20024229	30937475	2	NULL	6.65	WHITE	M	65.65537042715667	2132-08-27 09:13:00	2132-09-03 00:47:10	2	OBSERVATION ADMIT	2132-08-27 08:05:00	2132-09-08 11:13:00	NULL	0	6.64872685185185	0	6.64872685185185	0	6.64872685185185	0	12.0833333333333	0	12.0833333333333	1	7.37	NULL	83	57	NULL	495.25	149	5	NULL	34	31	10.4	NULL	NULL	NULL	94	1.07	108	3.5	134	0	0	0
19290559	20025037	30271409	1	NULL	2.65	WHITE	F	90.66251645028045	2154-08-31 05:41:00	2154-09-02 21:14:46	2	EW EMER.	2154-08-31 05:18:00	2154-09-05 15:16:00	NULL	0	2.64844907407407	0	2.64844907407407	0	2.64844907407407	0	5.39930555555556	0	5.39930555555556	3.4	7.39	NULL	31	38	NULL	NULL	NULL	-2	NULL	24	NULL	NULL	NULL	NULL	NULL	NULL	NULL	NULL	NULL	NULL	0	0	0
18586186	20032565	34913252	2	NULL	9.66	WHITE	F	28.258848547294975	2185-04-08 02:34:36	2185-04-17 18:23:45	3	URGENT	2185-04-05 13:01:00	2185-04-24 17:45:00	NULL	0	9.65913194444444	0	9.65913194444444	0	9.65913194444444	0	16.6322222222222	0	16.6322222222222	7.4	7.34	98	238	21	NULL	466.75	215	-12	NULL	12	28	9.4	NULL	NULL	39.4	110	1.01	131	3.6	140	0	1	0
17963938	20043333	30604629	2	2111-01-14	17.16	UNABLE TO OBTAIN	F	77.990313728067053	2110-12-28 17:36:00	2111-01-14 21:26:57	3	EW EMER.	2110-12-28 16:54:00	2111-01-14 00:00:00	2111-01-14 00:00:00	1	16.2666666666667	1	16.2666666666667	1	16.2666666666667	1	16.2666666666667	1	16.2666666666667	1.4	7.31	NULL	227	51	438	422.25	227	-1	NULL	27	NULL	NULL	NULL	NULL	37.2	103	1.01	124	3.7	136	0	1	0
10023771	20044587	33177122	1	NULL	2.29	WHITE	M	70.646974015401661	2113-08-25 09:32:41	2113-08-27 16:27:53	1	ELECTIVE	2113-08-25 07:15:00	2113-08-30 14:15:00	NULL	0	2.28833333333333	0	2.28833333333333	0	2.28833333333333	0	5.19605324074074	0	5.19605324074074	1.4	7.37	98	405	41	NULL	402.5	263	-1	NULL	25	36	12	NULL	NULL	37.4	114	1.16	108	3.6	142	0	0	0
13386138	20044799	38306256	1	NULL	5.31	WHITE	F	60.678146270144178	2120-09-09 09:12:40	2120-09-14 16:43:11	2	URGENT	2120-09-04 16:30:00	2120-09-17 14:00:00	NULL	0	5.3128587962963	0	5.3128587962963	0	5.3128587962963	0	8.19953703703704	0	8.19953703703704	0.6	7.38	98	144	43	NULL	461.25	188	0	NULL	26	32	10.7	NULL	NULL	37.3	102	1.16	132	4.1	137	1	0	0
19760298	20045128	35209796	2	NULL	3.98	WHITE	M	84.0922656911186434	2187-02-03 19:46:00	2187-02-07 19:10:54	2	EW EMER.	2187-02-03 16:47:00	2187-02-13 18:57:00	NULL	0	3.975625	0	3.975625	0	3.975625	0	9.96597222222222	0	9.96597222222222	1.4	7.33	NULL	68	47	NULL	229.75	136	-1	NULL	26	NULL	NULL	NULL	NULL	36.8	NULL	1	NULL	NULL	NULL	1	1	0
19475346	20047275	37522159	2	2116-12-14	2.02	WHITE	M	67.780089715251197	2116-10-14 18:05:03	2116-10-16 18:40:11	2	EW EMER.	2116-10-11 22:07:00	2116-11-03 17:15:00	NULL	0	2.02439814814815	0	2.02439814814815	0	2.02439814814815	0	19.9652430555556	0	19.9652430555556	2.2	7.4	NULL	83	24	607	600	83	-7	NULL	15	NULL	NULL	NULL	NULL	NULL	NULL	1.12	NULL	NULL	NULL	0	0	0
14915616	20052026	38964841	1	NULL	13.23	WHITE	M	67.185516269578343	2198-03-09 18:47:00	2198-03-23 00:16:48	2	OBSERVATION ADMIT	2198-03-09 18:12:00	2198-03-23 16:23:00	NULL	0	13.2290277777778	0	13.2290277777778	0	13.2290277777778	0	13.9	0	13.9	1.5	7.31	89	65	66	NULL	218.5	126	3	NULL	35	NULL	NULL	NULL	NULL	NULL	NULL	1.19	116	3.9	NULL	0	1	0
10397277	20053627	34996407	1	NULL	3.97	WHITE	M	74.578526246525135	2182-07-31 10:03:57	2182-08-04 09:18:15	1	ELECTIVE	2182-07-31 07:15:00	2182-08-09 17:02:00	NULL	0	3.96826388888889	0	3.96826388888889	0	3.96826388888889	0	9.2903125	0	9.2903125	1.3	7.39	97	368	45	NULL	332	326	2	NULL	28	38	12.7	NULL	NULL	NULL	100	1.18	111	3.8	137	0	0	1
14920657	20054471	36151559	2	NULL	3.69	WHITE	F	63.676037698597399	2169-09-04 22:50:00	2169-09-08 15:17:53	2	EW EMER.	2169-09-04 22:01:00	2169-09-08 15:00:00	NULL	0	3.68603009259259	0	3.68603009259259	0	3.68603009259259	0	3.67361111111111	0	3.67361111111111	1.5	7.35	91	164	47	NULL	323	320	0	NULL	27	39	13.1	NULL	NULL	NULL	103	1.17	102	3.7	137	0	0	1
13903940	20054615	39710041	2	NULL	5.47	WHITE	M	87.436924924661822	2159-06-10 09:34:20	2159-06-15 20:56:48	2	ELECTIVE	2159-06-09 14:00:00	2159-07-01 11:59:00	NULL	0	5.47393518518519	0	5.47393518518519	0	5.47393518518519	0	21.100462962963	0	21.100462962963	1.7	7.38	NULL	108	40	NULL	198.5	216	0	NULL	25	39	12.9	NULL	NULL	NULL	107	1.11	96	4	137	0	1	1
14034200	20063894	39346565	3	2180-06-12	8.84	WHITE	F	76.421482347472513	2180-06-02 22:40:57	2180-06-11 18:45:09	3	URGENT	2180-06-02 22:38:00	2180-06-12 22:00:00	2180-06-12 22:00:00	1	9.9715625	1	9.9715625	1	9.9715625	1	9.9715625	1	9.9715625	2.4	7.32	97	39	51	NULL	518.25	136	0	NULL	27	38	12.6	NULL	NULL	NULL	100	0.99	86	3.9	131	0	0	0
13870027	20065900	30288477	2	2198-10-29	16.39	BLACK/AFRICAN AMERICAN	F	91.78200260223207	2198-10-13 15:29:00	2198-10-30 00:55:45	2	EW EMER.	2198-10-13 14:07:00	2198-10-29 23:00:00	2198-10-29 23:00:00	1	16.3131944444444	1	16.3131944444444	1	16.3131944444444	1	16.3131944444444	1	16.3131944444444	4.7	7.19	93	21	51	632	628.25	21	-10	NULL	20	NULL	NULL	NULL	NULL	34.8	NULL	1.17	NULL	NULL	NULL	0	0	0
18345658	20066597	34289661	2	NULL	5.97	WHITE	F	71.859002387458178	2155-11-10 17:51:31	2155-11-16 17:05:05	3	URGENT	2155-11-10 17:51:00	2155-11-16 17:02:00	NULL	0	5.96775462962963	0	5.96775462962963	0	5.96775462962963	0	5.96561342592593	0	5.96561342592593	0.8	7.41	NULL	52	45	NULL	176.95	130	2	NULL	30	NULL	NULL	NULL	NULL	NULL	NULL	NULL	NULL	NULL	NULL	0	0	0
13447913	20069211	34699819	1	NULL	3.08	WHITE	F	48.49166435465314	2162-06-29 00:41:54	2162-07-02 02:39:47	2	EW EMER.	2162-06-29 00:41:00	2162-07-03 16:09:00	NULL	0	3.08186342592593	0	3.08186342592593	0	3.08186342592593	0	4.64381944444444	0	4.64381944444444	2.2	7.28	93	72	56	588	571	72	-1	NULL	27	30	10.1	NULL	NULL	NULL	100	1	127	3.6	134	0	0	0
11700565	20078527	33977347	2	2182-05-03	4.48	WHITE	M	75.322653275849376	2182-04-28 21:53:16	2182-05-03 09:24:54	2	EW EMER.	2182-04-28 20:19:00	2182-05-03 05:26:00	2182-05-03 05:26:00	1	4.31439814814815	1	4.31439814814815	1	4.31439814814815	1	4.31439814814815	1	4.31439814814815	3.4	7.36	97	118	52	547	530	118	3	NULL	31	44	14.5	NULL	NULL	NULL	NULL	1.1	NULL	NULL	NULL	0	0	0
19789054	20078619	33730004	2	NULL	15.38	BLACK/AFRICAN AMERICAN	F	49.536630507991961	2184-07-15 09:22:25	2184-07-30 18:31:56	3	SURGICAL SAME DAY ADMISSION	2184-07-15 00:00:00	2184-08-05 21:00:00	NULL	0	15.3816087962963	0	15.3816087962963	0	15.3816087962963	0	21.4844328703704	0	21.4844328703704	0.8	7.42	97	402	37	NULL	298.25	356	0	NULL	25	36	12	NULL	NULL	NULL	107	1.25	94	3.7	137	0	0	0
17551799	20078746	32204835	2	NULL	7.17	BLACK/AFRICAN AMERICAN	F	71.719924126408731	2154-10-02 13:32:39	2154-10-09 17:30:42	2	OBSERVATION ADMIT	2154-09-20 22:43:00	2154-10-15 17:53:00	NULL	0	7.1653125	0	7.1653125	0	7.1653125	0	13.1807986111111	0	13.1807986111111	2.1	7.43	NULL	113	32	561	560	113	-1	NULL	22	NULL	NULL	NULL	NULL	NULL	NULL	NULL	NULL	NULL	NULL	1	1	0
14393652	20079282	38197697	2	NULL	2.42	WHITE	M	60.969691936366087	2123-12-21 08:34:16	2123-12-23 18:35:38	2	OBSERVATION ADMIT	2123-12-21 04:08:00	2124-01-28 16:30:00	NULL	0	2.41761574074074	0	2.41761574074074	0	2.41761574074074	0	38.3303703703704	0	30	4.7	7.43	99	64	26	NULL	344.8	63.333333333333336	-4	NULL	18	NULL	NULL	NULL	NULL	37.8	NULL	0.94	NULL	4	138	0	0	0
17095998	20082702	35078412	1	NULL	3.29	WHITE	F	75.0485465800756759	2139-01-23 09:53:39	2139-01-26 16:51:32	1	URGENT	2139-01-18 17:33:00	2139-02-01 17:41:00	NULL	0	3.29019675925926	0	3.29019675925926	0	3.29019675925926	0	9.32454861111111	0	9.32454861111111	1.5	7.46	97	321	32	353	496.25	163	0	NULL	23	26	8.5	NULL	NULL	NULL	103	1.21	86	3.9	135	1	1	1
17122647	20086792	31028329	2	NULL	2.06	WHITE	F	73.210016768182313	2188-03-24 10:54:51	2188-03-26 12:23:02	2	URGENT	2188-03-17 16:58:00	2188-03-28 16:50:00	NULL	0	2.06123842592593	0	2.06123842592593	0	2.06123842592593	0	4.24663194444444	0	4.24663194444444	1.7	7.39	NULL	410	41	NULL	371	282	0	NULL	26	39	12.9	NULL	NULL	NULL	103	1.17	199	3.7	136	1	0	0
10683486	20088888	38205275	2	NULL	5.26	WHITE	M	69.398280455150284	2143-05-26 09:56:00	2143-05-31 16:04:33	2	SURGICAL SAME DAY ADMISSION	2143-05-26 11:15:00	2143-06-03 13:00:00	NULL	0	5.2559375	0	5.2559375	0	5.2559375	0	8.12777777777778	0	8.12777777777778	2.8	7.35	67	183	48	NULL	529.5	106	0	NULL	28	44	14.7	NULL	NULL	37.4	101	1.18	136	4.6	139	0	1	0
14628457	20089573	34613400	1	NULL	7.39	WHITE	M	83.805410902604	2146-10-31 11:18:15	2146-11-07 20:36:08	2	URGENT	2146-10-21 20:44:00	2146-11-09 13:10:00	NULL	0	7.38741898148148	0	7.38741898148148	0	7.38741898148148	0	9.07760416666667	0	9.07760416666667	2.5	7.4	95	382	40	NULL	553	105	0	NULL	26	43	14.4	NULL	NULL	NULL	98	1.15	184	4.1	134	1	1	0
17447711	20090388	32408347	1	NULL	2.20	WHITE	M	28.847533583517534	2112-11-11 09:27:27	2112-11-13 14:18:12	1	EW EMER.	2112-11-05 13:19:00	2112-11-15 11:45:00	NULL	0	2.20190972222222	0	2.20190972222222	0	2.20190972222222	0	4.09552083333333	0	4.09552083333333	1.5	7.45	98	410	46	NULL	-168.25	902	7	NULL	33	31	10.3	NULL	NULL	NULL	100	1.18	94	3.9	138	0	1	0
13071200	20092801	34490485	2	NULL	2.10	UNKNOWN	M	64.130790377034648	2136-02-17 18:30:00	2136-02-19 20:54:08	2	URGENT	2136-02-17 18:29:00	2136-02-22 15:30:00	NULL	0	2.10009259259259	0	2.10009259259259	0	2.10009259259259	0	4.875	0	4.875	0.7	7.4	98	397	47	NULL	487.5	163	3	NULL	30	41	13.7	NULL	NULL	NULL	100	1.23	132	3.5	135	1	0	0
18905882	20095529	38898111	2	2119-10-31	2.92	WHITE	F	59.823721365256156	2119-10-28 20:35:39	2119-10-31 18:35:00	2	URGENT	2119-10-28 20:35:00	2119-10-31 13:05:00	2119-10-31 13:05:00	1	2.68704861111111	1	2.68704861111111	1	2.68704861111111	1	2.68704861111111	1	2.68704861111111	1.3	7.27	95	109	82	523	501.5	109	7	NULL	39	NULL	NULL	NULL	NULL	38.6	NULL	NULL	NULL	NULL	NULL	0	0	0
16909232	20099311	31658881	1	NULL	2.43	ASIAN	F	86.59886489262218	2171-08-12 08:20:25	2171-08-14 18:42:36	1	EW EMER.	2171-08-07 16:46:00	2171-08-24 14:35:00	NULL	0	2.43207175925926	0	2.43207175925926	0	2.43207175925926	0	12.2601273148148	0	12.2601273148148	NULL	7.44	NULL	32	47	NULL	NULL	NULL	6	NULL	33	NULL	NULL	NULL	NULL	NULL	NULL	1.11	NULL	3.7	NULL	0	0	0
14753525	20100256	37309979	1	NULL	2.29	WHITE	M	58.766877394531114	2156-10-07 09:48:53	2156-10-09 16:51:26	2	SURGICAL SAME DAY ADMISSION	2156-10-07 02:18:00	2156-10-12 15:20:00	NULL	0	2.2934375	0	2.2934375	0	2.2934375	0	5.22994212962963	0	5.22994212962963	1.2	7.29	98	220	56	NULL	406.4	130	0	NULL	28	32	10.8	NULL	NULL	NULL	104	1.21	142	4.1	139	0	0	1
18551026	20101807	35134787	2	NULL	8.98	WHITE	M	61.0227303632477462	2189-01-09 21:44:35	2189-01-18 21:12:15	2	ELECTIVE	2189-01-09 07:15:00	2189-01-20 14:25:00	NULL	0	8.9775462962963	0	8.9775462962963	0	8.9775462962963	0	10.6947337962963	0	10.6947337962963	2.2	7.18	NULL	118	74	NULL	216.3	223.33333333333334	-2	NULL	29	NULL	NULL	NULL	NULL	37.3	NULL	1.12	138	6.1	135	0	0	0
12464071	20103175	38519468	2	NULL	2.30	WHITE	M	54.40970933122575	2186-05-30 16:44:00	2186-06-01 23:56:55	2	OBSERVATION ADMIT	2186-05-30 15:26:00	2186-06-15 13:48:00	NULL	0	2.30063657407407	0	2.30063657407407	0	2.30063657407407	0	15.8777777777778	0	15.8777777777778	2.2	7.39	96	99	42	NULL	NULL	NULL	0	NULL	26	NULL	NULL	NULL	NULL	37	NULL	1.16	167	NULL	NULL	0	1	0
14480006	20104413	36725544	1	NULL	9.45	WHITE	F	56.633141862107863	2131-08-21 15:15:34	2131-08-31 02:02:20	1	SURGICAL SAME DAY ADMISSION	2131-08-20 06:00:00	2131-09-04 18:15:00	NULL	0	9.44914351851852	0	9.44914351851852	0	9.44914351851852	0	14.1246064814815	0	14.1246064814815	NULL	7.43	NULL	90	39	NULL	NULL	NULL	1	NULL	27	NULL	NULL	NULL	NULL	NULL	NULL	NULL	NULL	NULL	NULL	0	0	0
12963734	20110813	34479413	2	NULL	19.71	WHITE	M	84.999303201712837	2144-01-09 22:32:59	2144-01-29 15:38:37	2	OBSERVATION ADMIT	2143-12-31 23:42:00	2144-01-29 15:00:00	NULL	0	19.7122453703704	0	19.7122453703704	0	19.7122453703704	0	19.6854282407407	0	19.6854282407407	0.9	7.29	NULL	191	36	NULL	NULL	NULL	-8	NULL	18	23	7.8	NULL	NULL	NULL	NULL	1.07	NULL	NULL	NULL	0	0	0
19963068	20111271	34132866	1	NULL	7.50	AMERICAN INDIAN/ALASKA NATIVE	M	69.109516430202441	2122-02-10 10:11:41	2122-02-17 22:06:38	3	SURGICAL SAME DAY ADMISSION	2122-02-10 00:00:00	2122-02-22 16:00:00	NULL	0	7.49649305555556	0	7.49649305555556	0	7.49649305555556	0	12.2418865740741	0	12.2418865740741	1.6	7.35	95	402	46	NULL	550	118	0	NULL	26	37	12.2	NULL	NULL	NULL	103	1.05	271	4.8	137	1	1	0
11695285	20112353	37182148	2	NULL	4.04	WHITE	M	52.447106530282206	2154-06-13 15:35:52	2154-06-17 16:30:36	2	ELECTIVE	2154-06-13 07:15:00	2154-06-22 17:56:00	NULL	0	4.03800925925926	0	4.03800925925926	0	4.03800925925926	0	9.09731481481482	0	9.09731481481482	0.7	7.3	99	355	50	NULL	581	77	-1	NULL	26	37	12.2	NULL	NULL	NULL	102	1.19	147	5	134	0	0	0
13251286	20115323	34364406	1	2144-11-23	24.76	WHITE	M	66.821694550766645	2144-10-27 02:50:55	2144-11-20 21:02:02	3	EW EMER.	2144-10-27 02:49:00	2144-11-23 12:12:00	2144-11-23 12:12:00	1	27.3896412037037	1	27.3896412037037	0	24.7577199074074	1	27.3896412037037	1	27.3896412037037	2	7.57	98	289	24	NULL	277.25	86	2	NULL	23	NULL	NULL	NULL	NULL	38.2	NULL	1	NULL	NULL	NULL	0	0	0
16483436	20116402	37510531	1	NULL	15.11	UNKNOWN	F	58.171014849211086	2176-03-03 13:37:00	2176-03-18 16:13:57	2	EW EMER.	2176-03-03 11:05:00	2176-04-04 14:40:00	NULL	0	15.1089930555556	0	15.1089930555556	0	15.1089930555556	0	32.04375	0	30	1.8	7.38	NULL	145	40	NULL	90.19999999999999	362.5	0	NULL	25	NULL	NULL	NULL	NULL	NULL	NULL	NULL	NULL	NULL	NULL	1	0	0
19573671	20116605	35639155	3	2139-06-16	6.97	HISPANIC/LATINO	M	61.43369966579236	2139-06-09 15:43:27	2139-06-16 14:53:32	3	OBSERVATION ADMIT	2139-06-08 14:00:00	2139-06-16 11:48:00	2139-06-16 11:48:00	1	6.83649305555556	1	6.83649305555556	1	6.83649305555556	1	6.83649305555556	1	6.83649305555556	3.9	7.47	NULL	84	33	NULL	NULL	NULL	0	NULL	25	NULL	NULL	NULL	NULL	NULL	NULL	NULL	NULL	NULL	NULL	0	1	0
17149469	20119477	37908151	1	NULL	2.19	BLACK/AFRICAN AMERICAN	M	31.1816379429407	2139-03-08 18:17:57	2139-03-10 22:52:08	2	DIRECT EMER.	2139-03-08 18:17:00	2139-03-11 10:37:00	NULL	0	2.19040509259259	0	2.19040509259259	0	2.19040509259259	0	2.67989583333333	0	2.67989583333333	1.7	7.37	NULL	104	48	NULL	192.5	208	1	NULL	29	NULL	NULL	NULL	NULL	NULL	NULL	NULL	NULL	NULL	NULL	0	0	0
14672818	20121235	34287071	3	NULL	4.36	HISPANIC/LATINO	M	91.0824795614962135	2145-01-31 08:26:07	2145-02-04 17:07:39	3	URGENT	2145-01-31 03:00:00	2145-02-11 17:15:00	NULL	0	4.36217592592593	0	4.36217592592593	0	4.36217592592593	0	11.3672800925926	0	11.3672800925926	2	7.48	99	70	32	NULL	-16.75	664	0	NULL	25	36	12.1	NULL	NULL	36.4	103	1.02	133	3.1	134	1	1	1
19499830	20122564	36830523	1	NULL	13.42	BLACK/AFRICAN AMERICAN	F	77.489251342641013	2171-06-29 00:44:14	2171-07-12 10:45:48	2	EW EMER.	2171-06-28 16:41:00	2171-07-14 16:18:00	NULL	0	13.4177546296296	0	13.4177546296296	0	13.4177546296296	0	15.6484490740741	0	15.6484490740741	2.1	7.25	94	92	55	NULL	93.19999999999999	355	-3	NULL	25	33	10.9	NULL	NULL	NULL	108	1.14	169	3.8	141	1	1	0
10188275	20124676	34860321	2	NULL	2.06	WHITE	M	55.811334220416418	2144-10-23 16:19:43	2144-10-25 17:45:54	2	ELECTIVE	2144-10-23 08:00:00	2144-10-29 16:30:00	NULL	0	2.05984953703704	0	2.05984953703704	0	2.05984953703704	0	6.0071412037037	0	6.0071412037037	1.7	7.32	96	72	48	NULL	563	85	-1	NULL	26	39	13	NULL	NULL	NULL	108	1.15	157	3.7	142	0	1	0
15447461	20133409	33409364	1	NULL	14.86	UNKNOWN	M	62.687400028230902	2126-09-09 03:53:00	2126-09-24 00:27:03	1	EW EMER.	2126-09-09 01:37:00	2126-09-25 16:10:00	NULL	0	14.8569791666667	0	14.8569791666667	0	14.8569791666667	0	16.5118055555556	0	16.5118055555556	2.2	7.55	NULL	199	38	NULL	38.69999999999999	497.5	10	NULL	34	NULL	NULL	NULL	NULL	38	NULL	1	136	2.5	136	0	0	0
10123231	20138170	34165631	1	NULL	2.03	WHITE	M	65.414580530777463	2111-06-01 10:08:44	2111-06-03 10:57:51	2	URGENT	2111-06-01 10:08:00	2111-06-05 17:00:00	NULL	0	2.0341087962963	0	2.0341087962963	0	2.0341087962963	0	4.28560185185185	0	4.28560185185185	2.6	7.33	97	226	42	NULL	428.75	223	-3	23	23	38	12.5	NULL	NULL	38.1	104	1.15	177	4	138	1	0	0
12543250	20141818	32866003	2	NULL	40.61	UNKNOWN	F	68.0783803006712749	2155-01-29 15:51:00	2155-03-11 06:30:48	3	EW EMER.	2155-01-29 15:04:00	2155-03-29 18:30:00	NULL	0	40.6109722222222	0	30	0	40.6109722222222	0	59.1104166666667	0	30	2.6	7.34	98	50	42	NULL	106.44999999999999	312.5	-2	22	24	NULL	NULL	NULL	NULL	NULL	108	1.07	130	9.2	134	0	0	0
11317133	20143910	30016009	2	NULL	3.84	UNKNOWN	M	91.720897605788308	2129-09-21 14:01:22	2129-09-25 10:12:34	2	SURGICAL SAME DAY ADMISSION	2129-09-21 07:15:00	2129-09-27 13:40:00	NULL	0	3.84111111111111	0	3.84111111111111	0	3.84111111111111	0	5.98516203703704	0	5.98516203703704	1.6	7.38	98	463	42	NULL	315	343	0	NULL	26	31	10.3	NULL	NULL	NULL	102	1.19	90	4.2	136	0	0	0
19674342	20145241	30826608	2	NULL	2.14	WHITE	M	57.122129832944854	2139-02-15 09:40:16	2139-02-17 12:56:25	2	ELECTIVE	2139-02-14 14:34:00	2139-02-19 15:23:00	NULL	0	2.13621527777778	0	2.13621527777778	0	2.13621527777778	0	4.23800925925926	0	4.23800925925926	0.8	7.4	NULL	448	44	NULL	34.5	514	2	NULL	28	40	13.3	NULL	NULL	36.7	102	1.17	81	5	135	0	1	0
11589725	20146188	32246711	2	NULL	18.69	BLACK/AFRICAN AMERICAN	M	43.51359806192424	2179-07-08 01:54:00	2179-07-26 18:28:01	2	EW EMER.	2179-07-08 00:57:00	2179-08-09 17:10:00	NULL	0	18.6902893518519	0	18.6902893518519	0	18.6902893518519	0	32.6361111111111	0	30	1.4	7.52	99	271	34	408	399.5	271	5	NULL	29	NULL	NULL	NULL	NULL	38.7	NULL	NULL	NULL	NULL	NULL	0	0	0
14446260	20146263	35617463	2	2121-09-09	12.40	BLACK/AFRICAN AMERICAN	M	35.65777469306499	2121-08-28 13:21:00	2121-09-09 23:02:25	3	EW EMER.	2121-08-28 10:58:00	2121-09-09 18:45:00	2121-09-09 18:45:00	1	12.225	1	12.225	1	12.225	1	12.225	1	12.225	2.5	7.44	NULL	100	33	NULL	143.95	250	0	NULL	23	NULL	NULL	NULL	NULL	38.9	NULL	1.11	NULL	NULL	NULL	1	1	0
12098908	20146975	38922278	1	NULL	2.04	WHITE	M	66.70273042713233	2134-09-19 15:52:13	2134-09-21 16:46:57	1	URGENT	2134-09-14 16:00:00	2134-09-29 15:40:00	NULL	0	2.03800925925926	0	2.03800925925926	0	2.03800925925926	0	9.9915162037037	0	9.9915162037037	1.2	7.31	94	335	51	NULL	571.25	83	-1	NULL	27	36	12	NULL	NULL	NULL	101	1.13	121	5.1	136	1	1	0
11744921	20157596	36921463	2	2163-05-09	7.84	BLACK/AFRICAN AMERICAN	F	73.32789272439764	2163-04-30 22:32:43	2163-05-08 18:42:21	3	EW EMER.	2163-04-30 22:31:00	2163-05-09 00:15:00	2163-05-09 00:15:00	1	8.07103009259259	1	8.07103009259259	1	8.07103009259259	1	8.07103009259259	1	8.07103009259259	2.5	7.33	NULL	40	71	NULL	NULL	NULL	7	NULL	39	NULL	NULL	NULL	NULL	NULL	NULL	1.43	NULL	NULL	NULL	1	1	0
10570398	20158798	30009123	1	NULL	3.32	WHITE	M	80.323900546304459	2188-04-28 09:46:59	2188-05-01 17:34:11	1	SURGICAL SAME DAY ADMISSION	2188-04-28 07:15:00	2188-05-04 15:35:00	NULL	0	3.32444444444444	0	3.32444444444444	0	3.32444444444444	0	6.24167824074074	0	6.24167824074074	2	7.45	99	498	35	NULL	356.25	303	1	NULL	25	33	11.1	NULL	NULL	37.1	104	1.14	134	3.9	137	0	0	0
17559000	20162773	38201350	1	NULL	3.51	WHITE	M	71.622332818606111	2179-08-16 10:48:23	2179-08-19 23:02:46	3	ELECTIVE	2179-08-16 07:15:00	2179-08-23 13:30:00	NULL	0	3.50998842592593	0	3.50998842592593	0	3.50998842592593	0	7.1122337962963	0	7.1122337962963	1.1	7.43	NULL	71	37	604	595.75	71	0	NULL	25	39	12.9	NULL	NULL	36.9	105	1.17	149	4	137	0	0	0
15524826	20163350	38404395	3	2113-04-15	11.39	UNKNOWN	F	57.254386133029608	2113-04-03 21:55:17	2113-04-15 07:18:38	3	URGENT	2113-04-03 21:54:00	2113-04-15 05:15:00	2113-04-15 05:15:00	1	11.3053587962963	1	11.3053587962963	1	11.3053587962963	1	11.3053587962963	1	11.3053587962963	3.9	7.26	97	170	36	NULL	70.19999999999999	425	-9	NULL	17	26	8.8	NULL	NULL	NULL	113	1.04	224	5.7	133	1	1	0
18871076	20167242	30417835	1	NULL	2.92	WHITE	M	57.821394141114354	2144-10-28 00:13:25	2144-10-30 22:24:40	2	OBSERVATION ADMIT	2144-10-27 00:11:00	2144-11-11 13:15:00	NULL	0	2.92447916666667	0	2.92447916666667	0	2.92447916666667	0	14.5427662037037	0	14.5427662037037	1.9	7.44	99	102	33	NULL	213.25	204	0	NULL	23	33	10.9	NULL	NULL	NULL	109	1.07	159	4.6	136	1	1	0
14053199	20173415	35755910	2	NULL	2.09	WHITE	F	54.0547582151012206	2119-01-21 15:53:52	2119-01-23 18:04:55	2	SURGICAL SAME DAY ADMISSION	2119-01-21 00:00:00	2119-01-26 16:57:00	NULL	0	2.09100694444444	0	2.09100694444444	0	2.09100694444444	0	5.04384259259259	0	5.04384259259259	NULL	7.38	NULL	73	36	NULL	131.54999999999998	208.57142857142858	-2	NULL	22	NULL	NULL	NULL	NULL	NULL	NULL	NULL	NULL	NULL	NULL	0	0	0
12083876	20176523	32566601	2	NULL	2.04	WHITE	M	63.335821866050454	2189-05-15 20:55:47	2189-05-17 21:54:58	2	EW EMER.	2189-05-03 15:45:00	2189-05-27 16:42:00	NULL	0	2.04109953703704	0	2.04109953703704	0	2.04109953703704	0	11.8237615740741	0	11.8237615740741	4.2	7.38	NULL	227	33	567	559.85	84.21052631578948	-4	NULL	20	NULL	NULL	NULL	NULL	NULL	NULL	NULL	NULL	NULL	NULL	0	0	0
17763085	20177644	30404215	3	2160-07-15	3.39	WHITE	M	71.28194236819546	2160-04-23 03:25:55	2160-04-26 12:53:10	3	OBSERVATION ADMIT	2160-04-12 21:55:00	2160-04-30 16:00:00	NULL	0	3.39392361111111	0	3.39392361111111	0	3.39392361111111	0	7.52366898148148	0	7.52366898148148	5	7.32	NULL	77	36	NULL	NULL	NULL	-6	NULL	19	NULL	NULL	NULL	NULL	NULL	NULL	NULL	NULL	NULL	NULL	1	1	1
12776927	20180916	36288538	1	NULL	5.88	WHITE	M	67.0264702732860831	2147-01-10 22:21:33	2147-01-16 19:34:24	1	URGENT	2147-01-10 16:02:00	2147-01-18 19:46:00	NULL	0	5.88392361111111	0	5.88392361111111	0	5.88392361111111	0	7.89197916666667	0	7.89197916666667	1.1	7.34	88	330	45	NULL	290.59999999999997	201.42857142857142	-1	NULL	25	44	14.6	NULL	NULL	NULL	108	1.2	134	4.3	136	1	0	0
18549646	20185601	35349195	2	NULL	7.35	WHITE	F	68.769434679229418	2122-10-09 08:44:48	2122-10-16 17:04:56	2	SURGICAL SAME DAY ADMISSION	2122-10-09 00:43:00	2122-10-18 18:00:00	NULL	0	7.34731481481481	0	7.34731481481481	0	7.34731481481481	0	9.38555555555556	0	9.38555555555556	1.3	7.42	NULL	374	42	NULL	296.75	370	3	NULL	28	33	11.1	NULL	NULL	NULL	100	1.14	117	3.9	139	1	1	0
12582857	20193836	32128181	1	NULL	2.81	WHITE	M	65.7739514714445	2166-10-10 21:45:00	2166-10-13 17:05:29	2	EW EMER.	2166-10-10 21:21:00	2166-10-30 18:23:00	NULL	0	2.8058912037037	0	2.8058912037037	0	2.8058912037037	0	19.8597222222222	0	19.8597222222222	0.7	7.37	98	185	42	NULL	47.69999999999999	462.5	0	NULL	25	31	10.2	NULL	NULL	35	111	1.19	74	3.5	141	0	0	0
16622773	20195118	38136305	3	NULL	5.01	WHITE	F	43.185769146057804	2140-03-08 20:55:00	2140-03-13 21:15:18	3	EW EMER.	2140-03-08 20:25:00	2140-03-29 18:02:00	NULL	0	5.01409722222222	0	5.01409722222222	0	5.01409722222222	0	20.8798611111111	0	20.8798611111111	2	7.16	99	388	41	NULL	68.69999999999999	447.5	-13	NULL	15	26	8.6	NULL	NULL	NULL	107	0.72	102	5.3	131	0	0	0
10745745	20195310	36351539	2	NULL	13.79	WHITE	M	69.949880109930159	2182-12-13 22:29:43	2182-12-27 17:20:19	3	URGENT	2182-12-13 22:28:00	2182-12-27 17:20:00	NULL	0	13.7851388888889	0	13.7851388888889	0	13.7851388888889	0	13.7849189814815	0	13.7849189814815	1.2	7.46	NULL	35	45	NULL	265.25	70	6	NULL	33	NULL	NULL	NULL	NULL	NULL	NULL	NULL	NULL	NULL	NULL	0	0	0
12067367	20196995	37110584	2	NULL	6.37	WHITE	F	64.66333881219697	2151-09-05 06:36:16	2151-09-11 15:25:53	2	OBSERVATION ADMIT	2151-08-31 18:19:00	2151-09-28 15:15:00	NULL	0	6.36778935185185	0	6.36778935185185	0	6.36778935185185	0	23.3602314814815	0	23.3602314814815	5.1	7.23	NULL	111	41	555	536.49	113.26530612244898	-9	NULL	18	28	9.4	NULL	NULL	36.4	112	1.08	166	3.9	133	1	0	1
18036188	20198041	38824531	3	NULL	39.26	WHITE	F	80.185069457753733	2133-03-10 09:57:51	2133-04-18 16:18:00	3	ELECTIVE	2133-03-09 14:17:00	2133-04-18 15:23:00	NULL	0	39.2639930555556	0	30	0	39.2639930555556	0	39.2257986111111	0	30	1.4	7.45	96	390	41	NULL	34.75	546	4	NULL	29	34	11.3	NULL	NULL	NULL	106	1.05	102	3.6	139	0	1	0
15582088	20199651	32227174	2	NULL	9.94	WHITE	M	64.424549187783564	2187-06-05 02:43:00	2187-06-15 01:17:55	2	EW EMER.	2187-06-05 01:31:00	2187-06-20 14:57:00	NULL	0	9.94091435185185	0	9.94091435185185	0	9.94091435185185	0	15.5097222222222	0	15.5097222222222	2.1	7.61	NULL	410	19	284	279.25	410	0	NULL	20	24	7.9	NULL	NULL	NULL	NULL	1.09	NULL	NULL	NULL	0	0	0
19542357	20199927	33850545	3	NULL	2.66	WHITE	F	54.43693450734947	2178-06-09 02:59:00	2178-06-11 18:43:35	3	EW EMER.	2178-06-09 01:42:00	2178-07-03 17:39:00	NULL	0	2.65596064814815	0	2.65596064814815	0	2.65596064814815	0	24.6111111111111	0	24.6111111111111	1.7	7.38	NULL	162	38	NULL	NULL	NULL	-1	NULL	23	NULL	NULL	NULL	NULL	NULL	NULL	1.61	168	NULL	NULL	0	0	0
15526304	20200454	37609236	2	NULL	4.46	WHITE	M	54.286934948457309	2124-04-14 20:24:00	2124-04-19 07:23:18	3	EW EMER.	2124-04-14 19:13:00	2124-04-24 19:40:00	NULL	0	4.45784722222222	0	4.45784722222222	0	4.45784722222222	0	9.96944444444444	0	9.96944444444444	1.2	7.33	NULL	128	44	NULL	557.25	92	-2	NULL	24	NULL	NULL	NULL	NULL	NULL	NULL	1.12	276	NULL	NULL	0	0	0
19516231	20205377	36717043	1	NULL	2.72	ASIAN	M	51.226904353825683	2155-03-24 21:01:31	2155-03-27 14:25:12	2	DIRECT EMER.	2155-03-24 21:00:00	2155-03-30 14:35:00	NULL	0	2.72478009259259	0	2.72478009259259	0	2.72478009259259	0	5.73158564814815	0	5.73158564814815	4.2	7.22	98	64	58	337	318.5	332	-4	NULL	25	38	12.6	NULL	NULL	36.7	109	1.13	149	5.1	139	0	0	0
10003400	20214994	32128372	3	2137-09-02	12.91	BLACK/AFRICAN AMERICAN	F	75.14973816446812	2137-02-25 23:37:19	2137-03-10 21:29:36	3	URGENT	2137-02-24 10:00:00	2137-03-19 15:45:00	NULL	0	12.9113078703704	0	12.9113078703704	0	12.9113078703704	0	21.6720023148148	0	21.6720023148148	3.3	7.26	97	244	48	NULL	151.8	418.3333333333333	-5	NULL	23	21	7	NULL	NULL	35.6	113	1.15	122	4.2	135	0	1	0
14048242	20218868	37322924	2	2131-12-01	22.72	WHITE	M	68.57250200628016	2128-07-29 02:03:45	2128-08-20 19:14:18	3	EW EMER.	2128-07-28 19:52:00	2128-09-11 17:41:00	NULL	0	22.7156597222222	0	22.7156597222222	0	22.7156597222222	0	44.6508680555556	0	30	3.1	7.34	98	155	29	206	93.94999999999999	387.5	-8	NULL	16	35	11.8	NULL	NULL	37.6	100	1.1	239	4.6	126	0	1	0
10082014	20221705	32988939	2	NULL	2.11	WHITE	F	81.60139084345296	2185-08-07 21:30:00	2185-08-10 00:10:08	2	EW EMER.	2185-08-07 20:43:00	2185-08-15 13:15:00	NULL	0	2.1112037037037	0	2.1112037037037	0	2.1112037037037	0	7.65625	0	7.65625	0.8	7.33	NULL	150	46	NULL	149	300	-1	NULL	25	NULL	NULL	NULL	NULL	37.1	NULL	1	NULL	NULL	NULL	0	1	0
10356845	20221735	32810889	1	NULL	3.00	WHITE	M	77.42093681875457	2171-06-03 18:29:00	2171-06-06 18:24:54	1	EW EMER.	2171-06-03 17:05:00	2171-06-14 14:33:00	NULL	0	2.99715277777778	0	2.99715277777778	0	2.99715277777778	0	10.8361111111111	0	10.8361111111111	0.8	7.4	NULL	89	36	NULL	NULL	NULL	-1	NULL	23	NULL	NULL	NULL	NULL	NULL	NULL	NULL	NULL	NULL	NULL	1	0	0
15288009	20226571	36676530	2	NULL	10.28	WHITE	M	50.142371359263173	2125-02-23 10:29:30	2125-03-05 17:12:56	2	SURGICAL SAME DAY ADMISSION	2125-02-22 00:00:00	2125-03-14 17:32:00	NULL	0	10.280162037037	0	10.280162037037	0	10.280162037037	0	19.2934027777778	0	19.2934027777778	1.2	7.32	94	78	45	NULL	150.95	195	-3	NULL	24	NULL	NULL	NULL	NULL	NULL	NULL	1.39	NULL	NULL	NULL	0	0	0
11102322	20231448	34807032	2	NULL	2.57	WHITE	F	62.0953078141798223	2143-02-07 09:47:21	2143-02-09 23:30:33	2	URGENT	2143-02-04 19:27:00	2143-02-13 16:45:00	NULL	0	2.57166666666667	0	2.57166666666667	0	2.57166666666667	0	6.29003472222222	0	6.29003472222222	1	7.48	98	433	32	NULL	48.55000000000001	555	1	NULL	25	36	12	NULL	NULL	NULL	104	1.05	112	3.9	138	1	1	0
14904124	20235874	34624667	1	2199-01-16	2.18	WHITE	M	69.90244109080798	2198-12-12 18:44:17	2198-12-14 23:02:56	1	EW EMER.	2198-11-26 20:26:00	2199-01-16 09:20:00	2199-01-16 09:20:00	1	34.6081365740741	0	30	0	2.17961805555556	1	34.6081365740741	0	30	2.9	7.46	NULL	56	35	565	556.21	60.869565217391305	1	NULL	26	NULL	NULL	NULL	NULL	37	NULL	1.31	NULL	NULL	NULL	0	0	0
17782742	20238290	35645218	2	2114-02-08	2.76	UNKNOWN	F	60.0974506096110402	2114-02-05 15:47:00	2114-02-08 09:59:13	2	EW EMER.	2114-02-05 14:14:00	2114-02-08 06:10:00	2114-02-08 06:10:00	1	2.59930555555556	1	2.59930555555556	1	2.59930555555556	1	2.59930555555556	1	2.59930555555556	1.1	7.52	95	71	38	NULL	594.5	71	7	NULL	32	NULL	NULL	NULL	NULL	36.7	NULL	1.08	NULL	NULL	NULL	0	0	0
11933057	20240843	32656340	2	2123-04-04	4.91	UNKNOWN	M	37.245037308597222	2123-03-31 11:58:39	2123-04-05 09:53:08	2	EW EMER.	2123-03-31 11:57:00	2123-04-04 02:09:00	2123-04-04 02:09:00	1	3.59052083333333	1	3.59052083333333	1	3.59052083333333	1	3.59052083333333	1	3.59052083333333	7.1	6.93	96	130	103	NULL	177.95	127.5	-14	NULL	24	44	14.5	0	0	NULL	NULL	1.39	155	6.1	141	1	0	0
13909927	20242585	34706038	2	NULL	3.16	WHITE	F	56.18617793134415	2184-03-09 20:14:30	2184-03-12 23:58:41	2	SURGICAL SAME DAY ADMISSION	2184-03-09 00:00:00	2184-03-15 10:47:00	NULL	0	3.15568287037037	0	3.15568287037037	0	3.15568287037037	0	5.60590277777778	0	5.60590277777778	0.6	7.31	97	140	52	NULL	271.8	160	0	NULL	27	29	9.6	1	NULL	NULL	110	1.05	105	3.6	137	0	0	0
11708699	20247108	34183391	2	NULL	11.29	UNKNOWN	M	66.713472924192119	2188-09-17 16:27:00	2188-09-28 23:17:42	3	EW EMER.	2188-09-17 14:10:00	2188-10-01 11:30:00	NULL	0	11.2852083333333	0	11.2852083333333	0	11.2852083333333	0	13.79375	0	13.79375	2.6	7.26	99	197	25	261	56.94999999999999	492.5	-13	NULL	12	56	18.6	1	0	NULL	NULL	NULL	NULL	5	NULL	0	0	0
11952155	20248182	33908074	1	NULL	3.36	UNKNOWN	M	80.162706050600241	2137-03-02 09:39:04	2137-03-05 18:23:01	2	ELECTIVE	2137-03-01 10:15:00	2137-03-08 15:17:00	NULL	0	3.36385416666667	0	3.36385416666667	0	3.36385416666667	0	6.23467592592593	0	6.23467592592593	1.1	7.39	95	374	43	NULL	428.5	237	1	NULL	27	39	12.9	NULL	NULL	NULL	102	1.2	142	4.2	140	0	1	0
14176567	20251543	30420048	2	NULL	6.15	BLACK/AFRICAN AMERICAN	M	57.126056073020688	2120-02-16 15:11:34	2120-02-22 18:43:31	2	EW EMER.	2120-02-16 00:59:00	2120-02-26 11:33:00	NULL	0	6.1471875	0	6.1471875	0	6.1471875	0	9.84821759259259	0	9.84821759259259	1.7	7.28	91	120	57	NULL	307.84999999999997	171.42857142857142	0	NULL	28	NULL	NULL	NULL	NULL	NULL	NULL	NULL	NULL	NULL	NULL	0	0	0
12186828	20259597	34030920	1	NULL	2.18	WHITE	F	65.509669692362263	2189-07-07 13:23:56	2189-07-09 17:38:16	1	ELECTIVE	2189-07-06 03:40:00	2189-07-11 17:35:00	NULL	0	2.17662037037037	0	2.17662037037037	0	2.17662037037037	0	4.17435185185185	0	4.17435185185185	0.6	7.43	96	432	37	NULL	212.25	447	1	NULL	25	32	10.7	NULL	NULL	36.7	108	1.06	85	3.5	139	0	0	0
13180830	20263113	32161739	1	NULL	3.29	WHITE	M	72.709118885560806	2166-09-17 10:26:45	2166-09-20 17:22:47	1	SURGICAL SAME DAY ADMISSION	2166-09-17 00:00:00	2166-09-22 14:20:00	NULL	0	3.28891203703704	0	3.28891203703704	0	3.28891203703704	0	5.16197916666667	0	5.16197916666667	1	7.28	97	313	65	NULL	463.5	187	2	NULL	32	36	12.1	NULL	NULL	NULL	100	1.24	102	4.2	137	0	0	0
11203616	20263585	31846313	1	NULL	2.77	WHITE	M	47.29924421494668	2191-04-20 19:30:00	2191-04-23 13:56:58	2	EW EMER.	2191-04-20 18:44:00	2191-04-26 14:45:00	NULL	0	2.76872685185185	0	2.76872685185185	0	2.76872685185185	0	5.80208333333333	0	5.80208333333333	4.2	7.43	NULL	88	27	NULL	NULL	NULL	-4	NULL	19	NULL	NULL	NULL	NULL	37.3	NULL	1.11	NULL	NULL	NULL	0	0	0
10102878	20265910	33312557	1	NULL	9.56	WHITE	M	56.219224894423119	2172-03-21 01:41:43	2172-03-30 15:12:05	2	URGENT	2172-03-21 01:41:00	2172-04-04 16:43:00	NULL	0	9.56275462962963	0	9.56275462962963	0	9.56275462962963	0	14.6258912037037	0	14.6258912037037	3.8	7.13	79	58	59	NULL	581.25	58	-10	NULL	21	55	18.2	NULL	0	NULL	109	0.99	245	5.7	134	1	1	0
19975710	20266816	35393110	2	NULL	6.23	UNKNOWN	F	69.883917375329234	2129-11-19 22:04:00	2129-11-26 03:39:38	3	EW EMER.	2129-11-19 20:15:00	2129-11-30 17:15:00	NULL	0	6.2330787037037	0	6.2330787037037	0	6.2330787037037	0	10.7993055555556	0	10.7993055555556	0.7	7.27	99	198	51	NULL	164.7	145	-3	NULL	24	NULL	NULL	NULL	NULL	NULL	NULL	NULL	NULL	NULL	NULL	1	1	0
14726718	20267659	34264182	2	NULL	2.83	WHITE	F	74.4968722411746	2139-07-01 21:35:05	2139-07-04 17:36:45	3	DIRECT EMER.	2139-07-01 21:34:00	2139-07-07 18:45:00	NULL	0	2.83449074074074	0	2.83449074074074	0	2.83449074074074	0	5.88188657407407	0	5.88188657407407	1.4	7.33	96	103	41	NULL	NULL	NULL	-4	NULL	23	36	12	NULL	NULL	NULL	114	0.95	119	3.4	140	0	1	0
19957285	20267759	39000852	1	NULL	25.99	AMERICAN INDIAN/ALASKA NATIVE	F	63.695541510073382	2118-09-12 01:33:00	2118-10-08 01:25:18	1	OBSERVATION ADMIT	2118-09-12 00:59:00	2118-10-08 16:00:00	NULL	0	25.9946527777778	0	25.9946527777778	0	25.9946527777778	0	26.6020833333333	0	26.6020833333333	0.9	7.42	NULL	206	36	NULL	55.44999999999999	465	0	NULL	24	NULL	NULL	NULL	NULL	36.1	NULL	1.08	NULL	2.7	130	0	0	0
12515572	20272030	33191567	3	NULL	8.94	BLACK/AFRICAN AMERICAN	M	75.04087868074074	2116-01-15 22:30:00	2116-01-24 21:05:02	3	EW EMER.	2116-01-15 21:34:00	2116-01-26 13:40:00	NULL	0	8.94099537037037	0	8.94099537037037	0	8.94099537037037	0	10.6319444444444	0	10.6319444444444	2.2	7.48	NULL	155	29	NULL	371.84999999999997	115.71428571428571	0	NULL	22	NULL	NULL	NULL	NULL	36.8	NULL	NULL	NULL	NULL	NULL	0	0	0
15048999	20278008	35089480	2	NULL	2.57	UNKNOWN	M	32.731083014062518	2180-09-24 04:32:00	2180-09-26 18:05:42	3	EW EMER.	2180-09-24 00:32:00	2180-10-07 21:25:00	NULL	0	2.56506944444444	0	2.56506944444444	0	2.56506944444444	0	13.7034722222222	0	13.7034722222222	0.4	7.26	94	227	44	579	251.3	190	-6	NULL	21	NULL	NULL	NULL	NULL	NULL	NULL	0.97	NULL	NULL	NULL	0	0	0
19445052	20283336	31258664	2	NULL	5.85	WHITE	M	65.209995853586268	2186-03-18 16:47:44	2186-03-24 13:08:53	3	URGENT	2186-03-18 16:47:00	2186-04-13 16:37:00	NULL	0	5.84802083333333	0	5.84802083333333	0	5.84802083333333	0	25.9925462962963	0	25.9925462962963	2	7.38	95	232	45	NULL	487.25	157	1	NULL	28	33	10.9	NULL	NULL	NULL	103	1.15	262	4.2	136	0	1	0
10095181	20286170	35789543	1	NULL	4.67	WHITE	F	61.571440001119501	2154-07-29 01:44:11	2154-08-02 17:48:37	2	EW EMER.	2154-07-28 17:08:00	2154-08-07 17:15:00	NULL	0	4.66974537037037	0	4.66974537037037	0	4.66974537037037	0	9.64640046296296	0	9.64640046296296	NULL	7.43	92	72	42	NULL	NULL	NULL	2	NULL	29	NULL	NULL	NULL	NULL	NULL	NULL	NULL	NULL	NULL	NULL	0	1	0
15316479	20288987	34659358	1	NULL	2.16	WHITE	M	64.773672736919023	2131-10-13 09:53:51	2131-10-15 13:43:47	1	URGENT	2131-10-10 13:52:00	2131-10-18 16:30:00	NULL	0	2.15967592592593	0	2.15967592592593	0	2.15967592592593	0	5.27510416666667	0	5.27510416666667	0.8	7.45	95	479	38	NULL	491.25	168	3	NULL	27	42	14	NULL	NULL	NULL	105	1.2	102	3.6	140	1	0	1
11103999	20289562	32362328	1	NULL	2.48	OTHER	M	50.911724281435322	2133-11-30 10:21:53	2133-12-02 21:54:19	1	SURGICAL SAME DAY ADMISSION	2133-11-30 00:00:00	2133-12-05 16:01:00	NULL	0	2.48085648148148	0	2.48085648148148	0	2.48085648148148	0	5.23549768518519	0	5.23549768518519	1.9	7.35	97	222	47	NULL	322.5	343	0	NULL	27	39	13	NULL	NULL	NULL	103	1.19	89	3.6	138	0	0	0
17587573	20290742	30259048	1	NULL	12.31	WHITE	M	83.138787358031722	2178-02-21 09:40:44	2178-03-05 17:05:37	2	ELECTIVE	2178-02-20 16:35:00	2178-03-14 16:41:00	NULL	0	12.3089467592593	0	12.3089467592593	0	12.3089467592593	0	21.2918518518519	0	21.2918518518519	1.4	7.36	97	420	42	NULL	498.25	161	-1	NULL	25	39	13	NULL	NULL	NULL	104	1.18	105	4.4	139	0	0	1
13397334	20295728	32283942	1	NULL	4.07	WHITE	F	55.996164110979083	2146-12-30 20:12:02	2147-01-03 21:53:40	1	DIRECT EMER.	2146-12-30 20:11:00	2147-01-08 18:50:00	NULL	0	4.0705787037037	0	4.0705787037037	0	4.0705787037037	0	8.94303240740741	0	8.94303240740741	NULL	7.43	NULL	133	22	NULL	267.3	221.66666666666666	-6	NULL	15	NULL	NULL	NULL	NULL	NULL	NULL	NULL	NULL	NULL	NULL	0	0	0
19609079	20296003	32466429	1	2129-01-23	5.32	ASIAN	M	81.045103277035804	2129-01-17 12:58:00	2129-01-22 20:38:37	1	URGENT	2129-01-17 11:22:00	2129-01-23 02:31:00	2129-01-23 22:25:00	1	6.39375	1	6.39375	1	6.39375	1	6.39375	1	6.39375	2.3	7.43	90	61	37	NULL	NULL	NULL	0	NULL	25	NULL	NULL	NULL	NULL	NULL	101	1.16	182	4.3	136	0	1	0
10716372	20297014	31570930	2	NULL	7.47	WHITE	M	55.0795990512226597	2169-01-30 04:10:00	2169-02-06 15:31:05	2	EW EMER.	2169-01-30 01:45:00	2169-02-15 13:27:00	NULL	0	7.47297453703704	0	7.47297453703704	0	7.47297453703704	0	16.3868055555556	0	16.3868055555556	3.1	7.25	98	320	41	NULL	53.75	488	-8	NULL	19	26	8.8	NULL	NULL	NULL	115	0.91	156	3.4	138	0	0	0
19484827	20301737	32911836	2	NULL	4.94	OTHER	M	50.998825968657615	2121-12-31 19:32:13	2122-01-05 18:06:30	2	URGENT	2121-12-31 19:31:00	2122-02-02 12:20:00	NULL	0	4.94047453703704	0	4.94047453703704	0	4.94047453703704	0	32.699849537037	0	30	1.8	7.47	NULL	120	28	NULL	NULL	NULL	-1	NULL	21	NULL	NULL	NULL	NULL	36.7	NULL	0.85	NULL	NULL	NULL	0	0	0
14717658	20302632	39332250	1	NULL	2.33	UNKNOWN	F	79.146592305010559	2173-03-01 10:43:38	2173-03-03 18:38:45	1	URGENT	2173-02-23 13:00:00	2173-03-05 20:38:00	NULL	0	2.32994212962963	0	2.32994212962963	0	2.32994212962963	0	4.41275462962963	0	4.41275462962963	1	7.42	NULL	374	38	NULL	516.25	128	0	NULL	25	35	11.8	NULL	NULL	NULL	105	1.07	129	3.8	136	1	0	0
19395516	20303046	35954793	1	NULL	3.00	WHITE	M	70.235460324935248	2133-03-28 10:07:36	2133-03-31 10:12:09	1	SURGICAL SAME DAY ADMISSION	2133-03-28 00:00:00	2133-04-04 17:20:00	NULL	0	3.00315972222222	0	3.00315972222222	0	3.00315972222222	0	7.30027777777778	0	7.30027777777778	1.2	7.35	NULL	297	48	NULL	396.75	250	0	26	28	42	14	NULL	NULL	36.6	105	1.2	109	4	143	0	0	0
17307730	20303629	33690625	2	NULL	3.01	WHITE	F	43.402758080030957	2167-05-28 16:01:41	2167-05-31 16:10:10	3	SURGICAL SAME DAY ADMISSION	2167-05-28 02:30:00	2167-06-05 14:00:00	NULL	0	3.0058912037037	0	3.0058912037037	0	3.0058912037037	0	7.91549768518519	0	7.91549768518519	NULL	7.26	84	128	52	NULL	188.75	198	-4	NULL	24	NULL	NULL	NULL	NULL	NULL	NULL	NULL	NULL	NULL	NULL	0	0	0
17944159	20304030	37749481	1	2169-06-29	2.05	WHITE	F	59.490027084021614	2169-06-29 00:40:00	2169-07-01 01:48:54	2	URGENT	2169-06-28 23:29:00	2169-06-29 09:55:00	2169-06-29 09:55:00	1	0.385416666666667	1	0.385416666666667	1	0.385416666666667	1	0.385416666666667	1	0.385416666666667	2.1	7.42	88	53	35	NULL	121.44999999999999	275	0	NULL	23	42	14	NULL	NULL	NULL	111	1.1	226	3.7	141	0	0	0
10398029	20306012	35959900	1	NULL	2.32	WHITE	M	73.38473547827346	2195-05-25 10:53:23	2195-05-27 18:32:55	2	OBSERVATION ADMIT	2195-05-22 00:08:00	2195-05-30 17:25:00	NULL	0	2.31912037037037	0	2.31912037037037	0	2.31912037037037	0	5.27195601851852	0	5.27195601851852	1.4	7.44	97	276	37	NULL	469.25	185	1	NULL	26	34	11.4	NULL	NULL	NULL	104	1.14	92	3.7	135	0	0	1
16983285	20308576	33691639	3	NULL	2.16	WHITE	M	49.00207533635234	2120-01-02 08:59:00	2120-01-04 12:42:26	3	SURGICAL SAME DAY ADMISSION	2120-01-02 00:00:00	2120-01-17 16:45:00	NULL	0	2.15516203703704	0	2.15516203703704	0	2.15516203703704	0	15.3236111111111	0	15.3236111111111	1.1	7.41	98	330	51	NULL	529.25	115	6	NULL	33	35	11.8	NULL	NULL	NULL	92	1.16	92	4.8	135	1	0	0
17020588	20311746	31002850	1	NULL	14.89	OTHER	M	35.342238844382628	2148-05-05 19:14:54	2148-05-20 16:43:23	1	SURGICAL SAME DAY ADMISSION	2148-05-05 00:00:00	2148-05-26 22:25:00	NULL	0	14.8947800925926	0	14.8947800925926	0	14.8947800925926	0	21.1320138888889	0	21.1320138888889	1.5	7.4	99	269	37	NULL	NULL	NULL	0	NULL	24	35	11.6	NULL	NULL	NULL	110	0.97	119	3.9	136	0	0	0
17570065	20312163	32384059	2	2128-03-08	9.69	WHITE	M	84.158979449850297	2128-02-28 01:35:46	2128-03-08 18:15:32	3	URGENT	2128-02-28 01:35:00	2128-03-08 16:22:00	2128-03-08 16:22:00	1	9.61543981481482	1	9.61543981481482	1	9.61543981481482	1	9.61543981481482	1	9.61543981481482	5.5	7.15	98	385	53	546	-107	832	-10	18	19	28	9.4	NULL	NULL	NULL	109	1.1	184	3.9	134	1	0	1
10554112	20318099	32762870	2	NULL	11.02	WHITE	F	37.458143733013545	2152-06-21 16:20:42	2152-07-02 16:42:38	2	SURGICAL SAME DAY ADMISSION	2152-06-16 08:00:00	2152-07-05 17:19:00	NULL	0	11.0152314814815	0	11.0152314814815	0	11.0152314814815	0	14.0404861111111	0	14.0404861111111	2.4	7.42	NULL	61	40	NULL	213.5	146	0	NULL	27	NULL	NULL	NULL	NULL	37.9	NULL	NULL	NULL	NULL	NULL	0	0	0
11076206	20326682	32887731	2	NULL	8.14	WHITE	F	63.0473715600432955	2188-01-18 12:20:42	2188-01-26 15:43:31	2	ELECTIVE	2188-01-18 07:15:00	2188-01-28 17:02:00	NULL	0	8.14084490740741	0	8.14084490740741	0	8.14084490740741	0	10.1953472222222	0	10.1953472222222	1.9	7.38	96	376	40	NULL	536.25	123	0	NULL	25	31	10.3	NULL	NULL	36	100	1.09	176	4	132	0	0	0
11123752	20329152	30316843	1	NULL	4.35	UNKNOWN	F	82.80893854850574	2166-10-23 09:00:13	2166-10-27 17:22:36	2	SURGICAL SAME DAY ADMISSION	2166-10-23 11:00:00	2166-10-28 17:58:00	NULL	0	4.34887731481481	0	4.34887731481481	0	4.34887731481481	0	5.37346064814815	0	5.37346064814815	1.3	7.39	97	368	48	NULL	556	97	3	NULL	30	36	12.1	NULL	NULL	36.7	101	1.19	92	3.3	139	0	0	0
15747460	20331438	39526480	1	NULL	2.08	WHITE	M	59.2715726072637	2135-04-14 10:01:24	2135-04-16 11:56:57	2	OBSERVATION ADMIT	2135-04-10 14:38:00	2135-04-19 19:00:00	NULL	0	2.08024305555556	0	2.08024305555556	0	2.08024305555556	0	5.37402777777778	0	5.37402777777778	1.6	7.44	NULL	476	41	NULL	259.5	411	4	NULL	29	42	14.1	NULL	NULL	NULL	96	1.16	137	4.1	132	0	0	0
17948002	20336881	38322481	3	NULL	5.74	WHITE	M	52.13548589397958	2152-02-20 23:03:57	2152-02-26 16:45:26	3	EW EMER.	2152-02-19 16:41:00	2152-02-27 17:26:00	NULL	0	5.7371412037037	0	5.7371412037037	0	5.7371412037037	0	6.7653125	0	6.7653125	1.7	7.49	NULL	49	38	NULL	NULL	NULL	5	NULL	30	NULL	NULL	NULL	NULL	NULL	NULL	NULL	NULL	NULL	NULL	0	1	0
10007928	20338077	35128235	1	NULL	2.86	WHITE	F	59.259979836808351	2129-04-06 00:25:00	2129-04-08 21:02:55	2	EW EMER.	2129-04-05 22:56:00	2129-04-11 17:25:00	NULL	0	2.85966435185185	0	2.85966435185185	0	2.85966435185185	0	5.70833333333333	0	5.70833333333333	NULL	7.43	NULL	60	24	NULL	266.5	120	-5	NULL	16	NULL	NULL	NULL	NULL	NULL	NULL	NULL	NULL	NULL	NULL	0	0	0
18448224	20340685	33389655	1	NULL	2.38	WHITE	M	27.197747505611196	2149-03-14 07:03:00	2149-03-16 16:16:48	1	URGENT	2149-03-14 05:25:00	2149-03-20 10:55:00	NULL	0	2.38458333333333	0	2.38458333333333	0	2.38458333333333	0	6.16111111111111	0	6.16111111111111	0.7	7.33	NULL	240	47	NULL	-84.85	800	-1	NULL	26	NULL	NULL	NULL	NULL	NULL	NULL	NULL	NULL	NULL	NULL	0	0	0
14982307	20341118	30553919	1	NULL	9.70	HISPANIC/LATINO	M	50.97878035506444	2182-12-24 01:17:00	2183-01-02 18:01:40	2	EW EMER.	2182-12-23 23:25:00	2183-01-05 15:34:00	NULL	0	9.69768518518518	0	9.69768518518518	0	9.69768518518518	0	12.5951388888889	0	12.5951388888889	3.1	7.33	NULL	147	53	518	499.75	147	1	NULL	29	NULL	NULL	NULL	NULL	38.6	NULL	NULL	NULL	NULL	NULL	0	0	0
16096024	20343203	30748845	1	NULL	2.20	WHITE	M	47.642378508252367	2163-08-23 19:40:05	2163-08-26 00:23:56	1	OBSERVATION ADMIT	2163-08-23 14:58:00	2163-08-30 17:54:00	NULL	0	2.19711805555556	0	2.19711805555556	0	2.19711805555556	0	6.92633101851852	0	6.92633101851852	2.3	7.37	NULL	103	39	NULL	NULL	NULL	-2	NULL	23	NULL	NULL	NULL	NULL	NULL	NULL	1.01	173	NULL	NULL	0	0	0
14789655	20343811	34831657	2	2152-08-22	2.24	BLACK/AFRICAN AMERICAN	M	26.635180084558853	2152-08-20 01:59:00	2152-08-22 07:48:11	3	EW EMER.	2152-08-19 23:52:00	2152-08-22 02:41:00	2152-08-22 02:41:00	1	2.02916666666667	1	2.02916666666667	1	2.02916666666667	1	2.02916666666667	1	2.02916666666667	14.8	7.1	85	72	32	NULL	224	439	-18	NULL	10	41	13.8	NULL	NULL	36.9	106	0.92	210	8.7	132	0	0	0
18753518	20344893	39667252	1	NULL	7.07	WHITE	M	61.921259435905205	2146-12-03 12:19:00	2146-12-10 13:59:56	2	EW EMER.	2146-12-03 11:35:00	2146-12-13 13:22:00	NULL	0	7.07009259259259	0	7.07009259259259	0	7.07009259259259	0	10.04375	0	10.04375	1.3	7.37	92	80	43	249	238	420	0	24	26	42	14.1	4.5	0.3	37.1	103	1	172	3.8	138	0	0	0
17123098	20351877	30920937	2	NULL	32.95	WHITE	F	69.524988683302212	2185-07-11 19:18:00	2185-08-13 18:01:36	3	OBSERVATION ADMIT	2185-07-11 17:57:00	2185-08-22 14:11:00	NULL	0	32.9469444444444	0	30	0	32.9469444444444	0	41.7868055555556	0	30	2	7.34	NULL	118	33	NULL	NULL	NULL	-6	17	19	NULL	NULL	NULL	NULL	NULL	106	1.05	277	3.3	137	0	1	0
19381515	20360717	35984975	2	NULL	4.04	WHITE	F	87.734587159563614	2111-09-26 08:40:26	2111-09-30 09:37:00	2	SURGICAL SAME DAY ADMISSION	2111-09-26 07:15:00	2111-10-03 14:30:00	NULL	0	4.03928240740741	0	4.03928240740741	0	4.03928240740741	0	7.24275462962963	0	7.24275462962963	0.6	7.41	98	409	35	NULL	251.75	405	-1	NULL	23	37	12.4	NULL	NULL	NULL	108	1.12	97	3.7	139	0	0	0
15720938	20361072	34667784	2	NULL	2.09	HISPANIC/LATINO	F	57.411971910252502	2129-05-31 11:18:35	2129-06-02 13:26:32	2	EW EMER.	2129-05-31 11:16:00	2129-06-05 14:40:00	NULL	0	2.08885416666667	0	2.08885416666667	0	2.08885416666667	0	5.13987268518519	0	5.13987268518519	3.8	7.21	NULL	53	55	NULL	181.3	340	-6	22	23	NULL	NULL	NULL	NULL	NULL	105	NULL	194	3.8	139	0	0	0
12847457	20367430	33583148	1	NULL	2.90	UNKNOWN	F	50.525194026608842	2142-07-12 12:34:42	2142-07-15 10:07:24	2	URGENT	2142-07-11 19:45:00	2142-07-16 17:55:00	NULL	0	2.89770833333333	0	2.89770833333333	0	2.89770833333333	0	4.22243055555556	0	4.22243055555556	0.7	7.43	96	267	38	NULL	481.5	169	1	NULL	26	31	10.3	NULL	NULL	NULL	107	1.04	119	4.1	137	1	0	0
12153100	20372597	34358848	3	NULL	2.06	UNKNOWN	M	38.0506760662185011	2165-01-19 12:15:25	2165-01-21 13:40:56	3	URGENT	2165-01-19 12:13:00	2165-02-05 12:00:00	NULL	0	2.05938657407407	0	2.05938657407407	0	2.05938657407407	0	16.9892939814815	0	16.9892939814815	1.1	7.35	NULL	104	52	NULL	187.5	208	1	NULL	30	NULL	NULL	NULL	NULL	NULL	NULL	NULL	NULL	NULL	NULL	0	0	0
12173850	20376084	35157353	1	2164-09-30	16.82	WHITE	M	74.7010063038874	2164-09-13 11:43:00	2164-09-30 07:25:26	3	EW EMER.	2164-09-13 10:58:00	2164-09-30 00:59:00	2164-09-30 00:59:00	1	16.5527777777778	1	16.5527777777778	1	16.5527777777778	1	16.5527777777778	1	16.5527777777778	1.6	7.46	NULL	149	30	NULL	NULL	NULL	0	NULL	22	NULL	NULL	NULL	NULL	NULL	NULL	NULL	NULL	NULL	NULL	0	1	0
19177034	20378624	37209775	2	2179-02-13	3.64	WHITE	M	71.09196817148326	2179-02-03 23:05:00	2179-02-07 14:26:30	3	EW EMER.	2179-02-03 19:59:00	2179-02-13 07:56:00	2179-02-13 07:56:00	1	9.36875	1	9.36875	0	3.63993055555556	1	9.36875	1	9.36875	6	7.39	NULL	35	38	NULL	NULL	NULL	-1	NULL	24	NULL	NULL	NULL	NULL	36.9	NULL	NULL	NULL	NULL	NULL	0	0	0
14450867	20381368	30201379	1	NULL	2.04	ASIAN	F	60.625127769168569	2172-08-16 12:01:39	2172-08-18 12:57:09	1	ELECTIVE	2172-08-16 07:45:00	2172-08-21 17:45:00	NULL	0	2.03854166666667	0	2.03854166666667	0	2.03854166666667	0	5.2384375	0	5.2384375	1.5	7.46	99	386	42	NULL	319.75	337	6	NULL	31	35	11.5	NULL	NULL	NULL	104	1.16	107	3.5	140	0	0	0
17588954	20390742	34188540	1	NULL	6.08	BLACK/AFRICAN AMERICAN	M	59.198175304166674	2152-03-13 09:11:18	2152-03-19 11:13:27	2	EW EMER.	2152-03-13 09:10:00	2152-03-25 18:30:00	NULL	0	6.08482638888889	0	6.08482638888889	0	6.08482638888889	0	12.3879861111111	0	12.3879861111111	2.3	7.27	NULL	89	52	NULL	306.3	115	-3	NULL	25	NULL	NULL	NULL	NULL	NULL	NULL	NULL	NULL	4.4	NULL	0	1	0
17490629	20391581	30090045	3	2135-08-29	3.16	WHITE	M	83.42711407778952	2135-06-07 09:42:27	2135-06-10 13:29:59	3	URGENT	2135-06-06 00:00:00	2135-06-13 17:25:00	NULL	0	3.15800925925926	0	3.15800925925926	0	3.15800925925926	0	6.32121527777778	0	6.32121527777778	1.8	7.49	100	263	38	352	327.5	343	6	NULL	30	29	9.7	NULL	NULL	NULL	95	1.01	105	3.8	132	1	0	1
14137482	20392884	34671845	1	NULL	11.20	BLACK/AFRICAN AMERICAN	M	82.34989358653532	2155-05-13 12:03:16	2155-05-24 16:56:27	1	URGENT	2155-05-08 19:06:00	2155-05-24 15:15:00	NULL	0	11.203599537037	0	11.203599537037	0	11.203599537037	0	11.1331481481481	0	11.1331481481481	NULL	7.45	NULL	31	42	NULL	NULL	NULL	4	NULL	30	NULL	NULL	NULL	NULL	36.4	NULL	NULL	NULL	NULL	NULL	0	1	0
12927485	20399289	32912930	1	NULL	2.84	OTHER	M	66.37681447429984	2157-05-18 15:06:45	2157-05-21 11:13:44	1	URGENT	2157-05-18 15:05:00	2157-05-23 18:30:00	NULL	0	2.83818287037037	0	2.83818287037037	0	2.83818287037037	0	5.14114583333333	0	5.14114583333333	0.6	7.41	NULL	393	35	NULL	441.75	220	-1	NULL	23	43	14.2	NULL	NULL	NULL	107	1.27	109	3.9	136	1	0	0
13764666	20399581	35804975	2	NULL	2.89	BLACK/AFRICAN AMERICAN	F	78.152918019650898	2141-02-25 20:28:44	2141-02-28 17:55:35	2	URGENT	2141-02-25 20:27:00	2141-03-13 14:30:00	NULL	0	2.89364583333333	0	2.89364583333333	0	2.89364583333333	0	15.7508796296296	0	15.7508796296296	2.2	7.45	97	185	34	NULL	227.55	265	0	NULL	24	35	11.8	NULL	NULL	NULL	105	1.01	162	3.3	137	0	1	1
17715495	20406663	38915774	1	NULL	3.52	WHITE	F	74.652991715082055	2206-08-28 10:08:36	2206-08-31 22:36:16	1	ELECTIVE	2206-08-27 12:00:00	2206-09-06 13:48:00	NULL	0	3.51921296296296	0	3.51921296296296	0	3.51921296296296	0	9.15236111111111	0	9.15236111111111	0.9	7.5	97	441	33	NULL	349.5	326	3	NULL	27	32	10.7	NULL	NULL	NULL	104	1.11	101	4	139	0	0	0
12930740	20409949	34785996	2	NULL	2.17	WHITE	M	77.135566510240699	2151-02-19 12:22:05	2151-02-21 16:32:41	2	URGENT	2151-02-19 12:21:00	2151-02-24 16:15:00	NULL	0	2.17402777777778	0	2.17402777777778	0	2.17402777777778	0	5.16174768518519	0	5.16174768518519	0.8	7.42	NULL	81	41	NULL	NULL	NULL	1	NULL	28	NULL	NULL	NULL	NULL	NULL	NULL	1.13	NULL	NULL	NULL	0	0	0
11741274	20413007	37287207	1	NULL	3.91	WHITE	F	45.968399034065086	2164-12-19 18:42:52	2164-12-23 16:27:01	1	EW EMER.	2164-12-19 16:48:00	2164-12-26 16:12:00	NULL	0	3.90565972222222	0	3.90565972222222	0	3.90565972222222	0	6.89523148148148	0	6.89523148148148	3	7.23	NULL	285	41	NULL	41.64000000000004	537.7358490566038	-9	NULL	18	34	11.2	NULL	NULL	NULL	115	0.99	238	4.1	136	0	0	0
13301272	20413622	35789651	2	NULL	8.50	WHITE	M	64.327786858515115	2146-05-03 09:15:57	2146-05-11 21:23:08	2	OBSERVATION ADMIT	2146-04-30 17:19:00	2146-05-17 20:10:00	NULL	0	8.50498842592593	0	8.50498842592593	0	8.50498842592593	0	14.4542013888889	0	14.4542013888889	1.4	7.39	98	251	36	NULL	534.75	122	-2	NULL	23	41	13.6	NULL	NULL	NULL	106	1.22	246	3.5	136	1	1	0
17859433	20418066	32535175	3	NULL	4.72	UNABLE TO OBTAIN	M	24.695524398131163	2126-09-12 00:51:17	2126-09-16 18:06:02	3	URGENT	2126-09-12 00:50:00	2126-09-30 14:25:00	NULL	0	4.71857638888889	0	4.71857638888889	0	4.71857638888889	0	18.5650810185185	0	18.5650810185185	1.2	7.26	NULL	467	39	161	154.4699999999999	496.8085106382979	-8	NULL	18	36	11.9	NULL	NULL	36.1	102	0.96	122	5.5	126	0	0	0
12116228	20421390	30958024	1	2122-02-05	3.55	UNKNOWN	M	66.0866311468378	2122-02-01 21:13:26	2122-02-05 10:21:49	1	URGENT	2122-02-01 21:12:00	2122-02-05 04:00:00	2122-02-05 04:00:00	1	3.28233796296296	1	3.28233796296296	1	3.28233796296296	1	3.28233796296296	1	3.28233796296296	4.6	7.34	NULL	91	36	NULL	149.2	227.5	-5	NULL	20	NULL	NULL	NULL	NULL	NULL	96	1.1	60	3.7	127	0	1	0
13771452	20429356	30468796	2	2151-04-08	6.67	ASIAN	M	57.22990464769477	2151-04-01 14:38:39	2151-04-08 06:46:16	3	EW EMER.	2151-03-25 23:18:00	2151-04-08 02:08:00	2151-04-08 02:08:00	1	6.47871527777778	1	6.47871527777778	1	6.47871527777778	1	6.47871527777778	1	6.47871527777778	4.4	7.53	NULL	50	25	NULL	584	94	0	NULL	22	NULL	NULL	NULL	NULL	NULL	NULL	1.17	NULL	NULL	NULL	0	0	0
16714180	20432438	36511162	1	2114-07-04	2.50	UNKNOWN	F	31.502630980129461	2114-07-03 14:45:00	2114-07-06 02:41:28	1	EW EMER.	2114-07-03 13:58:00	2114-07-04 18:47:00	2114-07-04 18:47:00	1	1.16805555555556	1	1.16805555555556	1	1.16805555555556	1	1.16805555555556	1	1.16805555555556	4.7	7.12	89	73	74	NULL	362.59999999999997	112.85714285714286	-7	NULL	26	41	13.8	0	0	34.8	106	1.12	333	4.1	139	0	0	0
10243987	20436458	35292814	1	NULL	12.05	BLACK/AFRICAN AMERICAN	F	71.39924762212451	2181-05-27 09:49:29	2181-06-08 10:56:32	2	SURGICAL SAME DAY ADMISSION	2181-05-26 00:00:00	2181-06-10 18:30:00	NULL	0	12.0465625	0	12.0465625	0	12.0465625	0	14.3614699074074	0	14.3614699074074	1	7.37	97	174	48	NULL	354.5	306	2	NULL	29	37	12.3	NULL	NULL	NULL	103	1.2	94	3.7	138	0	0	1
17804936	20437571	37037443	1	NULL	5.25	WHITE	F	66.901858296082536	2201-11-26 11:34:00	2201-12-01 17:39:06	1	EW EMER.	2201-11-26 09:31:00	2201-12-21 18:35:00	NULL	0	5.25354166666667	0	5.25354166666667	0	5.25354166666667	0	25.2923611111111	0	25.2923611111111	1.9	7.46	NULL	522	35	161	147.25	522	2	NULL	26	NULL	NULL	NULL	NULL	NULL	NULL	NULL	NULL	NULL	NULL	1	1	0
12215883	20438204	32622442	2	NULL	6.34	WHITE	F	79.787653193712053	2144-10-15 10:15:27	2144-10-21 18:20:26	2	OBSERVATION ADMIT	2144-10-14 16:25:00	2144-10-30 14:23:00	NULL	0	6.33679398148148	0	6.33679398148148	0	6.33679398148148	0	15.1719097222222	0	15.1719097222222	1.9	7.42	98	302	42	NULL	264.25	405	3	NULL	28	26	8.7	NULL	NULL	35.6	102	1.15	94	4.1	137	0	1	1
17253958	20439011	32879116	2	NULL	7.74	UNKNOWN	M	57.400044886525768	2151-05-27 04:44:00	2151-06-03 22:24:43	2	OBSERVATION ADMIT	2151-05-27 02:43:00	2151-06-15 14:40:00	NULL	0	7.7366087962963	0	7.7366087962963	0	7.7366087962963	0	19.4138888888889	0	19.4138888888889	3.8	7.32	99	179	43	NULL	150.75	304	-3	NULL	23	NULL	NULL	NULL	NULL	37.2	NULL	1.06	NULL	NULL	NULL	0	0	0
11466749	20441454	31832941	3	2122-10-09	6.30	UNKNOWN	F	76.747006626960876	2122-10-03 10:33:52	2122-10-09 17:44:05	3	URGENT	2122-09-30 20:07:00	2122-10-09 12:59:00	2122-10-09 12:59:00	1	6.10078703703704	1	6.10078703703704	1	6.10078703703704	1	6.10078703703704	1	6.10078703703704	3.4	7.31	98	117	27	NULL	NULL	NULL	-11	NULL	14	NULL	NULL	NULL	NULL	NULL	104	1.07	141	4.8	126	0	1	1
16413522	20442179	36460108	2	NULL	4.00	UNKNOWN	M	58.472726910438072	2155-06-22 15:51:19	2155-06-26 15:58:02	3	URGENT	2155-06-22 15:50:00	2155-06-27 19:24:00	NULL	0	4.00466435185185	0	4.00466435185185	0	4.00466435185185	0	5.14769675925926	0	5.14769675925926	6.2	7.21	NULL	86	43	NULL	573.25	86	-10	NULL	18	NULL	NULL	NULL	NULL	34.4	NULL	1.13	NULL	5.1	NULL	1	0	1
15855408	20446535	34738505	1	NULL	5.80	WHITE	M	62.61329200913367	2169-08-13 18:10:25	2169-08-19 13:24:57	2	URGENT	2169-08-13 00:00:00	2169-08-19 13:00:00	NULL	0	5.80175925925926	0	5.80175925925926	0	5.80175925925926	0	5.78443287037037	0	5.78443287037037	0.9	7.39	NULL	470	47	NULL	NULL	NULL	3	NULL	30	39	12.9	NULL	NULL	NULL	100	1.11	115	3.9	136	0	0	0
10230936	20449497	34698361	1	NULL	2.02	WHITE	M	91.591114932017676	2111-08-04 22:01:00	2111-08-06 22:36:11	2	URGENT	2111-08-04 21:36:00	2111-08-12 16:32:00	NULL	0	2.02443287037037	0	2.02443287037037	0	2.02443287037037	0	7.77152777777778	0	7.77152777777778	2.5	7.33	NULL	52	42	NULL	NULL	NULL	-3	NULL	23	NULL	NULL	NULL	NULL	NULL	NULL	NULL	NULL	NULL	NULL	1	1	0
16655397	20451880	31802905	1	2175-08-20	3.06	WHITE	M	85.891412406021213	2173-11-24 11:03:58	2173-11-27 12:25:36	1	EW EMER.	2173-11-22 13:57:00	2173-11-29 16:28:00	NULL	0	3.05668981481481	0	3.05668981481481	0	3.05668981481481	0	5.22502314814815	0	5.22502314814815	1.1	7.36	97	446	49	NULL	-38.5	660	1	NULL	29	34	11.3	NULL	NULL	NULL	101	1.2	108	4	139	0	0	0
18330053	20451994	39624490	2	NULL	3.22	WHITE	F	91.723915011599615	2186-09-22 09:43:29	2186-09-25 14:57:17	2	URGENT	2186-09-22 09:42:00	2186-09-26 16:30:00	NULL	0	3.21791666666667	0	3.21791666666667	0	3.21791666666667	0	4.28230324074074	0	4.28230324074074	1.5	7.39	NULL	140	42	NULL	NULL	NULL	0	NULL	26	34	11.3	NULL	NULL	NULL	100	1.19	103	3.7	132	0	0	0
15754497	20454207	39630835	1	NULL	5.23	UNABLE TO OBTAIN	F	59.657925658421905	2171-08-31 15:46:35	2171-09-05 21:24:38	2	SURGICAL SAME DAY ADMISSION	2171-08-29 07:15:00	2171-09-14 20:48:00	NULL	0	5.23475694444444	0	5.23475694444444	0	5.23475694444444	0	14.2093171296296	0	14.2093171296296	1.6	7.43	NULL	220	37	NULL	89.44999999999999	342.5	1	NULL	25	26	8.5	NULL	NULL	36.2	111	1.01	139	3.7	139	0	0	0
12630464	20456393	38808391	1	NULL	5.73	WHITE	F	64.39907239583619	2112-05-28 03:34:06	2112-06-02 21:05:56	2	SURGICAL SAME DAY ADMISSION	2112-05-26 00:00:00	2112-06-05 15:51:00	NULL	0	5.73043981481482	0	5.73043981481482	0	5.73043981481482	0	8.51173611111111	0	8.51173611111111	1	7.36	NULL	62	49	NULL	304.3	101.66666666666667	0	NULL	29	NULL	NULL	NULL	NULL	37.1	NULL	1.13	NULL	NULL	NULL	0	0	0
10380904	20457230	39653357	2	NULL	3.90	OTHER	F	42.610512269186518	2140-08-10 23:38:53	2140-08-14 21:10:11	2	URGENT	2140-08-10 23:38:00	2140-09-18 13:55:00	NULL	0	3.89673611111111	0	3.89673611111111	0	3.89673611111111	0	38.594525462963	0	30	1.2	7.13	NULL	66	44	NULL	NULL	NULL	-14	NULL	16	34	11.3	NULL	NULL	NULL	111	1.02	209	5.1	131	0	0	0
11062577	20459652	39637626	1	NULL	6.13	WHITE	F	58.952013398726811	2132-12-13 18:44:00	2132-12-19 21:57:24	1	EW EMER.	2132-12-13 17:10:00	2132-12-23 16:50:00	NULL	0	6.13430555555556	0	6.13430555555556	0	6.13430555555556	0	9.92083333333333	0	9.92083333333333	1.9	7.08	95	116	69	NULL	351.84999999999997	108.57142857142857	-10	22	22	39	13	2	0	36.5	108	0.97	173	5.7	138	0	0	0
14902236	20461077	35770809	1	NULL	13.01	HISPANIC/LATINO	M	49.878717246221531	2164-11-17 00:09:00	2164-11-30 00:22:58	2	OBSERVATION ADMIT	2164-11-16 22:40:00	2164-11-30 21:30:00	NULL	0	13.0096990740741	0	13.0096990740741	0	13.0096990740741	0	13.8895833333333	0	13.8895833333333	1.8	7.36	99	186	39	NULL	82.29999999999998	331.42857142857144	-2	NULL	23	NULL	NULL	NULL	NULL	NULL	NULL	NULL	NULL	NULL	NULL	0	0	0
14616706	20464577	30343769	2	NULL	3.16	OTHER	M	81.609413302230667	2166-08-12 09:55:21	2166-08-15 13:44:37	2	ELECTIVE	2166-08-11 14:00:00	2166-08-16 17:20:00	NULL	0	3.15921296296296	0	3.15921296296296	0	3.15921296296296	0	4.30878472222222	0	4.30878472222222	1.8	7.4	97	366	41	NULL	340	328	0	NULL	26	41	13.8	NULL	NULL	NULL	105	1.14	108	4.1	139	0	0	0
11761692	20464943	39233063	2	2185-06-05	4.88	WHITE	M	64.411475663928147	2185-05-31 06:56:14	2185-06-05 04:04:43	2	URGENT	2185-05-31 06:55:00	2185-06-05 01:34:00	2185-06-05 01:34:00	1	4.77622685185185	1	4.77622685185185	1	4.77622685185185	1	4.77622685185185	1	4.77622685185185	5.2	7.28	99	368	45	NULL	3.5500000000000114	613.3333333333334	-5	NULL	22	42	14	NULL	NULL	37.8	102	1.01	333	4.5	136	0	0	0
15434166	20467639	34272263	1	NULL	5.83	WHITE	M	81.58426658063543	2131-08-03 21:28:53	2131-08-09 17:27:50	2	OBSERVATION ADMIT	2131-08-02 20:25:00	2131-08-15 20:15:00	NULL	0	5.83260416666667	0	5.83260416666667	0	5.83260416666667	0	11.9486921296296	0	11.9486921296296	2.6	7.44	NULL	119	31	NULL	NULL	NULL	-1	NULL	22	NULL	NULL	NULL	NULL	NULL	NULL	NULL	NULL	NULL	NULL	1	1	0
16716163	20469285	33181429	1	NULL	2.70	WHITE	M	22.0375664171517332	2151-01-14 19:31:00	2151-01-17 12:20:28	1	EW EMER.	2151-01-14 17:18:00	2151-01-15 15:53:00	NULL	0	2.70101851851852	0	2.70101851851852	0	2.70101851851852	0	0.848611111111111	0	0.848611111111111	6.9	7.28	98	327	33	NULL	391.5	264	-9	NULL	16	NULL	NULL	NULL	NULL	NULL	114	0.96	54	3.7	139	0	0	0
16890260	20474181	33723636	2	NULL	10.46	BLACK/AFRICAN AMERICAN	M	81.55544337726767	2192-07-22 03:06:00	2192-08-01 14:05:31	2	EW EMER.	2192-07-22 01:57:00	2192-08-04 18:11:00	NULL	0	10.4579976851852	0	10.4579976851852	0	10.4579976851852	0	13.6284722222222	0	13.6284722222222	6.8	7.34	99	330	43	466	585	73	-2	NULL	24	37	12.2	NULL	NULL	38	NULL	1.23	109	2.4	163	0	0	0
15935519	20477752	35930629	1	NULL	3.41	UNKNOWN	M	70.558107896803885	2134-07-24 11:36:44	2134-07-27 21:20:51	2	URGENT	2134-07-23 20:16:00	2134-08-01 12:04:00	NULL	0	3.40563657407407	0	3.40563657407407	0	3.40563657407407	0	8.01893518518519	0	8.01893518518519	1.8	7.36	97	88	44	NULL	449	204	0	NULL	26	37	12.2	NULL	NULL	NULL	106	1.15	159	3.7	137	1	1	0
17324209	20479472	30368016	2	NULL	4.87	OTHER	M	44.470618338891292	2164-06-20 21:21:34	2164-06-25 18:19:45	2	URGENT	2164-06-20 21:21:00	2164-06-26 15:10:00	NULL	0	4.87373842592593	0	4.87373842592593	0	4.87373842592593	0	5.74196759259259	0	5.74196759259259	0.9	7.5	NULL	160	40	NULL	75.19999999999999	400	7	NULL	32	NULL	NULL	NULL	NULL	NULL	NULL	NULL	NULL	NULL	NULL	0	0	0
13159904	20479644	37674722	2	NULL	2.13	WHITE	M	54.138321532937979	2191-02-20 15:19:52	2191-02-22 18:20:50	2	OBSERVATION ADMIT	2191-02-20 12:30:00	2191-02-25 18:31:00	NULL	0	2.1256712962963	0	2.1256712962963	0	2.1256712962963	0	5.13273148148148	0	5.13273148148148	1.6	7.45	97	367	35	NULL	412.75	254	1	NULL	25	36	12	NULL	NULL	NULL	107	1.12	118	4	135	1	0	0
19766777	20480545	32522099	2	NULL	3.28	OTHER	M	67.145109270018234	2157-02-23 10:34:35	2157-02-26 17:12:49	2	SURGICAL SAME DAY ADMISSION	2157-02-23 00:00:00	2157-02-28 16:31:00	NULL	0	3.27655092592593	0	3.27655092592593	0	3.27655092592593	0	5.24751157407407	0	5.24751157407407	1.6	7.42	98	429	43	NULL	552.75	104	3	NULL	29	41	13.7	NULL	NULL	NULL	103	1.15	126	3.4	138	0	0	0
19131048	20480844	35630749	2	2143-09-18	31.36	BLACK/AFRICAN AMERICAN	F	82.23916319712532	2143-04-13 05:59:42	2143-05-14 14:44:14	3	EW EMER.	2143-03-29 14:16:00	2143-07-08 17:00:00	NULL	0	31.3642592592593	0	30	0	31.3642592592593	0	86.4585416666667	0	30	3.6	7.46	NULL	70	26	NULL	610.5	70	-2	NULL	19	32	10.6	NULL	NULL	35	108	1.1	82	4.9	134	0	0	1
15708357	20482084	36591946	3	NULL	3.35	WHITE	M	52.57446318696462	2115-07-30 09:34:48	2115-08-02 18:03:18	3	SURGICAL SAME DAY ADMISSION	2115-07-30 07:15:00	2115-08-03 19:00:00	NULL	0	3.353125	0	3.353125	0	3.353125	0	4.3925	0	4.3925	1.3	7.37	96	362	40	NULL	257.75	404	-1	NULL	24	24	7.9	NULL	NULL	NULL	107	1.06	92	4.6	141	0	1	1
13989807	20489957	33778747	2	NULL	2.05	WHITE	F	70.698513284038771	2133-09-13 11:07:57	2133-09-15 12:20:37	2	SURGICAL SAME DAY ADMISSION	2133-09-13 03:02:00	2133-09-17 17:17:00	NULL	0	2.05046296296296	0	2.05046296296296	0	2.05046296296296	0	4.25628472222222	0	4.25628472222222	0.9	7.43	95	369	49	NULL	146.95	205	7	NULL	34	35	11.7	NULL	NULL	NULL	98	1.13	94	3.2	136	1	0	1
11808386	20491313	37429698	1	NULL	11.97	UNKNOWN	M	40.442904597803952	2170-06-11 18:39:00	2170-06-23 17:53:15	1	EW EMER.	2170-06-11 18:25:00	2170-06-30 14:50:00	NULL	0	11.9682291666667	0	11.9682291666667	0	11.9682291666667	0	18.8409722222222	0	18.8409722222222	3.7	7.14	NULL	99	60	NULL	396.4	123.75	-9	NULL	22	NULL	NULL	NULL	NULL	NULL	NULL	1.09	NULL	NULL	NULL	0	0	0
17916774	20491610	35467275	2	NULL	6.07	WHITE	M	62.639556939113124	2165-08-22 16:12:00	2165-08-28 17:47:11	3	EW EMER.	2165-08-22 14:14:00	2165-09-17 17:55:00	NULL	0	6.06609953703704	0	6.06609953703704	0	6.06609953703704	0	26.0715277777778	0	26.0715277777778	4.2	7.3	NULL	122	28	NULL	NULL	NULL	-10	NULL	14	NULL	NULL	NULL	NULL	NULL	NULL	0.99	341	4.2	NULL	1	0	0
15684838	20494418	37733259	2	NULL	14.65	UNKNOWN	F	62.0576406267016876	2123-01-22 03:04:00	2123-02-05 18:37:39	3	EW EMER.	2123-01-22 01:16:00	2123-02-15 18:42:00	NULL	0	14.6483680555556	0	14.6483680555556	0	14.6483680555556	0	24.6513888888889	0	24.6513888888889	2.3	7.3	90	64	65	582	567.75	64	3	NULL	33	38	12.7	NULL	NULL	37.2	100	NULL	166	4.2	140	1	1	0
15926799	20495446	32487744	3	NULL	5.01	WHITE	M	59.621505741398853	2173-08-16 10:58:41	2173-08-21 11:12:21	3	SURGICAL SAME DAY ADMISSION	2173-08-16 00:00:00	2173-08-29 14:45:00	NULL	0	5.00949074074074	0	5.00949074074074	0	5.00949074074074	0	13.1571643518519	0	13.1571643518519	1.3	7.26	96	295	42	NULL	69.5	444	-7	NULL	20	31	10.4	NULL	NULL	NULL	108	1.15	80	5.3	134	0	0	0
13171949	20497650	37975243	2	2144-08-18	4.31	WHITE	M	53.618830574431929	2144-08-14 01:51:11	2144-08-18 09:18:48	2	EW EMER.	2144-08-14 00:33:00	2144-08-18 04:25:00	2144-08-18 04:25:00	1	4.10681712962963	1	4.10681712962963	1	4.10681712962963	1	4.10681712962963	1	4.10681712962963	4.9	7.5	NULL	52	27	NULL	NULL	NULL	0	NULL	22	NULL	NULL	NULL	NULL	NULL	NULL	NULL	NULL	NULL	NULL	0	0	0
11886042	20507243	36473889	1	NULL	2.08	WHITE	M	66.989298419495385	2175-12-28 16:18:34	2175-12-30 18:18:30	2	ELECTIVE	2175-12-28 08:00:00	2176-01-24 19:00:00	NULL	0	2.08328703703704	0	2.08328703703704	0	2.08328703703704	0	27.1121064814815	0	27.1121064814815	0.9	7.4	94	77	42	NULL	NULL	NULL	0	NULL	27	44	14.5	NULL	NULL	NULL	105	1.08	99	4.4	137	0	0	0
14636657	20510139	33106240	1	NULL	10.03	WHITE	F	68.190786747781836	2181-03-12 10:01:55	2181-03-22 10:39:59	2	ELECTIVE	2181-03-11 16:24:00	2181-04-03 15:14:00	NULL	0	10.0264351851852	0	10.0264351851852	0	10.0264351851852	0	22.216724537037	0	22.216724537037	1.3	7.34	96	294	47	NULL	49.5	514	0	NULL	26	37	12.2	NULL	NULL	NULL	100	1.21	92	3.7	135	0	1	1
13313150	20510665	32595169	1	2110-12-15	2.41	UNKNOWN	M	84.948862900031577	2110-12-13 13:34:47	2110-12-15 23:26:16	2	EW EMER.	2110-12-13 13:33:00	2110-12-15 19:59:00	2110-12-15 19:59:00	1	2.26681712962963	1	2.26681712962963	1	2.26681712962963	1	2.26681712962963	1	2.26681712962963	NULL	7.17	NULL	69	72	572	554	69	-3	NULL	28	NULL	NULL	NULL	NULL	NULL	NULL	NULL	NULL	NULL	NULL	1	1	0
14272080	20522049	37788909	1	NULL	2.84	WHITE	M	95.96950956108857	2133-12-21 01:47:49	2133-12-23 21:57:43	1	EW EMER.	2133-12-21 01:46:00	2134-01-01 17:24:00	NULL	0	2.84020833333333	0	2.84020833333333	0	2.84020833333333	0	11.6501273148148	0	11.6501273148148	NULL	7.52	NULL	42	41	NULL	191.95	105	9	NULL	35	NULL	NULL	NULL	NULL	NULL	NULL	NULL	NULL	NULL	NULL	0	1	0
10311659	20526667	31893008	1	NULL	2.23	WHITE	F	50.0473715600432955	2115-01-18 08:38:00	2115-01-20 14:10:27	2	ELECTIVE	2115-01-18 07:15:00	2115-01-23 16:52:00	NULL	0	2.23086805555556	0	2.23086805555556	0	2.23086805555556	0	5.34305555555556	0	5.34305555555556	1.2	7.37	99	156	37	626	577.5	78	-3	NULL	22	39	13.1	NULL	NULL	NULL	107	1.19	169	3.9	136	0	0	0
16734840	20531144	37615526	2	NULL	2.18	UNKNOWN	F	67.44702667455185	2187-06-13 07:50:00	2187-06-15 12:09:07	2	OBSERVATION ADMIT	2187-06-13 06:33:00	2187-06-20 14:53:00	NULL	0	2.17994212962963	0	2.17994212962963	0	2.17994212962963	0	7.29375	0	7.29375	1.2	7.33	90	78	51	NULL	214.75	156	0	NULL	28	NULL	NULL	NULL	NULL	36.8	NULL	1.12	NULL	NULL	NULL	0	0	0
18197359	20536225	34309635	1	NULL	2.37	WHITE	F	87.73807419312249	2125-09-28 09:52:49	2125-09-30 18:48:37	1	ELECTIVE	2125-09-27 13:49:00	2125-10-06 13:25:00	NULL	0	2.37208333333333	0	2.37208333333333	0	2.37208333333333	0	8.14734953703704	0	8.14734953703704	0.9	7.39	96	461	39	NULL	223.5	186	0	NULL	24	28	9.4	NULL	NULL	NULL	108	1.09	113	4.3	140	0	0	0
16246903	20539184	32032750	3	NULL	5.17	WHITE	F	76.791223885655112	2144-10-20 14:16:22	2144-10-25 18:17:09	3	OBSERVATION ADMIT	2144-10-15 23:43:00	2144-10-27 15:45:00	NULL	0	5.16721064814815	0	5.16721064814815	0	5.16721064814815	0	7.06155092592593	0	7.06155092592593	1.5	7.48	97	299	35	NULL	447	221	3	NULL	27	32	10.6	NULL	NULL	NULL	104	1.02	108	3.7	134	1	1	0
15326209	20544800	30533063	1	NULL	9.24	WHITE	F	82.28251246205712	2127-04-25 10:49:18	2127-05-04 16:28:41	2	EW EMER.	2127-04-14 04:27:00	2127-05-08 12:45:00	NULL	0	9.23568287037037	0	9.23568287037037	0	9.23568287037037	0	13.0803472222222	0	13.0803472222222	1.3	7.44	97	354	49	NULL	271	392	8	NULL	34	30	10	NULL	NULL	NULL	96	1.28	107	3.7	139	1	1	0
10345069	20546034	39073216	1	NULL	7.85	WHITE	F	73.651282422187055	2157-08-29 10:23:15	2157-09-06 06:46:52	2	EW EMER.	2157-08-26 21:01:00	2157-09-09 14:00:00	NULL	0	7.8497337962963	0	7.8497337962963	0	7.8497337962963	0	11.1505208333333	0	11.1505208333333	0.9	7.48	99	465	32	NULL	283.5	392	1	NULL	25	34	11.3	NULL	NULL	NULL	107	1.21	105	3.6	135	1	0	0
15559669	20549309	33079232	1	NULL	10.89	OTHER	M	31.958958945940865	2110-12-17 06:26:00	2110-12-28 03:45:07	3	EW EMER.	2110-12-17 06:03:00	2111-01-07 17:29:00	NULL	0	10.888275462963	0	10.888275462963	0	10.888275462963	0	21.4604166666667	0	21.4604166666667	3.1	7.19	NULL	112	58	541	528.5	112	-6	NULL	23	NULL	NULL	NULL	NULL	36.8	NULL	1.13	123	5.7	NULL	0	0	0
12430993	20549946	32798429	2	2182-05-03	6.61	WHITE	F	86.314859736832018	2182-04-27 05:09:26	2182-05-03 19:50:05	2	SURGICAL SAME DAY ADMISSION	2182-04-26 00:00:00	2182-05-03 17:30:00	2182-05-03 17:30:00	1	6.51428240740741	1	6.51428240740741	1	6.51428240740741	1	6.51428240740741	1	6.51428240740741	7	7.31	98	179	43	NULL	94.75	426	-4	NULL	23	27	8.9	1	0	36.9	106	1.15	148	3.7	135	1	0	0
18757749	20554296	34073022	3	NULL	16.70	UNKNOWN	M	42.763776330335625	2114-10-07 00:54:00	2114-10-23 17:38:31	3	EW EMER.	2114-10-06 23:07:00	2114-12-08 20:20:00	NULL	0	16.6975810185185	0	16.6975810185185	0	16.6975810185185	0	62.8097222222222	0	30	3.5	7.42	98	54	24	510	507	156	-6	NULL	16	NULL	NULL	NULL	NULL	37	NULL	1.2	NULL	3.3	NULL	0	0	0
12886804	20554695	30242588	3	2166-10-10	11.59	UNKNOWN	M	57.736469473207718	2166-09-28 17:11:55	2166-10-10 07:18:38	3	URGENT	2166-09-26 23:45:00	2166-10-10 04:36:00	2166-10-10 04:36:00	1	11.4750578703704	1	11.4750578703704	1	11.4750578703704	1	11.4750578703704	1	11.4750578703704	2.1	7.38	93	158	51	604	491.25	158	4	NULL	31	NULL	NULL	NULL	NULL	37.8	NULL	1.07	NULL	NULL	NULL	1	1	1
19865976	20563840	39977184	1	NULL	2.38	WHITE	M	48.32575920744176	2148-05-05 09:07:10	2148-05-07 18:18:27	1	OBSERVATION ADMIT	2148-04-29 16:58:00	2148-05-09 12:50:00	NULL	0	2.38283564814815	0	2.38283564814815	0	2.38283564814815	0	4.15474537037037	0	4.15474537037037	1.3	7.45	NULL	486	36	NULL	-142.8	945	2	NULL	26	44	14.6	NULL	NULL	NULL	102	1.11	96	3.8	134	1	0	0
18044793	20564911	30936375	2	2178-05-26	9.59	WHITE	F	83.372260796342638	2178-05-17 00:09:00	2178-05-26 14:15:08	2	EW EMER.	2178-05-16 23:10:00	2178-05-26 09:48:00	2178-05-26 09:48:00	1	9.40208333333333	1	9.40208333333333	1	9.40208333333333	1	9.40208333333333	1	9.40208333333333	1	7.31	NULL	220	41	453	441.75	220	-5	NULL	22	NULL	NULL	NULL	NULL	35.9	NULL	1.19	NULL	NULL	NULL	0	0	0
15931347	20564984	31922539	1	NULL	4.10	WHITE	M	49.850613733116978	2145-11-07 17:49:00	2145-11-11 20:17:55	1	EW EMER.	2145-11-07 16:19:00	2145-11-18 16:48:00	NULL	0	4.10341435185185	0	4.10341435185185	0	4.10341435185185	0	10.9576388888889	0	10.9576388888889	1.5	7.24	NULL	124	18	NULL	NULL	NULL	-17	NULL	8	38	12.7	NULL	NULL	NULL	96	NULL	479	3	127	0	0	0
11244468	20567167	33413405	2	NULL	3.87	BLACK/AFRICAN AMERICAN	F	54.93298902584527	2190-12-07 16:53:23	2190-12-11 13:42:09	3	DIRECT EMER.	2190-12-07 16:52:00	2190-12-18 16:00:00	NULL	0	3.86719907407407	0	3.86719907407407	0	3.86719907407407	0	10.9629282407407	0	10.9629282407407	6.7	7.3	99	292	32	389	381	292	-9	NULL	16	32	10.8	NULL	NULL	NULL	105	0.9	361	4.4	131	0	0	0
11312196	20569926	31433016	3	NULL	14.46	UNKNOWN	F	91.0437837561580176	2139-01-16 23:49:15	2139-01-31 10:57:44	3	EW EMER.	2139-01-16 23:48:00	2139-02-05 14:50:00	NULL	0	14.464224537037	0	14.464224537037	0	14.464224537037	0	19.6255208333333	0	19.6255208333333	4.6	7.12	99	253	40	347	340	313	-16	NULL	14	26	8.6	NULL	NULL	32.7	120	2.35	281	4.9	136	0	0	1
14235747	20572670	37465863	2	NULL	2.22	WHITE	M	81.16436225844782	2165-03-02 10:07:28	2165-03-04 15:29:20	2	SURGICAL SAME DAY ADMISSION	2165-03-02 00:00:00	2165-03-06 18:30:00	NULL	0	2.22351851851852	0	2.22351851851852	0	2.22351851851852	0	4.34898148148148	0	4.34898148148148	3	7.34	97	442	43	NULL	53.75	488	-2	NULL	24	34	11.3	NULL	NULL	NULL	103	1.17	222	4.9	135	0	0	1
15168055	20576647	31782550	2	NULL	2.94	WHITE	M	56.30689606708246	2124-04-23 01:35:24	2124-04-26 00:13:57	2	ELECTIVE	2124-04-22 08:00:00	2124-05-02 15:26:00	NULL	0	2.9434375	0	2.9434375	0	2.9434375	0	9.57680555555556	0	9.57680555555556	2.6	7.4	NULL	196	38	NULL	171.3	348.3333333333333	0	NULL	24	40	13.3	NULL	NULL	NULL	106	1.07	121	4.3	137	0	0	0
13881858	20577880	36489979	2	NULL	13.29	ASIAN	F	53.28853685440825	2136-04-15 18:40:00	2136-04-29 01:40:39	3	OBSERVATION ADMIT	2136-04-15 15:04:00	2136-04-28 19:35:00	NULL	0	13.2921180555556	0	13.2921180555556	0	13.2921180555556	0	13.0381944444444	0	13.0381944444444	1.2	7.22	NULL	312	55	350	332.25	312	-5	NULL	24	NULL	NULL	NULL	NULL	37.5	NULL	1.16	NULL	5.5	NULL	0	0	0
12240787	20581436	35856956	1	NULL	2.47	WHITE	F	80.00532561668397635	2186-01-03 08:46:10	2186-01-05 20:02:11	2	EW EMER.	2186-01-02 22:41:00	2186-01-07 18:03:00	NULL	0	2.46945601851852	0	2.46945601851852	0	2.46945601851852	0	4.38668981481482	0	4.38668981481482	NULL	7.3	NULL	82	50	NULL	NULL	NULL	-1	NULL	26	NULL	NULL	NULL	NULL	NULL	NULL	NULL	NULL	NULL	NULL	1	1	0
17237809	20582317	32324375	2	2137-01-22	9.38	WHITE	M	71.03286565254452	2135-01-19 08:44:26	2135-01-28 17:54:19	2	URGENT	2135-01-12 16:45:00	2135-01-29 15:00:00	NULL	0	9.38186342592593	0	9.38186342592593	0	9.38186342592593	0	10.2608101851852	0	10.2608101851852	0.7	7.37	NULL	375	35	NULL	518	140	-3	NULL	21	24	8.1	NULL	NULL	NULL	111	1.16	103	4.3	138	1	1	1
10171587	20582439	30365067	2	NULL	2.89	UNKNOWN	M	67.66464875038711	2170-08-31 18:11:54	2170-09-03 15:32:31	2	URGENT	2170-08-31 18:11:00	2170-09-09 17:55:00	NULL	0	2.88931712962963	0	2.88931712962963	0	2.88931712962963	0	8.98826388888889	0	8.98826388888889	1.2	7.44	NULL	452	32	NULL	8	602	0	NULL	22	34	11.3	NULL	NULL	NULL	101	1.14	115	3.5	134	1	0	0
11985275	20584705	33660703	1	2149-01-30	23.26	BLACK/AFRICAN AMERICAN	M	58.00698737640614533	2149-01-05 13:46:48	2149-01-28 19:55:53	2	SURGICAL SAME DAY ADMISSION	2149-01-03 13:15:00	2149-01-30 11:22:00	2149-01-30 11:22:00	1	24.8994444444444	1	24.8994444444444	1	24.8994444444444	1	24.8994444444444	1	24.8994444444444	1.4	7.43	NULL	83	36	601	585	83	0	NULL	25	32	10.5	NULL	NULL	NULL	NULL	NULL	NULL	4.3	NULL	0	0	0
16260564	20586912	37272126	1	2132-10-27	5.98	WHITE	F	49.75977137532558	2132-10-21 15:23:03	2132-10-27 14:57:02	2	EW EMER.	2132-10-04 17:03:00	2132-10-27 12:09:00	2132-10-27 12:09:00	1	5.86524305555556	1	5.86524305555556	1	5.86524305555556	1	5.86524305555556	1	5.86524305555556	2	7.34	97	94	46	NULL	40.94999999999999	470	-1	NULL	26	28	9.4	NULL	NULL	NULL	104	1.32	157	3.8	138	0	0	0
15936435	20588642	36364051	3	NULL	31.84	WHITE	F	44.691930890265145	2154-09-10 20:29:00	2154-10-12 16:33:36	3	EW EMER.	2154-09-10 17:20:00	2154-10-12 16:33:00	NULL	0	31.8365277777778	0	30	0	31.8365277777778	0	31.8361111111111	0	30	1.4	7.33	98	217	62	560	331.8	101.66666666666667	4	NULL	34	NULL	NULL	NULL	NULL	NULL	NULL	1.15	NULL	4	NULL	0	1	0
12718656	20591408	33114911	2	NULL	3.07	WHITE	F	92.00458698920472	2181-01-04 16:25:40	2181-01-07 18:11:31	2	URGENT	2181-01-01 22:01:00	2181-01-11 16:30:00	NULL	0	3.07350694444444	0	3.07350694444444	0	3.07350694444444	0	7.00300925925926	0	7.00300925925926	1.6	7.47	NULL	83	32	NULL	NULL	NULL	0	NULL	24	20	6.7	NULL	NULL	NULL	NULL	NULL	NULL	3.5	126	0	0	0
17525095	20594502	38795997	1	NULL	4.04	WHITE	M	53.473209847474034	2176-06-22 16:43:50	2176-06-26 17:42:10	1	DIRECT EMER.	2176-06-21 20:04:00	2176-06-27 14:45:00	NULL	0	4.04050925925926	0	4.04050925925926	0	4.04050925925926	0	4.91747685185185	0	4.91747685185185	0.8	7.39	98	490	38	NULL	509.5	151	-1	NULL	24	40	13.3	NULL	NULL	NULL	106	1.14	78	3.9	137	1	0	0
11148989	20600308	37926038	1	NULL	2.22	WHITE	M	41.165653107315758	2161-03-02 12:05:51	2161-03-04 17:18:07	1	URGENT	2161-03-02 12:05:00	2161-03-09 16:52:00	NULL	0	2.21685185185185	0	2.21685185185185	0	2.21685185185185	0	7.19871527777778	0	7.19871527777778	1.4	7.39	98	104	40	NULL	532.5	128	0	NULL	25	39	12.9	NULL	NULL	38.5	104	1.01	110	3.8	136	1	1	0
18975498	20602612	32688128	2	NULL	21.88	WHITE	F	27.421366366530805	2147-06-03 21:37:35	2147-06-25 18:51:57	2	URGENT	2147-06-03 21:37:00	2147-07-18 15:45:00	NULL	0	21.8849768518519	0	21.8849768518519	0	21.8849768518519	0	44.755150462963	0	30	2.6	7.41	NULL	183	39	473	481.25	183	0	NULL	26	NULL	NULL	NULL	NULL	NULL	NULL	1.13	NULL	NULL	NULL	0	0	0
19624162	20602792	34148070	1	NULL	12.55	BLACK/AFRICAN AMERICAN	M	39.87696924231058	2175-11-17 08:52:42	2175-11-29 22:09:50	1	SURGICAL SAME DAY ADMISSION	2175-11-17 00:00:00	2175-12-08 19:49:00	NULL	0	12.5535648148148	0	12.5535648148148	0	12.5535648148148	0	21.4557638888889	0	21.4557638888889	1.4	7.4	98	431	41	NULL	368.5	287	0	NULL	26	42	14.1	NULL	NULL	38	103	1.22	104	3.6	139	0	0	0
16651797	20603254	32029665	1	NULL	3.95	WHITE	M	62.0768839563905575	2172-01-29 15:42:05	2172-02-02 14:35:58	2	SURGICAL SAME DAY ADMISSION	2172-01-29 01:57:00	2172-02-06 14:26:00	NULL	0	3.95408564814815	0	3.95408564814815	0	3.95408564814815	0	7.94716435185185	0	7.94716435185185	1.2	7.35	96	448	48	NULL	447.25	217	0	NULL	28	38	12.7	NULL	NULL	NULL	108	1.08	105	4	142	0	1	0
11269805	20609051	36588942	1	NULL	4.52	OTHER	F	40.893009520628332	2166-11-23 05:07:00	2166-11-27 17:29:37	1	URGENT	2166-11-23 03:57:00	2166-12-07 11:55:00	NULL	0	4.51570601851852	0	4.51570601851852	0	4.51570601851852	0	14.2833333333333	0	14.2833333333333	0.9	7.24	99	354	25	NULL	148	352	-14	NULL	11	25	8.4	NULL	NULL	NULL	124	1.08	246	3.8	142	0	0	0
19291771	20616476	30966324	1	2195-01-20	9.84	ASIAN	M	77.555932778815142	2194-07-23 02:21:00	2194-08-01 22:34:19	2	EW EMER.	2194-07-23 01:12:00	2194-08-15 13:45:00	NULL	0	9.84258101851852	0	9.84258101851852	0	9.84258101851852	0	23.475	0	23.475	3.1	7.36	99	69	36	NULL	189.25	252	-4	NULL	21	30	10	NULL	NULL	36.7	109	0.94	138	5.5	136	0	0	0
19997367	20617667	35616526	2	NULL	25.34	WHITE	F	63.29925934950891	2126-04-21 10:09:25	2126-05-16 18:15:31	3	URGENT	2126-04-20 07:15:00	2126-05-19 14:15:00	NULL	0	25.3375694444444	0	25.3375694444444	0	25.3375694444444	0	28.1705439814815	0	28.1705439814815	1.8	7.44	98	420	31	NULL	439.5	231	-1	NULL	22	29	9.8	NULL	NULL	NULL	108	1.15	100	3.6	138	0	0	0
11120160	20624653	31138886	2	NULL	4.37	WHITE	M	81.976378903119941	2175-12-24 11:13:49	2175-12-28 20:08:36	2	EW EMER.	2175-12-23 14:45:00	2176-01-02 15:22:00	NULL	0	4.37137731481481	0	4.37137731481481	0	4.37137731481481	0	9.17234953703704	0	9.17234953703704	2	7.2	NULL	71	74	NULL	549.5	71	0	NULL	30	39	13.1	NULL	NULL	NULL	100	1.17	149	3.5	139	0	0	0
17704189	20627856	32000950	1	NULL	2.68	WHITE	F	65.93777824018048	2164-12-12 03:55:12	2164-12-14 20:16:22	3	SURGICAL SAME DAY ADMISSION	2164-12-09 00:00:00	2164-12-21 15:43:00	NULL	0	2.68136574074074	0	2.68136574074074	0	2.68136574074074	0	9.49152777777778	0	9.49152777777778	1	7.34	NULL	55	48	NULL	185.25	260	0	NULL	27	NULL	NULL	NULL	NULL	NULL	102	1.04	199	3.9	134	0	0	0
14607492	20630407	37501047	1	NULL	3.38	WHITE	F	79.540195495954281	2143-07-17 09:26:18	2143-07-20 18:36:53	2	ELECTIVE	2143-07-17 07:15:00	2143-07-21 15:45:00	NULL	0	3.38234953703704	0	3.38234953703704	0	3.38234953703704	0	4.26298611111111	0	4.26298611111111	1.1	7.47	99	459	36	NULL	-30.75	692	3	NULL	27	33	11	NULL	NULL	NULL	104	1.21	112	3.3	139	1	0	0
19635420	20633252	33160781	2	NULL	4.03	OTHER	F	35.232749032756973	2117-04-01 16:58:11	2117-04-05 17:41:42	3	URGENT	2117-03-27 00:14:00	2117-04-10 14:40:00	NULL	0	4.03021990740741	0	4.03021990740741	0	4.03021990740741	0	8.90403935185185	0	8.90403935185185	1.1	7.44	NULL	65	25	NULL	NULL	NULL	-4	NULL	18	NULL	NULL	NULL	NULL	NULL	NULL	1.06	NULL	NULL	NULL	0	1	0
11326229	20635802	38983711	3	NULL	37.57	WHITE	M	47.410321558491813	2137-05-31 00:19:00	2137-07-07 14:02:45	3	EW EMER.	2137-05-30 20:48:00	2137-07-07 13:45:00	NULL	0	37.5720486111111	0	30	0	37.5720486111111	0	37.5597222222222	0	30	3.8	7.32	NULL	367	36	NULL	NULL	NULL	-6	NULL	19	NULL	NULL	NULL	NULL	NULL	NULL	1.15	NULL	NULL	NULL	0	0	0
18622276	20636275	38961482	1	NULL	35.25	UNKNOWN	M	49.428228255360677	2143-06-06 12:22:00	2143-07-11 18:26:48	2	EW EMER.	2143-06-06 09:46:00	2143-07-17 16:00:00	NULL	0	35.2533333333333	0	30	0	35.2533333333333	0	41.1513888888889	0	30	1.1	7.26	97	227	54	NULL	-48.70000000000002	677.1428571428571	-3	NULL	25	NULL	NULL	NULL	NULL	NULL	NULL	1.19	NULL	NULL	NULL	0	0	0
19735084	20637575	35441360	3	2170-10-07	4.30	BLACK/AFRICAN AMERICAN	F	48.75414618557316	2170-10-03 01:17:00	2170-10-07 08:25:31	3	EW EMER.	2170-10-02 22:19:00	2170-10-07 03:44:00	2170-10-07 03:44:00	1	4.10208333333333	1	4.10208333333333	1	4.10208333333333	1	4.10208333333333	1	4.10208333333333	1.5	7.11	87	77	54	NULL	390.25	102.66666666666667	-13	NULL	18	NULL	NULL	NULL	NULL	37.6	NULL	NULL	NULL	NULL	NULL	0	0	0
19036460	20641946	33940169	1	NULL	3.32	OTHER	F	85.570683273008033	2159-07-29 10:39:19	2159-08-01 18:20:05	1	URGENT	2159-07-28 10:30:00	2159-08-04 11:08:00	NULL	0	3.31997685185185	0	3.31997685185185	0	3.31997685185185	0	6.01991898148148	0	6.01991898148148	1	7.46	98	434	37	NULL	268.5	397	3	NULL	27	34	11.3	NULL	NULL	NULL	102	1.11	88	3.5	135	0	0	0
17197713	20644454	36408968	2	NULL	17.22	UNKNOWN	M	37.620062634271707	2168-08-14 12:55:00	2168-08-31 18:15:01	3	EW EMER.	2168-08-14 11:21:00	2168-09-04 14:00:00	NULL	0	17.2222337962963	0	17.2222337962963	0	17.2222337962963	0	21.0451388888889	0	21.0451388888889	1.4	7.39	88	126	30	NULL	266.25	98	-5	NULL	19	NULL	NULL	NULL	NULL	38.8	NULL	1.06	105	3.9	NULL	0	1	0
14778937	20644763	36365903	1	NULL	12.20	UNKNOWN	M	67.869982550382121	2177-11-14 18:07:08	2177-11-26 22:51:00	2	URGENT	2177-11-14 18:06:00	2177-12-11 18:35:00	NULL	0	12.1971296296296	0	12.1971296296296	0	12.1971296296296	0	27.0193518518519	0	27.0193518518519	NULL	7.38	94	103	34	NULL	NULL	NULL	-3	NULL	21	NULL	NULL	NULL	NULL	NULL	NULL	NULL	NULL	NULL	NULL	0	0	0
15315635	20650066	30083176	2	NULL	4.76	WHITE	F	51.568700189037527	2166-08-01 00:30:54	2166-08-05 18:41:34	3	DIRECT EMER.	2166-07-27 17:07:00	2166-08-12 14:00:00	NULL	0	4.75740740740741	0	4.75740740740741	0	4.75740740740741	0	11.561875	0	11.561875	2.1	7.26	NULL	72	43	NULL	NULL	NULL	-7	NULL	20	NULL	NULL	NULL	NULL	36.6	NULL	1.18	NULL	5.4	NULL	0	1	0
18779408	20650978	38957983	3	NULL	2.64	UNKNOWN	F	64.0874325181051954	2128-02-03 09:56:30	2128-02-06 01:20:10	3	OBSERVATION ADMIT	2128-02-01 22:25:00	2128-02-10 18:55:00	NULL	0	2.64143518518519	0	2.64143518518519	0	2.64143518518519	0	7.37395833333333	0	7.37395833333333	1	7.4	NULL	214	38	NULL	NULL	NULL	0	NULL	24	NULL	NULL	NULL	NULL	NULL	NULL	NULL	NULL	NULL	NULL	0	0	0
19111424	20652864	31774764	1	NULL	7.19	WHITE	M	60.82021258051739	2183-10-27 10:02:00	2183-11-03 14:32:47	1	SURGICAL SAME DAY ADMISSION	2183-10-27 07:15:00	2183-11-07 13:46:00	NULL	0	7.18804398148148	0	7.18804398148148	0	7.18804398148148	0	11.1555555555556	0	11.1555555555556	0.9	7.44	99	461	35	NULL	397.25	267	0	NULL	25	39	12.9	NULL	NULL	NULL	100	1.11	79	4	132	0	0	1
12456341	20655935	33841100	2	NULL	3.95	WHITE	M	86.727542743350071	2134-09-23 17:30:52	2134-09-27 16:14:55	2	URGENT	2134-09-23 17:30:00	2134-09-30 16:51:00	NULL	0	3.94725694444444	0	3.94725694444444	0	3.94725694444444	0	6.97231481481481	0	6.97231481481481	NULL	7.41	NULL	79	45	NULL	114.29999999999998	225.71428571428572	2	NULL	30	NULL	NULL	NULL	NULL	NULL	NULL	NULL	NULL	NULL	NULL	0	0	1
15255975	20673709	34187927	1	NULL	3.54	WHITE	F	77.407290843392113	2159-06-01 09:43:47	2159-06-04 22:44:02	2	URGENT	2159-05-29 18:14:00	2159-06-07 13:40:00	NULL	0	3.54184027777778	0	3.54184027777778	0	3.54184027777778	0	6.16403935185185	0	6.16403935185185	1.3	7.44	98	379	35	NULL	543.5	122	0	NULL	25	29	9.7	NULL	NULL	NULL	108	1.14	106	4.2	140	0	0	0
18667173	20675955	36199124	2	2164-07-20	2.35	WHITE	M	73.540195495954281	2162-07-18 09:33:31	2162-07-20 17:55:17	2	ELECTIVE	2162-07-17 07:15:00	2162-07-25 16:29:00	NULL	0	2.34844907407407	0	2.34844907407407	0	2.34844907407407	0	7.28853009259259	0	7.28853009259259	2.1	7.41	95	481	47	NULL	362	276	4	NULL	31	39	13.1	NULL	NULL	NULL	98	1.12	217	3.9	134	0	1	0
14990366	20676777	30886030	1	NULL	4.72	WHITE	F	75.992235969576336	2125-12-29 18:16:53	2126-01-03 11:33:34	3	ELECTIVE	2125-12-29 09:45:00	2126-01-06 12:57:00	NULL	0	4.71991898148148	0	4.71991898148148	0	4.71991898148148	0	7.7778587962963	0	7.7778587962963	3	7.3	NULL	112	46	NULL	140.2	212.5	-3	NULL	24	33	10.9	NULL	NULL	NULL	109	1	166	3.5	136	0	0	0
11117353	20679385	32823385	1	NULL	11.21	WHITE	F	82.999932540921118	2124-12-31 09:20:00	2125-01-11 14:21:59	3	EW EMER.	2124-12-31 05:13:00	2125-01-11 14:00:00	NULL	0	11.2097106481481	0	11.2097106481481	0	11.2097106481481	0	11.1944444444444	0	11.1944444444444	1.4	7.49	NULL	205	34	NULL	109	410	3	NULL	27	NULL	NULL	NULL	NULL	NULL	108	1.19	124	4.5	137	0	0	0
16517380	20683972	33882509	2	NULL	3.45	UNKNOWN	M	49.591468578823538	2113-08-05 02:42:00	2113-08-08 13:30:48	2	EW EMER.	2113-08-05 00:42:00	2113-08-18 23:15:00	NULL	0	3.45055555555556	0	3.45055555555556	0	3.45055555555556	0	13.85625	0	13.85625	3.4	7.23	NULL	65	61	NULL	571.75	65	-3	NULL	27	NULL	NULL	NULL	NULL	NULL	NULL	NULL	NULL	NULL	NULL	0	0	0
10127936	20688231	39916050	1	NULL	3.23	WHITE	F	82.763468315375681	2165-10-10 09:07:56	2165-10-13 14:44:28	2	DIRECT EMER.	2165-10-06 20:25:00	2165-10-14 17:40:00	NULL	0	3.2337037037037	0	3.2337037037037	0	3.2337037037037	0	4.35560185185185	0	4.35560185185185	1.4	7.47	99	427	34	NULL	543.75	123	2	NULL	25	32	10.6	NULL	NULL	NULL	102	1.11	225	3.8	141	0	1	0
10605957	20689499	32233802	1	NULL	2.12	HISPANIC/LATINO	M	55.64365536335422	2123-08-27 15:08:11	2123-08-29 17:53:50	1	EW EMER.	2123-08-23 19:35:00	2123-08-31 17:00:00	NULL	0	2.11503472222222	0	2.11503472222222	0	2.11503472222222	0	4.07765046296296	0	4.07765046296296	1.3	7.37	96	322	48	NULL	218	172	2	NULL	29	25	8.3	NULL	NULL	NULL	104	1.06	79	3.9	139	0	1	0
18881137	20690277	30473503	3	NULL	9.54	UNKNOWN	M	23.0360567635826231	2163-01-14 05:35:00	2163-01-23 18:34:58	3	EW EMER.	2163-01-14 04:04:00	2163-02-07 18:00:00	NULL	0	9.54164351851852	0	9.54164351851852	0	9.54164351851852	0	24.5173611111111	0	24.5173611111111	10.8	6.98	91	83	65	574	548.75	83	-17	NULL	17	NULL	NULL	NULL	NULL	34.8	106	1.21	204	4.2	141	0	1	1
19650702	20691315	34456379	1	NULL	4.74	WHITE	F	65.481872292890741	2118-06-26 20:04:25	2118-07-01 13:46:09	2	SURGICAL SAME DAY ADMISSION	2118-06-26 00:00:00	2118-07-05 12:45:00	NULL	0	4.73731481481482	0	4.73731481481482	0	4.73731481481482	0	8.69484953703704	0	8.69484953703704	1.3	7.25	NULL	129	63	NULL	201.25	218	0	NULL	29	32	10.8	NULL	NULL	NULL	104	1.08	215	4.5	139	0	0	0
16488920	20695052	34775262	1	NULL	3.31	HISPANIC/LATINO	F	67.51075177553512	2180-07-06 09:24:40	2180-07-09 16:54:59	1	SURGICAL SAME DAY ADMISSION	2180-07-06 00:00:00	2180-07-11 20:10:00	NULL	0	3.31271990740741	0	3.31271990740741	0	3.31271990740741	0	5.44814814814815	0	5.44814814814815	1.6	7.34	98	434	49	NULL	407	251	0	NULL	28	38	12.5	NULL	NULL	NULL	106	1.13	103	4.1	138	1	0	0
18714863	20696878	39052922	1	NULL	2.29	WHITE	M	68.93088965672075	2163-12-07 14:28:42	2163-12-09 21:30:59	1	SURGICAL SAME DAY ADMISSION	2163-12-07 00:00:00	2163-12-11 21:36:00	NULL	0	2.29325231481481	0	2.29325231481481	0	2.29325231481481	0	4.29673611111111	0	4.29673611111111	1.3	7.45	97	413	37	NULL	292.75	384	2	NULL	27	36	12	NULL	NULL	NULL	102	1.19	104	3.3	136	0	0	0
16132846	20701853	35579300	1	NULL	24.92	BLACK/AFRICAN AMERICAN	F	91.122536716904287	2166-02-14 18:10:49	2166-03-11 16:21:47	2	EW EMER.	2166-02-14 18:08:00	2166-03-11 16:20:00	NULL	0	24.9242824074074	0	24.9242824074074	0	24.9242824074074	0	24.9230439814815	0	24.9230439814815	1.6	7.54	NULL	186	28	NULL	135.5	372	3	NULL	25	NULL	NULL	NULL	NULL	NULL	NULL	0.98	183	NULL	NULL	0	0	0
16447475	20702321	39048334	1	NULL	2.21	WHITE	F	66.894867117022565	2176-11-28 09:39:15	2176-11-30 14:36:17	2	OBSERVATION ADMIT	2176-11-22 20:14:00	2176-12-05 18:00:00	NULL	0	2.20627314814815	0	2.20627314814815	0	2.20627314814815	0	7.34774305555556	0	7.34774305555556	1.6	7.48	99	191	42	NULL	579	84	7	NULL	32	28	9.2	NULL	NULL	NULL	101	1.06	143	4	137	1	1	0
15530816	20717001	35825861	2	NULL	6.30	UNKNOWN	M	77.204864172247441	2160-03-19 04:30:13	2160-03-25 11:39:19	3	URGENT	2160-03-15 19:48:00	2160-03-26 14:20:00	NULL	0	6.29798611111111	0	6.29798611111111	0	6.29798611111111	0	7.40957175925926	0	7.40957175925926	1.2	7.41	94	79	41	NULL	421.5	234	0	NULL	27	35	11.6	NULL	NULL	NULL	105	1.14	120	4.2	136	0	0	0
15654072	20718929	36226133	1	NULL	4.02	WHITE	F	69.00530873290099	2175-01-06 12:04:56	2175-01-10 12:38:34	2	OBSERVATION ADMIT	2175-01-03 09:23:00	2175-01-12 15:40:00	NULL	0	4.02335648148148	0	4.02335648148148	0	4.02335648148148	0	6.14935185185185	0	6.14935185185185	0.9	7.36	99	434	39	503	494.25	175	-2	NULL	23	43	14.2	NULL	NULL	NULL	106	1.21	119	4	137	0	0	0
19111671	20720007	33304294	2	NULL	8.75	WHITE	F	51.02840126089917	2131-01-22 23:42:00	2131-01-31 17:39:12	3	EW EMER.	2131-01-11 14:00:00	2131-01-31 17:39:00	NULL	0	8.74805555555556	0	8.74805555555556	0	8.74805555555556	0	8.74791666666667	0	8.74791666666667	1.8	7.34	NULL	216	39	NULL	305.65	270	-4	NULL	22	NULL	NULL	NULL	NULL	37.1	NULL	1.13	NULL	NULL	NULL	0	0	0
12317110	20726045	34995591	2	NULL	10.05	BLACK/AFRICAN AMERICAN	F	53.94605768230379	2159-12-12 20:25:00	2159-12-22 21:42:22	2	EW EMER.	2159-12-12 18:00:00	2159-12-30 15:30:00	NULL	0	10.0537268518519	0	10.0537268518519	0	10.0537268518519	0	17.7951388888889	0	17.7951388888889	3.5	6.84	NULL	69	50	NULL	527.25	112	-28	NULL	10	NULL	NULL	NULL	NULL	36.1	NULL	1.11	NULL	NULL	NULL	0	1	0
14516727	20730163	32766235	2	NULL	2.18	WHITE	M	64.666930342682994	2138-09-03 09:35:56	2138-09-05 13:53:54	2	URGENT	2138-09-01 14:11:00	2138-09-07 15:15:00	NULL	0	2.17914351851852	0	2.17914351851852	0	2.17914351851852	0	4.23546296296296	0	4.23546296296296	2.6	7.34	97	376	50	NULL	453.75	193	0	NULL	28	37	12.2	NULL	NULL	NULL	103	1.16	174	4.2	141	1	0	0
10886362	20730863	32241321	2	2135-03-11	9.34	WHITE	M	72.16114612594755	2135-03-02 12:20:11	2135-03-11 20:29:53	3	URGENT	2135-02-28 14:00:00	2135-03-11 18:09:00	2135-03-11 18:09:00	1	9.2422337962963	1	9.2422337962963	1	9.2422337962963	1	9.2422337962963	1	9.2422337962963	1.5	7.53	98	405	37	NULL	377.5	288	8	NULL	32	40	13.4	NULL	NULL	NULL	95	1.07	143	3.9	133	0	1	1
12618310	20731273	37813186	1	NULL	2.50	WHITE	M	88.548409228219464	2122-07-20 09:44:38	2122-07-22 21:42:04	2	SURGICAL SAME DAY ADMISSION	2122-07-20 07:15:00	2122-07-26 13:52:00	NULL	0	2.49821759259259	0	2.49821759259259	0	2.49821759259259	0	6.17178240740741	0	6.17178240740741	1.8	7.4	98	452	37	NULL	299.25	370	0	NULL	24	33	11.1	NULL	NULL	NULL	NULL	1.13	97	4.2	138	0	0	0
15175429	20734166	38443909	1	NULL	3.19	WHITE	M	27.69788394483049	2141-09-16 13:26:35	2141-09-19 17:54:00	1	URGENT	2141-09-12 21:31:00	2141-09-25 17:25:00	NULL	0	3.18570601851852	0	3.18570601851852	0	3.18570601851852	0	9.16556712962963	0	9.16556712962963	0.8	7.38	97	235	37	NULL	462.5	193	-2	NULL	23	25	8.4	NULL	NULL	NULL	109	1.13	97	4.1	133	0	1	0
15995679	20736021	34606843	1	NULL	2.48	OTHER	F	48.650601747152116	2186-08-28 12:45:01	2186-08-31 00:19:57	2	URGENT	2186-08-26 15:03:00	2186-09-03 17:10:00	NULL	0	2.48259259259259	0	2.48259259259259	0	2.48259259259259	0	6.1840162037037	0	6.1840162037037	1.6	7.43	NULL	494	34	NULL	558.5	107	0	NULL	23	30	10.1	NULL	NULL	NULL	103	1.21	210	4.1	136	1	0	0
11917756	20736600	32713973	3	NULL	3.15	UNKNOWN	M	71.303286359911146	2180-04-20 19:22:00	2180-04-23 22:59:19	3	EW EMER.	2180-04-20 18:33:00	2180-04-29 13:20:00	NULL	0	3.15091435185185	0	3.15091435185185	0	3.15091435185185	0	8.74861111111111	0	8.74861111111111	NULL	7.36	NULL	108	51	NULL	NULL	NULL	1	NULL	30	NULL	NULL	NULL	NULL	NULL	NULL	NULL	NULL	NULL	NULL	0	0	0
19759687	20738309	37053709	2	NULL	5.27	WHITE	F	80.35551025834317	2176-05-14 12:24:49	2176-05-19 18:52:18	3	OBSERVATION ADMIT	2176-05-09 19:34:00	2176-06-05 16:54:00	NULL	0	5.26908564814815	0	5.26908564814815	0	5.26908564814815	0	22.1869328703704	0	22.1869328703704	4.8	7.29	NULL	57	40	NULL	NULL	NULL	-6	NULL	20	35	11.8	NULL	NULL	NULL	104	1.07	190	5	133	0	1	0
13011848	20741499	31711235	1	NULL	2.16	HISPANIC/LATINO	F	84.180278113932376	2156-03-12 12:20:59	2156-03-14 16:14:22	2	URGENT	2156-03-06 20:17:00	2156-03-16 17:56:00	NULL	0	2.16207175925926	0	2.16207175925926	0	2.16207175925926	0	4.23265046296296	0	4.23265046296296	2.1	7.45	98	380	36	NULL	337.25	332	2	NULL	26	35	11.6	NULL	NULL	NULL	107	1.2	131	4	136	0	0	0
16667078	20745328	36247585	1	NULL	2.35	WHITE	M	87.324976697337351	2146-05-04 12:54:05	2146-05-06 21:12:38	1	EW EMER.	2146-04-29 16:41:00	2146-05-10 13:30:00	NULL	0	2.34621527777778	0	2.34621527777778	0	2.34621527777778	0	6.02494212962963	0	6.02494212962963	0.8	7.42	95	302	36	NULL	475	188	0	NULL	24	34	11.3	NULL	NULL	NULL	103	1.1	97	5.5	131	0	0	0
15376088	20750629	37817277	2	NULL	6.91	UNKNOWN	F	73.993861604087153	2148-12-31 17:06:55	2149-01-07 15:01:10	2	URGENT	2148-12-29 00:00:00	2149-01-10 14:50:00	NULL	0	6.91267361111111	0	6.91267361111111	0	6.91267361111111	0	9.90491898148148	0	9.90491898148148	1.4	7.42	94	269	36	455	543.5	127	0	NULL	24	35	11.6	NULL	NULL	37.5	106	1.13	102	3.4	136	0	0	1
17744125	20752990	34463579	2	NULL	2.94	WHITE	F	75.796732029722759	2118-10-19 12:35:59	2118-10-22 11:14:04	2	SURGICAL SAME DAY ADMISSION	2118-10-19 00:00:00	2118-10-27 17:30:00	NULL	0	2.94311342592593	0	2.94311342592593	0	2.94311342592593	0	8.20417824074074	0	8.20417824074074	1.4	7.37	99	348	42	NULL	399	274	0	NULL	25	29	9.6	NULL	NULL	NULL	105	1.18	197	4.2	137	1	0	0
14040686	20757874	34979960	1	NULL	2.33	ASIAN	M	63.6516830697942	2176-08-27 10:40:34	2176-08-29 18:42:55	1	ELECTIVE	2176-08-26 16:25:00	2176-09-03 14:09:00	NULL	0	2.33496527777778	0	2.33496527777778	0	2.33496527777778	0	7.14474537037037	0	7.14474537037037	1.1	7.34	96	406	49	NULL	312.25	352	0	NULL	28	44	14.7	NULL	NULL	NULL	106	1.19	96	4	137	0	1	0
13565430	20761247	36784367	1	NULL	7.93	BLACK/AFRICAN AMERICAN	F	56.78287538733832	2179-10-15 18:44:50	2179-10-23 17:00:54	2	OBSERVATION ADMIT	2179-10-14 09:23:00	2179-10-28 19:49:00	NULL	0	7.92782407407407	0	7.92782407407407	0	7.92782407407407	0	13.0445601851852	0	13.0445601851852	0.8	7.3	NULL	68	53	NULL	601.5	49	0	NULL	27	NULL	NULL	NULL	NULL	NULL	NULL	1.15	NULL	NULL	NULL	0	0	0
13515178	20762918	31855062	3	NULL	37.13	HISPANIC/LATINO	F	56.990079864856725	2154-01-04 09:53:18	2154-02-10 13:04:19	3	URGENT	2153-12-28 14:51:00	2154-04-04 16:38:00	NULL	0	37.132650462963	0	30	0	37.132650462963	0	90.2810416666667	0	30	0.4	7.34	98	190	44	NULL	470.75	191	-2	NULL	25	27	9	NULL	NULL	NULL	108	1.21	140	3.7	137	1	1	0
10400376	20763166	35288656	1	NULL	7.34	WHITE	M	78.978546415801031	2185-12-24 09:46:29	2185-12-31 17:59:30	2	DIRECT EMER.	2185-12-24 09:45:00	2186-01-10 16:15:00	NULL	0	7.34237268518519	0	7.34237268518519	0	7.34237268518519	0	17.2698032407407	0	17.2698032407407	2.1	7.43	93	512	32	NULL	584	74	-1	NULL	22	37	12.4	NULL	NULL	NULL	109	1.11	87	3.7	138	0	1	0
14688114	20764014	37890478	1	NULL	2.15	WHITE	M	69.247609803910832	2161-04-02 09:55:04	2161-04-04 13:28:15	1	ELECTIVE	2161-04-01 10:30:00	2161-04-06 15:06:00	NULL	0	2.14804398148148	0	2.14804398148148	0	2.14804398148148	0	4.21592592592593	0	4.21592592592593	1.4	7.38	96	263	43	NULL	385.25	279	0	NULL	26	41	13.6	NULL	NULL	NULL	111	1.14	95	4.2	134	0	0	0
10845539	20776014	33240983	2	NULL	3.55	WHITE	M	78.944467032208174	2132-12-10 23:02:38	2132-12-14 12:17:04	2	URGENT	2132-12-10 23:01:00	2132-12-22 17:15:00	NULL	0	3.55168981481481	0	3.55168981481481	0	3.55168981481481	0	11.758587962963	0	11.758587962963	1.1	7.37	NULL	53	37	NULL	NULL	NULL	-3	NULL	22	NULL	NULL	NULL	NULL	NULL	NULL	NULL	NULL	NULL	NULL	1	1	0
12793258	20784786	38613519	1	NULL	3.21	WHITE	F	66.876150454888661	2119-11-20 09:28:06	2119-11-23 14:28:48	1	URGENT	2119-11-17 00:10:00	2119-12-02 14:15:00	NULL	0	3.20881944444444	0	3.20881944444444	0	3.20881944444444	0	12.1992361111111	0	12.1992361111111	5.3	7.37	NULL	99	32	NULL	NULL	NULL	-5	NULL	19	NULL	NULL	NULL	NULL	36.9	NULL	1.01	NULL	NULL	NULL	0	1	0
13527857	20789275	34208336	1	NULL	4.93	WHITE	F	81.797644666641113	2169-10-21 00:14:32	2169-10-25 22:38:45	2	SURGICAL SAME DAY ADMISSION	2169-10-19 08:00:00	2169-10-29 15:39:00	NULL	0	4.9334837962963	0	4.9334837962963	0	4.9334837962963	0	8.64199074074074	0	8.64199074074074	NULL	7.22	NULL	85	63	NULL	264.05	141.66666666666666	-3	NULL	27	NULL	NULL	NULL	NULL	37.8	NULL	1.18	99	3.9	NULL	0	0	0
14589196	20789590	35170132	2	NULL	5.33	WHITE	F	75.73246816874535	2159-09-28 15:29:37	2159-10-03 23:29:41	2	OBSERVATION ADMIT	2159-09-25 18:29:00	2159-10-11 17:51:00	NULL	0	5.33337962962963	0	5.33337962962963	0	5.33337962962963	0	13.0981828703704	0	13.0981828703704	2	7.33	99	246	39	NULL	101.75	412	-4	20	21	30	9.9	NULL	NULL	34.9	111	0.95	172	4	133	0	0	0
15107377	20790254	32681991	2	NULL	4.34	WHITE	F	71.615733312890266	2125-08-19 09:51:42	2125-08-23 18:07:42	2	URGENT	2125-08-13 21:24:00	2125-08-25 14:20:00	NULL	0	4.34444444444444	0	4.34444444444444	0	4.34444444444444	0	6.18631944444444	0	6.18631944444444	1.5	7.47	98	352	36	NULL	557.5	83	3	NULL	27	33	11.1	NULL	NULL	NULL	104	1.15	99	4.1	135	0	0	0
19997886	20793010	37403074	1	NULL	2.02	WHITE	M	72.86268449715835	2186-12-06 10:12:48	2186-12-08 10:35:10	1	EW EMER.	2186-11-12 07:10:00	2186-12-10 20:35:00	NULL	0	2.01553240740741	0	2.01553240740741	0	2.01553240740741	0	4.43208333333333	0	4.43208333333333	2.5	7.55	NULL	50	32	NULL	NULL	NULL	5	NULL	29	NULL	NULL	NULL	NULL	NULL	NULL	1.19	NULL	NULL	NULL	0	0	0
17429515	20794068	31074064	1	NULL	3.14	WHITE	M	76.0998881107138098	2176-02-07 09:25:54	2176-02-10 12:41:09	1	URGENT	2176-02-06 11:36:00	2176-02-11 17:30:00	NULL	0	3.13559027777778	0	3.13559027777778	0	3.13559027777778	0	4.33618055555556	0	4.33618055555556	1.8	7.4	95	404	35	NULL	453.5	202	-1	NULL	22	43	14.4	NULL	NULL	37.7	105	1.13	119	4.2	137	0	0	0
15657857	20798853	36823545	1	NULL	4.26	UNKNOWN	M	55.245385251422345	2172-04-13 12:18:15	2172-04-17 18:26:53	3	URGENT	2172-03-30 15:00:00	2172-05-16 14:15:00	NULL	0	4.25599537037037	0	4.25599537037037	0	4.25599537037037	0	33.0810763888889	0	30	1.4	7.31	NULL	176	44	NULL	482	176	-4	NULL	23	43	14.4	NULL	NULL	NULL	NULL	NULL	NULL	NULL	NULL	1	0	0
11219287	20799573	34467321	1	NULL	2.31	WHITE	M	58.815260460492252	2188-10-26 11:18:07	2188-10-28 18:46:47	2	EW EMER.	2188-10-24 18:25:00	2188-10-30 13:52:00	NULL	0	2.31157407407407	0	2.31157407407407	0	2.31157407407407	0	4.10686342592593	0	4.10686342592593	0.9	7.49	NULL	470	35	NULL	286	377	4	NULL	27	39	13	NULL	NULL	37.5	105	1.11	97	3.7	139	0	0	0
11963916	20800519	35803434	1	NULL	8.90	WHITE	F	51.344316994698796	2155-05-06 18:16:03	2155-05-15 15:55:30	2	URGENT	2155-05-06 18:13:00	2155-05-26 15:52:00	NULL	0	8.90239583333333	0	8.90239583333333	0	8.90239583333333	0	19.8999652777778	0	19.8999652777778	1.2	7.45	98	40	43	NULL	262.75	80	4	NULL	31	26	8.5	NULL	NULL	37.7	108	1.13	95	3.5	138	0	1	0
13420899	20801648	30695760	1	NULL	2.34	WHITE	M	67.918597578226673	2189-12-02 10:01:37	2189-12-04 18:11:02	2	ELECTIVE	2189-12-02 12:15:00	2189-12-09 18:03:00	NULL	0	2.33987268518519	0	2.33987268518519	0	2.33987268518519	0	7.33429398148148	0	7.33429398148148	2.4	7.37	97	201	49	NULL	482.75	174	2	NULL	29	35	11.8	NULL	NULL	NULL	101	1.19	79	4.8	139	0	0	1
13091611	20802122	38281340	1	NULL	2.04	WHITE	F	82.371511673538823	2151-05-16 22:49:50	2151-05-18 23:47:51	1	OBSERVATION ADMIT	2151-05-16 16:36:00	2151-05-26 16:30:00	NULL	0	2.04028935185185	0	2.04028935185185	0	2.04028935185185	0	9.73622685185185	0	9.73622685185185	2.7	7.38	NULL	66	41	NULL	NULL	NULL	0	NULL	25	NULL	NULL	NULL	NULL	NULL	NULL	NULL	NULL	NULL	NULL	0	0	0
19063358	20804902	32987841	2	NULL	3.49	WHITE	M	58.04130374138547	2154-01-17 16:14:31	2154-01-21 04:07:11	2	URGENT	2154-01-15 18:43:00	2154-02-23 17:00:00	NULL	0	3.49490740740741	0	3.49490740740741	0	3.49490740740741	0	37.0315856481481	0	30	3.2	7.58	95	179	24	NULL	234	170	3	NULL	23	NULL	NULL	NULL	NULL	38	NULL	0.98	NULL	NULL	NULL	1	0	0
10273026	20805501	34605328	3	2117-04-13	6.23	UNKNOWN	F	67.256085919290041	2117-04-04 13:31:00	2117-04-10 18:57:19	3	EW EMER.	2117-04-04 12:48:00	2117-04-13 00:00:00	2117-04-13 00:00:00	1	8.43680555555556	1	8.43680555555556	0	6.2266087962963	1	8.43680555555556	1	8.43680555555556	1.9	7.62	NULL	472	25	226	209.75	472	5	NULL	27	NULL	NULL	NULL	NULL	35.8	NULL	1.19	NULL	NULL	NULL	0	0	0
10151556	20815067	37542315	1	2184-04-05	2.49	UNKNOWN	F	71.103991174192575	2184-02-08 00:59:02	2184-02-10 12:42:19	1	URGENT	2184-02-07 23:34:00	2184-03-31 19:00:00	NULL	0	2.4883912037037	0	2.4883912037037	0	2.4883912037037	0	52.7506712962963	0	30	1.6	7.33	NULL	192	37	552	541.5	134	-5	NULL	20	NULL	NULL	NULL	NULL	35.4	NULL	1.12	NULL	NULL	NULL	1	1	0
19696461	20819325	30860406	3	2158-09-14	4.01	UNKNOWN	F	70.686774491676447	2158-09-08 20:09:10	2158-09-12 20:30:04	3	URGENT	2158-09-08 20:08:00	2158-09-14 10:23:00	2158-09-14 10:23:00	1	5.59293981481482	1	5.59293981481482	1	5.59293981481482	1	5.59293981481482	1	5.59293981481482	9.4	7.27	90	84	32	NULL	589	84	-10	NULL	15	26	8.6	NULL	NULL	37.9	NULL	1.36	512	3.9	NULL	0	1	0
16171347	20819763	36178670	2	NULL	2.02	WHITE	M	76.3041964110249	2172-04-26 11:07:25	2172-04-28 11:32:19	2	OBSERVATION ADMIT	2172-04-21 19:11:00	2172-05-10 16:56:00	NULL	0	2.01729166666667	0	2.01729166666667	0	2.01729166666667	0	14.2420717592593	0	14.2420717592593	1.7	7.3	96	401	52	NULL	287.09999999999997	238.57142857142858	-1	NULL	27	32	10.5	NULL	NULL	NULL	106	1.26	165	4.6	137	1	1	0
13206731	20819967	34622544	2	NULL	3.20	WHITE	M	45.982672295202754	2158-01-04 10:25:17	2158-01-07 15:18:29	2	URGENT	2157-12-25 21:55:00	2158-01-11 14:00:00	NULL	0	3.20361111111111	0	3.20361111111111	0	3.20361111111111	0	7.1491087962963	0	7.1491087962963	1.3	7.38	NULL	118	41	NULL	394.25	260	0	NULL	25	30	10.1	NULL	NULL	NULL	107	1.13	102	4	138	0	1	0
16126049	20820921	37834335	2	NULL	6.28	WHITE	F	80.677091033707332	2181-09-05 10:38:06	2181-09-11 17:21:37	3	SURGICAL SAME DAY ADMISSION	2181-09-05 07:15:00	2181-09-16 15:05:00	NULL	0	6.28021990740741	0	6.28021990740741	0	6.28021990740741	0	11.1853472222222	0	11.1853472222222	2.3	7.35	94	234	48	NULL	389.65	146.25	0	NULL	28	35	11.5	NULL	NULL	37.6	104	1.17	256	4.1	137	0	0	0
19509553	20821670	38958139	1	NULL	4.06	WHITE	M	75.255452777427934	2120-04-03 14:15:18	2120-04-07 15:35:02	1	SURGICAL SAME DAY ADMISSION	2120-04-03 07:15:00	2120-04-10 15:15:00	NULL	0	4.05537037037037	0	4.05537037037037	0	4.05537037037037	0	7.04145833333333	0	7.04145833333333	1.8	7.37	98	456	40	NULL	260	393	-1	NULL	24	39	12.9	NULL	NULL	37.4	97	1.11	96	5	128	0	1	0
16683932	20830259	34230481	3	NULL	3.36	WHITE	F	79.194469618012776	2165-03-13 02:18:00	2165-03-16 10:55:15	3	URGENT	2165-03-13 00:41:00	2165-03-20 17:26:00	NULL	0	3.35920138888889	0	3.35920138888889	0	3.35920138888889	0	7.63055555555556	0	7.63055555555556	5	7.1	NULL	62	62	NULL	288.3	103.33333333333333	-11	NULL	20	NULL	NULL	NULL	NULL	34	NULL	1.28	NULL	6	130	0	0	0
16135994	20836460	39150347	1	2157-08-20	10.89	UNKNOWN	F	36.492555848816219	2157-07-02 23:29:14	2157-07-13 20:44:27	2	URGENT	2157-06-29 21:39:00	2157-08-20 00:56:00	2157-08-20 00:56:00	1	48.0602546296296	0	30	0	10.8855671296296	1	48.0602546296296	0	30	5.2	7.33	NULL	136	31	NULL	NULL	NULL	-8	NULL	17	NULL	NULL	NULL	NULL	NULL	NULL	NULL	NULL	NULL	NULL	0	0	0
16878717	20838215	32373545	1	NULL	2.72	BLACK/AFRICAN AMERICAN	M	78.26887530885154	2157-04-09 03:23:32	2157-04-11 20:40:57	3	EW EMER.	2157-04-08 22:20:00	2157-04-14 15:00:00	NULL	0	2.72042824074074	0	2.72042824074074	0	2.72042824074074	0	5.48365740740741	0	5.48365740740741	3.3	7.27	91	92	63	NULL	185.75	184	0	NULL	30	NULL	NULL	NULL	NULL	37.2	NULL	NULL	NULL	NULL	NULL	1	1	0
11362126	20839030	36974709	1	NULL	11.78	OTHER	F	56.13356441300106	2139-02-18 20:16:00	2139-03-02 15:01:41	1	EW EMER.	2139-02-18 18:48:00	2139-03-02 14:00:00	NULL	0	11.781724537037	0	11.781724537037	0	11.781724537037	0	11.7388888888889	0	11.7388888888889	4.4	7.22	95	397	61	251	239.75	397	-3	NULL	26	NULL	NULL	NULL	NULL	36.7	NULL	1.06	NULL	NULL	NULL	0	0	0
13619821	20849804	32686801	1	NULL	2.77	WHITE	M	62.108925117532424	2126-02-16 09:31:57	2126-02-19 03:58:29	2	URGENT	2126-02-09 18:49:00	2126-02-24 17:13:00	NULL	0	2.76842592592593	0	2.76842592592593	0	2.76842592592593	0	8.32017361111111	0	8.32017361111111	0.7	7.42	NULL	80	34	NULL	NULL	NULL	-1	NULL	23	22	7.3	NULL	NULL	36.7	NULL	1.05	116	NULL	NULL	1	1	0
18300625	20855873	31942955	1	NULL	6.18	WHITE	F	56.679828944462393	2151-09-06 13:22:41	2151-09-12 17:39:08	1	ELECTIVE	2151-09-06 07:15:00	2151-09-18 16:35:00	NULL	0	6.17809027777778	0	6.17809027777778	0	6.17809027777778	0	12.1335532407407	0	12.1335532407407	0.9	7.44	NULL	161	37	NULL	268.75	393	1	NULL	26	28	9.2	NULL	NULL	37.7	106	1.18	96	3.9	140	0	0	0
12643870	20856729	37268404	1	NULL	5.29	WHITE	M	68.68800959363929	2195-09-10 11:00:12	2195-09-15 17:54:56	2	URGENT	2195-09-09 12:00:00	2195-09-23 14:45:00	NULL	0	5.28800925925926	0	5.28800925925926	0	5.28800925925926	0	13.1561111111111	0	13.1561111111111	4.4	7.41	NULL	341	46	NULL	430.5	225	4	NULL	30	26	8.6	NULL	NULL	NULL	104	1.22	190	5.2	137	0	0	0
19869901	20859990	30355595	1	NULL	23.07	UNKNOWN	M	54.0381444205333572	2188-01-14 22:22:42	2188-02-07 00:10:31	2	URGENT	2188-01-14 22:22:00	2188-02-17 17:30:00	NULL	0	23.0748726851852	0	23.0748726851852	0	23.0748726851852	0	33.7967361111111	0	30	1.7	7.37	94	65	33	NULL	557	86	-4	NULL	20	36	11.9	NULL	NULL	NULL	101	1.06	105	4	132	0	1	0
15925783	20866110	36454702	1	2150-01-06	3.67	WHITE	F	71.00435023597748586	2150-01-02 16:21:00	2150-01-06 08:32:59	1	EW EMER.	2150-01-02 14:08:00	2150-01-06 08:30:00	2150-01-06 08:30:00	1	3.67291666666667	1	3.67291666666667	1	3.67291666666667	1	3.67291666666667	1	3.67291666666667	3.4	7.21	89	73	52	525	552.75	89	-7	20	22	47	15.8	NULL	NULL	36.7	108	1.08	134	4.6	138	0	1	0
17356187	20868443	34306301	2	NULL	6.25	WHITE	M	70.010493423234154	2117-01-04 20:00:31	2117-01-11 01:57:25	3	URGENT	2117-01-04 19:59:00	2117-01-16 18:00:00	NULL	0	6.24784722222222	0	6.24784722222222	0	6.24784722222222	0	11.9163078703704	0	11.9163078703704	1.9	7.47	NULL	55	52	NULL	NULL	NULL	11	NULL	39	NULL	NULL	NULL	NULL	38.3	NULL	1.13	289	NULL	NULL	0	1	0
18705866	20869407	37944597	2	NULL	3.61	WHITE	M	29.815644528528726	2130-10-25 23:22:00	2130-10-29 14:01:13	2	EW EMER.	2130-10-25 21:47:00	2130-11-05 12:42:00	NULL	0	3.61056712962963	0	3.61056712962963	0	3.61056712962963	0	10.5555555555556	0	10.5555555555556	1.8	7.44	NULL	58	40	NULL	NULL	NULL	2	NULL	28	NULL	NULL	NULL	NULL	37.1	NULL	1.04	NULL	NULL	NULL	0	0	0
18763543	20869455	39866387	2	NULL	3.30	WHITE	F	91.390905208053838	2163-05-27 09:59:51	2163-05-30 17:07:33	2	URGENT	2163-05-23 18:36:00	2163-06-03 14:05:00	NULL	0	3.29701388888889	0	3.29701388888889	0	3.29701388888889	0	7.17024305555556	0	7.17024305555556	1.1	7.38	97	337	43	NULL	343.5	322	0	NULL	26	34	11.4	NULL	NULL	NULL	108	1.26	101	3.9	141	0	0	0
12222328	20871612	39747163	2	NULL	2.35	WHITE	M	71.38839271861761	2162-05-23 10:11:10	2162-05-25 18:34:37	2	URGENT	2162-05-22 14:00:00	2162-05-27 17:14:00	NULL	0	2.34961805555556	0	2.34961805555556	0	2.34961805555556	0	4.29363425925926	0	4.29363425925926	0.7	7.39	95	451	49	NULL	345.75	311	4	NULL	31	42	14	NULL	NULL	36.3	100	1.04	129	3.4	138	0	0	0
19550919	20873344	36815040	1	NULL	19.21	WHITE	M	84.24440918623817	2176-03-31 10:59:54	2176-04-19 16:08:31	3	OBSERVATION ADMIT	2176-03-30 23:06:00	2176-04-19 15:20:00	NULL	0	19.2143171296296	0	19.2143171296296	0	19.2143171296296	0	19.180625	0	19.180625	NULL	7.39	NULL	91	39	NULL	NULL	NULL	0	NULL	24	NULL	NULL	NULL	NULL	NULL	NULL	NULL	NULL	NULL	NULL	0	0	0
13939722	20882340	37699455	2	NULL	10.96	WHITE	M	82.27687814593551	2132-04-15 11:05:57	2132-04-26 10:11:49	2	OBSERVATION ADMIT	2132-04-11 19:43:00	2132-05-03 15:14:00	NULL	0	10.9624074074074	0	10.9624074074074	0	10.9624074074074	0	18.1722569444444	0	18.1722569444444	1.4	7.5	NULL	393	35	NULL	-4	616	4	NULL	28	29	9.7	NULL	NULL	NULL	105	1.05	126	3.5	138	1	1	0
17080026	20884990	32894897	1	NULL	3.50	BLACK/AFRICAN AMERICAN	M	77.60614598600988	2155-08-10 04:34:00	2155-08-13 16:38:20	1	EW EMER.	2155-08-10 02:47:00	2155-08-27 11:33:00	NULL	0	3.50300925925926	0	3.50300925925926	0	3.50300925925926	0	17.2909722222222	0	17.2909722222222	7	7.35	NULL	70	30	NULL	NULL	NULL	-7	NULL	17	NULL	NULL	NULL	NULL	NULL	NULL	NULL	NULL	NULL	NULL	1	0	0
10375986	20891210	35886125	1	NULL	8.81	WHITE	M	73.566097272493306	2173-07-26 19:47:00	2173-08-04 15:08:59	1	EW EMER.	2173-07-26 18:18:00	2173-08-21 17:24:00	NULL	0	8.80693287037037	0	8.80693287037037	0	8.80693287037037	0	25.9006944444444	0	25.9006944444444	NULL	7.43	NULL	160	36	NULL	151.5	320	0	NULL	25	NULL	NULL	NULL	NULL	NULL	NULL	NULL	NULL	NULL	NULL	0	0	0
14096379	20891243	36330266	1	NULL	10.76	WHITE	M	73.580345816381103	2150-07-31 23:41:36	2150-08-11 17:58:12	3	OBSERVATION ADMIT	2150-07-31 23:12:00	2150-08-22 18:24:00	NULL	0	10.7615277777778	0	10.7615277777778	0	10.7615277777778	0	21.7794444444444	0	21.7794444444444	3.4	7.26	98	176	54	NULL	113	352	-3	NULL	25	41	13.6	0	0	36.6	103	0.93	134	5.4	134	0	1	0
13523655	20893266	35951217	1	NULL	5.67	WHITE	M	47.199692563043437	2153-03-14 23:28:00	2153-03-20 15:27:09	2	EW EMER.	2153-03-14 22:28:00	2153-03-25 12:35:00	NULL	0	5.66607638888889	0	5.66607638888889	0	5.66607638888889	0	10.5465277777778	0	10.5465277777778	3.6	7.15	NULL	234	50	295	279.5	366	-11	NULL	18	NULL	NULL	NULL	NULL	NULL	NULL	1.05	199	6.6	NULL	0	0	0
18295338	20894195	37809660	2	NULL	3.85	UNABLE TO OBTAIN	F	71.521030120668853	2119-07-12 15:31:23	2119-07-16 11:53:19	2	SURGICAL SAME DAY ADMISSION	2119-07-10 07:15:00	2119-07-19 14:15:00	NULL	0	3.84856481481481	0	3.84856481481481	0	3.84856481481481	0	6.94695601851852	0	6.94695601851852	0.7	7.33	NULL	100	60	457	139.38	339.2156862745098	3	28	33	31	10.4	NULL	NULL	36.1	105	1.09	140	3.7	135	0	0	0
10919371	20895514	35788565	3	NULL	12.08	WHITE	F	74.0374884627482905	2162-01-14 16:38:21	2162-01-26 18:30:29	3	EW EMER.	2162-01-14 16:37:00	2162-01-27 19:12:00	NULL	0	12.0778703703704	0	12.0778703703704	0	12.0778703703704	0	13.1067013888889	0	13.1067013888889	5.5	7.33	NULL	102	34	NULL	568.5	102	-6	NULL	19	24	8	NULL	NULL	NULL	NULL	NULL	NULL	5.9	NULL	0	0	0
18162448	20897880	38863554	1	2191-11-24	11.18	BLACK/AFRICAN AMERICAN	F	78.86363995195879	2191-11-12 21:22:20	2191-11-24 01:35:56	3	URGENT	2191-11-12 21:21:00	2191-11-24 00:00:00	2191-11-24 00:00:00	1	11.1094907407407	1	11.1094907407407	1	11.1094907407407	1	11.1094907407407	1	11.1094907407407	2.4	7.27	97	129	30	NULL	190	258	-11	NULL	14	25	8.4	NULL	NULL	NULL	122	0.96	120	2.3	153	0	0	0
11447467	20898618	37346416	1	NULL	2.52	WHITE	M	28.717617816862975	2139-09-20 03:15:00	2139-09-22 15:41:37	1	EW EMER.	2139-09-20 02:30:00	2139-09-23 14:36:00	NULL	0	2.5184837962963	0	2.5184837962963	0	2.5184837962963	0	3.47291666666667	0	3.47291666666667	3.6	7.27	97	214	37	NULL	68.75	458	-8	NULL	18	36	12.1	NULL	NULL	36.9	110	1.14	158	4.3	135	0	0	0
15624384	20898627	34059261	2	NULL	4.06	WHITE	M	57.44557246367553	2159-06-12 16:17:23	2159-06-16 17:48:53	2	OBSERVATION ADMIT	2159-06-12 16:16:00	2159-06-22 16:15:00	NULL	0	4.06354166666667	0	4.06354166666667	0	4.06354166666667	0	9.99834490740741	0	9.99834490740741	2.1	7.36	NULL	189	38	NULL	NULL	NULL	-3	NULL	22	27	8.9	NULL	NULL	NULL	110	1.04	233	4	135	0	0	0
11259465	20907313	30166170	1	NULL	2.37	WHITE	F	82.352078211158629	2117-05-09 16:03:55	2117-05-12 01:02:24	2	DIRECT EMER.	2117-05-09 14:15:00	2117-05-16 15:30:00	NULL	0	2.37394675925926	0	2.37394675925926	0	2.37394675925926	0	6.97644675925926	0	6.97644675925926	3	7.36	NULL	82	43	NULL	363.34999999999997	117.14285714285714	-1	NULL	25	NULL	NULL	NULL	NULL	NULL	NULL	NULL	NULL	NULL	NULL	0	1	0
13636882	20911462	39885414	2	NULL	25.71	UNKNOWN	F	60.757467727637505	2117-10-04 15:50:09	2117-10-30 08:46:54	3	URGENT	2117-10-04 15:49:00	2117-11-13 18:23:00	NULL	0	25.7060763888889	0	25.7060763888889	0	25.7060763888889	0	40.1061458333333	0	30	2.1	7.48	NULL	195	33	542	542.75	119	2	NULL	25	NULL	NULL	NULL	NULL	36.8	NULL	NULL	NULL	NULL	NULL	0	0	0
13931163	20913100	37077064	1	NULL	2.16	WHITE	F	27.11485535617481	2119-02-12 06:56:32	2119-02-14 10:47:20	1	EW EMER.	2119-02-11 22:48:00	2119-02-19 18:55:00	NULL	0	2.16027777777778	0	2.16027777777778	0	2.16027777777778	0	7.49893518518518	0	7.49893518518518	NULL	7.47	NULL	78	30	NULL	NULL	NULL	0	NULL	22	NULL	NULL	NULL	NULL	NULL	NULL	NULL	NULL	NULL	NULL	0	0	0
11807789	20916745	32823377	1	NULL	2.36	WHITE	M	57.581264157280196	2202-08-01 09:12:06	2202-08-03 17:49:21	2	SURGICAL SAME DAY ADMISSION	2202-08-01 07:15:00	2202-08-06 15:15:00	NULL	0	2.35920138888889	0	2.35920138888889	0	2.35920138888889	0	5.25201388888889	0	5.25201388888889	1.5	7.42	99	307	39	NULL	391.25	273	1	NULL	26	40	13.3	NULL	NULL	NULL	104	1.17	185	3.8	139	1	0	0
19668830	20922240	37679824	2	NULL	2.07	WHITE	M	67.648476063663118	2131-08-27 12:57:46	2131-08-29 14:32:00	2	URGENT	2131-08-25 20:25:00	2131-09-01 14:01:00	NULL	0	2.06543981481481	0	2.06543981481481	0	2.06543981481481	0	5.04391203703704	0	5.04391203703704	1.2	7.43	97	487	37	NULL	113.19999999999999	292.5	1	NULL	25	36	12	NULL	NULL	NULL	106	1.21	99	4.1	135	1	0	0
15206833	20922539	33963024	2	NULL	4.19	WHITE	M	80.176823402931025	2136-03-06 08:44:43	2136-03-10 13:15:37	2	ELECTIVE	2136-03-05 14:00:00	2136-03-15 13:45:00	NULL	0	4.188125	0	4.188125	0	4.188125	0	9.20853009259259	0	9.20853009259259	1.3	7.45	97	462	31	NULL	504	159	0	NULL	22	39	13.1	NULL	NULL	NULL	108	1.06	100	4.2	136	0	0	0
13399504	20929866	33046877	1	2119-12-03	3.94	BLACK/AFRICAN AMERICAN	M	68.877808411957004	2119-11-17 17:56:00	2119-11-21 16:26:43	2	EW EMER.	2119-11-17 14:42:00	2119-12-03 05:20:00	2119-12-03 05:20:00	1	15.475	1	15.475	0	3.93799768518519	1	15.475	1	15.475	1.8	7.24	98	176	36	NULL	492	176	-11	NULL	16	NULL	NULL	NULL	NULL	36.1	NULL	1.1	NULL	NULL	NULL	0	0	0
15469099	20935497	33636940	2	NULL	2.86	OTHER	M	60.522940954216656	2184-07-11 15:22:05	2184-07-14 11:55:02	2	URGENT	2184-07-10 00:00:00	2184-07-16 15:32:00	NULL	0	2.85621527777778	0	2.85621527777778	0	2.85621527777778	0	5.00688657407407	0	5.00688657407407	1.3	7.37	94	195	46	NULL	493.75	163	1	NULL	28	40	13.2	NULL	NULL	36.6	103	1.25	90	4.2	138	0	1	0
11084704	20940142	35018622	3	NULL	4.09	WHITE	M	54.124090100992401	2128-02-15 11:11:44	2128-02-19 13:23:34	3	ELECTIVE	2128-02-15 07:45:00	2128-02-20 16:46:00	NULL	0	4.09155092592593	0	4.09155092592593	0	4.09155092592593	0	5.23212962962963	0	5.23212962962963	0.8	7.49	95	436	36	NULL	364.25	295	5	NULL	28	28	9.2	NULL	NULL	NULL	102	1.03	78	4.5	138	0	0	0
14938364	20948125	36314270	2	NULL	2.57	UNKNOWN	F	21.0849436811757684	2158-02-01 01:53:00	2158-02-03 15:27:59	2	EW EMER.	2158-02-01 00:36:00	2158-02-07 19:15:00	NULL	0	2.56596064814815	0	2.56596064814815	0	2.56596064814815	0	6.72361111111111	0	6.72361111111111	2.1	7.36	NULL	96	41	NULL	26.5	570	-1	NULL	24	NULL	NULL	NULL	NULL	NULL	NULL	1.16	NULL	3.3	NULL	0	0	0
13026285	20962160	36019097	1	NULL	13.82	WHITE	M	51.727981949867029	2162-09-23 22:45:00	2162-10-07 18:25:05	2	EW EMER.	2162-09-23 21:21:00	2162-12-04 14:28:00	NULL	0	13.8195023148148	0	13.8195023148148	0	13.8195023148148	0	71.6548611111111	0	30	1.6	7.35	98	388	47	281	266.25	388	0	NULL	27	54	18	NULL	NULL	37	106	1.09	203	3.9	140	0	0	0
14047159	20964491	30117247	2	NULL	3.81	WHITE	F	49.235460324935248	2189-03-28 16:33:35	2189-04-01 11:58:58	3	SURGICAL SAME DAY ADMISSION	2189-03-28 00:00:00	2189-04-05 12:15:00	NULL	0	3.80929398148148	0	3.80929398148148	0	3.80929398148148	0	7.82042824074074	0	7.82042824074074	0.5	7.34	NULL	93	39	NULL	158.2	192.5	-4	NULL	22	NULL	NULL	NULL	NULL	NULL	NULL	1.19	128	NULL	NULL	0	0	0
14092831	20970078	36267324	1	NULL	16.88	HISPANIC/LATINO	F	72.782255326605374	2156-10-12 21:27:07	2156-10-29 18:34:51	3	EW EMER.	2156-10-12 17:06:00	2156-11-01 14:45:00	NULL	0	16.8803703703704	0	16.8803703703704	0	16.8803703703704	0	19.7207523148148	0	19.7207523148148	1.6	7.45	90	101	31	NULL	288.05	168.33333333333334	0	22	22	24	7.9	NULL	NULL	37	105	0.98	212	3	139	0	0	0
11472059	20970865	33749385	1	NULL	2.20	OTHER	M	72.321932672949259	2114-04-29 11:40:59	2114-05-01 16:26:21	1	ELECTIVE	2114-04-28 14:00:00	2114-05-03 16:30:00	NULL	0	2.1981712962963	0	2.1981712962963	0	2.1981712962963	0	4.20070601851852	0	4.20070601851852	1.1	7.43	98	447	35	NULL	-24.25	654	0	NULL	24	41	13.6	NULL	NULL	NULL	107	1.19	90	3.6	141	0	0	0
12135323	20971664	37545193	1	NULL	3.10	WHITE	M	62.611894533852441	2149-08-12 15:02:08	2149-08-15 17:26:36	2	SURGICAL SAME DAY ADMISSION	2149-08-12 11:45:00	2149-08-17 17:00:00	NULL	0	3.10032407407407	0	3.10032407407407	0	3.10032407407407	0	5.08185185185185	0	5.08185185185185	1.4	7.46	99	329	37	NULL	268.25	406	3	NULL	27	42	13.9	NULL	NULL	NULL	101	1.15	101	3.8	140	0	0	0
18951987	20973417	36735233	1	2182-10-21	4.88	UNKNOWN	M	50.790997627752437	2182-10-16 21:44:48	2182-10-21 18:50:36	3	EW EMER.	2182-10-16 21:44:00	2182-10-21 16:34:00	2182-10-21 16:34:00	1	4.78416666666667	1	4.78416666666667	1	4.78416666666667	1	4.78416666666667	1	4.78416666666667	6.3	7.11	99	444	44	204	190	473	-15	NULL	15	38	12.6	NULL	NULL	32.8	NULL	1.03	NULL	NULL	NULL	1	0	0
14721276	20973745	35576505	2	NULL	15.06	OTHER	M	56.738000041372874	2139-09-27 13:11:27	2139-10-12 14:37:56	2	URGENT	2139-09-27 13:10:00	2139-11-08 16:20:00	NULL	0	15.0600578703704	0	15.0600578703704	0	15.0600578703704	0	42.1309375	0	30	1.7	7.17	NULL	88	59	NULL	194.75	176	-7	NULL	23	NULL	NULL	NULL	NULL	NULL	NULL	1.3	NULL	NULL	NULL	0	0	0
17260446	20974994	30185770	3	NULL	10.64	UNKNOWN	M	65.610635855435878	2161-08-12 02:41:00	2161-08-22 18:08:37	3	EW EMER.	2161-08-12 00:43:00	2161-10-01 12:32:00	NULL	0	10.6441782407407	0	10.6441782407407	0	10.6441782407407	0	50.4104166666667	0	30	4.4	7.28	NULL	64	38	NULL	143.2	255	-7	NULL	19	NULL	NULL	NULL	NULL	NULL	122	1.11	93	3.2	154	0	0	0
10393792	20977284	39400855	2	NULL	2.63	ASIAN	F	41.857886308560108	2126-11-12 06:19:58	2126-11-14 21:31:42	2	EW EMER.	2126-11-10 08:04:00	2126-11-18 17:20:00	NULL	0	2.63314814814815	0	2.63314814814815	0	2.63314814814815	0	6.45835648148148	0	6.45835648148148	2.4	7.42	NULL	71	32	NULL	NULL	NULL	-2	NULL	21	43	14.4	NULL	NULL	NULL	101	NULL	95	4.2	134	0	0	0
15214632	20978072	33500168	3	NULL	10.14	WHITE	M	82.192121479274928	2143-03-12 13:49:39	2143-03-22 17:10:16	3	EW EMER.	2143-03-12 04:06:00	2143-03-26 15:00:00	NULL	0	10.1393171296296	0	10.1393171296296	0	10.1393171296296	0	14.0488541666667	0	14.0488541666667	NULL	6.94	NULL	102	174	418	401.99	237.75510204081633	0	NULL	41	NULL	NULL	NULL	NULL	NULL	NULL	NULL	NULL	NULL	NULL	0	1	0
17016891	20988602	38908220	1	NULL	2.54	UNKNOWN	M	75.478136185506231	2177-07-01 08:40:14	2177-07-03 21:31:40	1	OBSERVATION ADMIT	2177-06-24 15:15:00	2177-07-05 15:45:00	NULL	0	2.53571759259259	0	2.53571759259259	0	2.53571759259259	0	4.29497685185185	0	4.29497685185185	1.5	7.42	NULL	409	37	NULL	338.5	332	0	NULL	25	38	12.8	NULL	NULL	NULL	105	1.2	92	4.1	138	0	0	0
13246756	21008075	31838913	1	2163-06-17	3.70	HISPANIC/LATINO	F	34.448574354659224	2163-06-13 20:10:03	2163-06-17 12:53:00	3	URGENT	2163-06-13 20:07:00	2163-06-17 10:50:00	2163-06-17 10:50:00	1	3.61107638888889	1	3.61107638888889	1	3.61107638888889	1	3.61107638888889	1	3.61107638888889	2.7	7.39	NULL	47	41	NULL	151.29999999999998	134.28571428571428	0	NULL	26	NULL	NULL	NULL	NULL	37.3	NULL	NULL	NULL	NULL	NULL	0	0	0
16994378	21008964	38698432	2	NULL	2.02	OTHER	M	74.362316856586409	2116-05-12 17:48:24	2116-05-14 18:19:14	2	SURGICAL SAME DAY ADMISSION	2116-05-12 08:00:00	2116-05-17 17:30:00	NULL	0	2.02141203703704	0	2.02141203703704	0	2.02141203703704	0	4.98722222222222	0	4.98722222222222	0.9	7.33	NULL	327	52	NULL	NULL	NULL	0	NULL	29	32	10.6	NULL	NULL	NULL	103	1.14	141	4.3	135	0	0	0
14274191	21011573	38668223	1	2129-06-21	3.67	UNKNOWN	F	72.428939351626228	2129-06-18 11:09:28	2129-06-22 03:11:55	2	EW EMER.	2129-06-06 16:00:00	2129-06-21 00:10:00	2129-06-21 21:46:00	1	3.44203703703704	1	3.44203703703704	1	3.44203703703704	1	3.44203703703704	1	3.44203703703704	0.6	7.39	NULL	115	24	NULL	68.9	383.3333333333333	-8	NULL	15	NULL	NULL	NULL	NULL	NULL	NULL	NULL	NULL	NULL	NULL	0	0	0
15412344	21012382	38423407	3	NULL	6.37	HISPANIC/LATINO	M	47.0679115946869929	2144-02-04 08:50:58	2144-02-10 17:44:27	3	EW EMER.	2144-01-25 19:18:00	2144-02-13 18:45:00	NULL	0	6.37047453703704	0	6.37047453703704	0	6.37047453703704	0	9.41252314814815	0	9.41252314814815	1.3	7.31	97.8	369	47	NULL	567.25	87	-2	NULL	25	29	9.5	NULL	NULL	NULL	103	1.26	187	4.7	134	0	0	0
11062873	21014248	31060371	1	NULL	4.06	UNKNOWN	M	91.0317825806816668	2174-01-12 16:01:00	2174-01-16 17:34:00	1	EW EMER.	2174-01-12 14:36:00	2174-01-16 16:00:00	NULL	0	4.06458333333333	0	4.06458333333333	0	4.06458333333333	0	3.99930555555556	0	3.99930555555556	2.4	7.34	NULL	109	47	NULL	117.44999999999999	272.5	0	NULL	26	NULL	NULL	NULL	NULL	NULL	NULL	NULL	NULL	NULL	NULL	0	1	0
19319851	21022435	33432780	1	NULL	3.29	ASIAN	M	64.634107736179787	2188-08-20 10:37:52	2188-08-23 17:34:39	1	EW EMER.	2188-08-19 14:28:00	2188-08-27 16:00:00	NULL	0	3.28943287037037	0	3.28943287037037	0	3.28943287037037	0	7.2237037037037	0	7.2237037037037	2.3	7.39	92	381	42	NULL	393.25	266	0	NULL	26	47	15.5	NULL	NULL	36.7	101	1.15	107	3.6	138	1	0	0
12694726	21025963	34468417	2	NULL	7.38	OTHER	M	83.441845558713279	2161-06-12 12:41:11	2161-06-19 21:42:50	2	URGENT	2161-06-11 09:08:00	2161-06-21 16:20:00	NULL	0	7.37614583333333	0	7.37614583333333	0	7.37614583333333	0	9.15195601851852	0	9.15195601851852	1.2	7.45	97	79	48	NULL	-63.5	730	7	NULL	34	40	13.3	NULL	NULL	NULL	96	1.18	97	4.3	140	0	0	1
14519811	21026906	37283756	1	NULL	9.47	WHITE	M	84.83512461144483	2185-11-01 06:57:00	2185-11-10 18:17:14	1	URGENT	2185-11-01 06:21:00	2185-11-19 19:45:00	NULL	0	9.47238425925926	0	9.47238425925926	0	9.47238425925926	0	18.5333333333333	0	18.5333333333333	3.8	7.24	NULL	147	37	NULL	234.55	245	-10	NULL	17	NULL	NULL	NULL	NULL	NULL	NULL	1.03	NULL	NULL	NULL	1	1	0
15474831	21027115	38402911	3	2145-06-20	4.00	UNKNOWN	F	77.45648387461829	2145-06-16 17:31:59	2145-06-20 17:25:49	3	EW EMER.	2145-06-16 17:27:00	2145-06-20 15:55:00	2145-06-20 15:55:00	1	3.93265046296296	1	3.93265046296296	1	3.93265046296296	1	3.93265046296296	1	3.93265046296296	1.3	7.36	93	149	39	NULL	553.5	102	-2	NULL	23	33	11.1	NULL	NULL	NULL	110	1.18	127	4.1	137	0	0	1
19835232	21028845	35419859	2	NULL	3.96	WHITE	F	57.06501602590429	2138-01-24 20:19:36	2138-01-28 19:24:46	2	EW EMER.	2138-01-24 17:09:00	2138-02-06 15:30:00	NULL	0	3.9619212962963	0	3.9619212962963	0	3.9619212962963	0	12.7988888888889	0	12.7988888888889	3.3	7.24	NULL	67	50	NULL	440.9	83.75	-6	NULL	22	28	9.2	NULL	NULL	NULL	NULL	1.01	281	NULL	NULL	1	0	0
10400895	21029062	34036291	1	NULL	12.06	WHITE	M	78.35127965385507	2125-05-11 09:28:16	2125-05-23 10:49:04	2	ELECTIVE	2125-05-09 07:15:00	2125-05-26 13:36:00	NULL	0	12.0561111111111	0	12.0561111111111	0	12.0561111111111	0	15.172037037037	0	15.172037037037	1	7.46	98	356	40	NULL	567.75	94	5	NULL	29	35	11.6	NULL	NULL	NULL	102	1.07	94	3.4	132	0	1	1
18066863	21029116	34141914	2	NULL	3.31	WHITE	F	89.464229880462816	2175-06-19 13:22:06	2175-06-22 20:53:12	3	EW EMER.	2175-06-19 13:21:00	2175-07-07 18:51:00	NULL	0	3.31326388888889	0	3.31326388888889	0	3.31326388888889	0	18.2284027777778	0	18.2284027777778	0.9	7.41	NULL	112	42	NULL	49.400000000000006	373.3333333333333	1	NULL	28	NULL	NULL	NULL	NULL	NULL	NULL	1.09	NULL	NULL	NULL	0	1	0
10918483	21032588	32807069	1	NULL	2.31	WHITE	F	85.17632814529666	2128-03-11 11:09:19	2128-03-13 18:36:38	1	EW EMER.	2128-03-05 15:28:00	2128-03-15 17:00:00	NULL	0	2.31063657407407	0	2.31063657407407	0	2.31063657407407	0	4.24353009259259	0	4.24353009259259	1	7.4	98	355	42	NULL	407.25	262	1	NULL	27	32	10.7	NULL	NULL	NULL	108	1.16	114	3.5	143	1	0	0
10439374	21039029	35606511	2	NULL	2.84	WHITE	M	64.862200419326243	2141-11-15 20:14:29	2141-11-18 16:27:14	2	EW EMER.	2141-11-11 21:53:00	2141-11-28 18:54:00	NULL	0	2.8421875	0	2.8421875	0	2.8421875	0	12.9441087962963	0	12.9441087962963	2.8	7.45	NULL	83	34	NULL	NULL	NULL	0	NULL	24	NULL	NULL	NULL	NULL	36.8	NULL	1.03	NULL	NULL	NULL	0	1	0
15113091	21043822	37505457	1	NULL	5.20	BLACK/AFRICAN AMERICAN	M	59.210204999546724	2179-03-18 19:55:00	2179-03-24 00:44:22	1	EW EMER.	2179-03-18 18:37:00	2179-03-25 19:40:00	NULL	0	5.20094907407407	0	5.20094907407407	0	5.20094907407407	0	6.98958333333333	0	6.98958333333333	1.6	7.36	NULL	92	47	NULL	NULL	NULL	0	NULL	28	NULL	NULL	NULL	NULL	NULL	NULL	NULL	NULL	NULL	NULL	0	0	0
16259585	21044919	34238036	1	NULL	11.79	WHITE	F	57.42367678294269	2163-06-06 00:28:01	2163-06-17 19:23:32	2	EW EMER.	2163-06-04 16:20:00	2163-06-19 13:12:00	NULL	0	11.7885532407407	0	11.7885532407407	0	11.7885532407407	0	13.5305439814815	0	13.5305439814815	1.3	7.46	NULL	56	34	576	545.5	115	0	NULL	25	NULL	NULL	NULL	NULL	38.7	NULL	1	NULL	3.5	NULL	0	0	0
18433302	21046277	38025578	2	NULL	3.13	UNKNOWN	F	77.513835499629165	2162-07-08 11:09:48	2162-07-11 14:15:28	2	URGENT	2162-07-07 16:11:00	2162-07-13 15:25:00	NULL	0	3.12893518518519	0	3.12893518518519	0	3.12893518518519	0	5.17722222222222	0	5.17722222222222	1.3	7.45	99	398	35	NULL	534.5	131	1	NULL	25	36	12.1	NULL	NULL	NULL	108	1.15	137	3.9	141	0	0	0
18762761	21046726	34720306	1	NULL	3.00	WHITE	F	88.293038207848799	2135-04-21 17:48:34	2135-04-24 17:54:09	1	URGENT	2135-04-18 00:43:00	2135-04-28 17:51:00	NULL	0	3.00387731481481	0	3.00387731481481	0	3.00387731481481	0	7.00168981481481	0	7.00168981481481	3.5	7.13	94	92	62	571	543.5	92	-9	NULL	22	28	9.3	NULL	NULL	36.8	NULL	NULL	NULL	NULL	NULL	1	1	0
12178737	21048745	38300309	1	NULL	5.10	HISPANIC/LATINO	M	53.37432472473349	2128-05-19 12:35:04	2128-05-24 14:59:08	2	OBSERVATION ADMIT	2128-05-16 23:04:00	2128-05-24 14:50:00	NULL	0	5.1000462962963	0	5.1000462962963	0	5.1000462962963	0	5.0937037037037	0	5.0937037037037	1.6	7.4	98	335	43	NULL	387.75	279	1	NULL	28	42	14	NULL	NULL	NULL	105	1.13	103	4.4	136	0	1	0
17538194	21049479	34909912	1	NULL	4.31	WHITE	M	60.393067016754189	2165-06-12 09:25:43	2165-06-16 16:48:53	3	URGENT	2165-05-24 13:33:00	2165-06-19 13:20:00	NULL	0	4.30775462962963	0	4.30775462962963	0	4.30775462962963	0	7.16269675925926	0	7.16269675925926	1.1	7.38	96	380	52	NULL	468.75	178	4	NULL	32	44	14.6	NULL	NULL	36.7	94	1.09	113	5.1	134	1	1	0
14778884	21053903	33321983	2	NULL	5.37	WHITE	M	88.219523402748497	2184-03-21 05:59:00	2184-03-26 14:57:28	2	EW EMER.	2184-03-21 04:18:00	2184-04-06 16:20:00	NULL	0	5.37393518518518	0	5.37393518518518	0	5.37393518518518	0	16.43125	0	16.43125	3.4	7.21	NULL	126	49	NULL	240.55	210	-8	NULL	21	NULL	NULL	NULL	NULL	NULL	NULL	1.1	NULL	NULL	NULL	0	0	0
15999998	21057422	37172650	1	NULL	3.12	WHITE	F	78.195361340335084	2172-03-16 08:41:55	2172-03-19 11:41:38	2	OBSERVATION ADMIT	2172-03-12 08:30:00	2172-03-22 14:30:00	NULL	0	3.12480324074074	0	3.12480324074074	0	3.12480324074074	0	6.24172453703704	0	6.24172453703704	1.3	7.38	95	342	47	NULL	325	338	2	NULL	29	23	7.6	NULL	NULL	NULL	95	1.23	130	3.8	138	0	1	0
17030962	21063344	30081487	3	2182-01-01	6.55	WHITE	F	79.98477234880496	2181-12-25 22:09:03	2182-01-01 11:24:07	3	EW EMER.	2181-12-25 22:08:00	2182-01-01 09:27:00	2182-01-01 09:27:00	1	6.47079861111111	1	6.47079861111111	1	6.47079861111111	1	6.47079861111111	1	6.47079861111111	2.3	7.16	90	69	40	NULL	NULL	NULL	-13	NULL	15	21	7	NULL	NULL	NULL	117	1.24	77	4.3	134	0	0	0
15147932	21065624	33408756	1	NULL	10.24	WHITE	M	34.585371023412787	2168-08-02 12:12:37	2168-08-12 18:02:46	2	EW EMER.	2168-08-01 19:15:00	2168-08-17 15:30:00	NULL	0	10.2431597222222	0	10.2431597222222	0	10.2431597222222	0	15.1370717592593	0	15.1370717592593	3	7.34	94	82	45	NULL	292.55	123.33333333333333	-1	23	25	NULL	NULL	NULL	NULL	36.9	104	1.18	127	3.8	133	0	0	0
16475908	21066762	38813042	1	NULL	4.42	WHITE	F	78.464859219671098	2189-06-23 11:34:00	2189-06-27 21:44:11	3	URGENT	2189-06-19 18:52:00	2189-06-29 18:50:00	NULL	0	4.42373842592593	0	4.42373842592593	0	4.42373842592593	0	6.30277777777778	0	6.30277777777778	3.4	7.49	NULL	365	37	NULL	269.75	397	5	NULL	29	24	8.1	NULL	NULL	NULL	111	1.53	203	3.8	140	1	0	0
19478022	21072589	36592969	1	NULL	4.09	WHITE	F	50.68440079910489	2131-09-07 16:45:34	2131-09-11 19:00:04	2	EW EMER.	2131-09-07 16:45:00	2131-09-30 17:25:00	NULL	0	4.09340277777778	0	4.09340277777778	0	4.09340277777778	0	23.0273842592593	0	23.0273842592593	3	7.2	96	119	33	576	552.75	119	-13	NULL	13	NULL	NULL	NULL	NULL	37.2	NULL	NULL	NULL	NULL	NULL	0	0	0
10970150	21077067	37517481	1	NULL	6.09	WHITE	M	88.683277951483005	2177-09-07 14:39:00	2177-09-13 16:44:39	2	EW EMER.	2177-09-07 13:29:00	2177-09-14 16:59:00	NULL	0	6.08725694444444	0	6.08725694444444	0	6.08725694444444	0	7.09722222222222	0	7.09722222222222	2.5	7.48	87	52	28	467	340.8	86.66666666666667	0	NULL	21	NULL	NULL	NULL	NULL	36.7	NULL	1.1	NULL	NULL	NULL	0	1	0
19553799	21077355	33397824	1	NULL	2.23	WHITE	M	64.844103589766055	2130-11-05 11:18:04	2130-11-07 16:43:23	1	ELECTIVE	2130-11-05 07:15:00	2130-11-11 16:45:00	NULL	0	2.22591435185185	0	2.22591435185185	0	2.22591435185185	0	6.22703703703704	0	6.22703703703704	1.3	7.43	98	461	37	NULL	409.25	250	1	NULL	25	39	12.9	NULL	NULL	NULL	110	1.31	100	4.1	137	0	0	1
16068208	21081604	33047894	1	NULL	2.15	WHITE	M	68.677091033707332	2140-09-04 08:37:08	2140-09-06 12:17:32	1	ELECTIVE	2140-09-04 07:15:00	2140-09-09 16:39:00	NULL	0	2.15305555555556	0	2.15305555555556	0	2.15305555555556	0	5.33462962962963	0	5.33462962962963	1.9	7.45	NULL	417	34	NULL	381	282	0	NULL	24	42	14.1	NULL	NULL	NULL	107	1.15	92	4	138	0	0	0
16765084	21082547	36820192	1	NULL	3.42	WHITE	M	73.781901679799512	2189-10-15 11:16:59	2189-10-18 21:14:39	1	URGENT	2189-10-13 14:00:00	2189-10-22 18:47:00	NULL	0	3.4150462962963	0	3.4150462962963	0	3.4150462962963	0	7.31251157407407	0	7.31251157407407	1.9	7.37	94	292	52	NULL	536	122	3	NULL	31	38	12.6	NULL	NULL	NULL	99	1.19	94	4.1	137	0	0	1
17754293	21086123	33429186	1	NULL	4.64	WHITE	F	79.508947188135233	2163-07-05 23:08:00	2163-07-10 14:25:37	2	EW EMER.	2163-07-05 21:20:00	2163-07-19 15:00:00	NULL	0	4.6372337962963	0	4.6372337962963	0	4.6372337962963	0	13.6611111111111	0	13.6611111111111	2.3	7.32	NULL	44	38	NULL	621.5	44	-5	NULL	20	NULL	NULL	NULL	NULL	36.6	NULL	NULL	NULL	NULL	NULL	1	1	0
15250384	21089417	35763518	2	NULL	2.02	BLACK/AFRICAN AMERICAN	M	87.0300143466523565	2114-01-12 18:40:28	2114-01-14 19:11:06	2	OBSERVATION ADMIT	2114-01-11 23:06:00	2114-01-17 15:34:00	NULL	0	2.02127314814815	0	2.02127314814815	0	2.02127314814815	0	4.87050925925926	0	4.87050925925926	0.9	7.47	98	366	38	304	299.5	366	4	NULL	28	19	6.4	NULL	NULL	36.4	101	1.13	147	3.7	134	0	1	1
14714770	21097516	31293601	2	NULL	3.20	WHITE	M	82.317728839144093	2145-04-27 16:34:08	2145-04-30 21:19:47	3	SURGICAL SAME DAY ADMISSION	2145-04-27 01:09:00	2145-05-04 21:13:00	NULL	0	3.19836805555556	0	3.19836805555556	0	3.19836805555556	0	7.19365740740741	0	7.19365740740741	1.3	7.42	99	384	43	NULL	252.5	403	3	NULL	29	32	10.6	NULL	NULL	36.9	100	1.04	96	3.9	134	0	0	0
19965802	21104872	34618456	3	2128-06-27	13.15	WHITE	F	67.987982701271425	2121-12-27 20:30:41	2122-01-10 00:03:28	3	URGENT	2121-12-27 20:28:00	2122-01-20 16:40:00	NULL	0	13.1477662037037	0	13.1477662037037	0	13.1477662037037	0	23.8398032407407	0	23.8398032407407	1	7.4	NULL	36	31	NULL	183.95	175	-3	NULL	20	NULL	NULL	NULL	NULL	NULL	NULL	NULL	113	NULL	NULL	1	0	0
18367377	21109754	32484982	1	2123-04-30	7.89	UNKNOWN	M	91.306587063432525	2123-04-22 23:30:04	2123-04-30 20:51:51	3	EW EMER.	2123-04-22 23:29:00	2123-04-30 18:52:00	2123-04-30 18:52:00	1	7.80689814814815	1	7.80689814814815	1	7.80689814814815	1	7.80689814814815	1	7.80689814814815	1.7	7.36	99	287	34	395	383.5	287	-5	NULL	20	NULL	NULL	NULL	NULL	38.7	NULL	1.16	91	NULL	NULL	0	0	0
16877894	21111201	36595887	1	NULL	14.22	WHITE	M	56.355928398157934	2145-05-11 12:42:20	2145-05-25 17:54:35	2	SURGICAL SAME DAY ADMISSION	2145-05-11 00:00:00	2145-06-06 18:05:00	NULL	0	14.2168402777778	0	14.2168402777778	0	14.2168402777778	0	26.2240740740741	0	26.2240740740741	1.2	7.4	98	258	44	NULL	538.75	108	2	NULL	28	32	10.7	NULL	NULL	36.9	103	1.23	114	4.3	137	0	1	0
11561717	21117294	35972085	1	NULL	2.27	OTHER	M	57.182552100920607	2151-03-10 11:05:37	2151-03-12 17:33:24	2	URGENT	2151-03-08 16:13:00	2151-03-15 14:15:00	NULL	0	2.26929398148148	0	2.26929398148148	0	2.26929398148148	0	5.1315162037037	0	5.1315162037037	1	7.41	98	306	42	NULL	384.65	165	2	NULL	28	37	12.3	NULL	NULL	NULL	103	1.14	129	4	137	0	1	0
14551013	21119105	36079911	3	NULL	4.66	WHITE	F	91.922561844840772	2150-12-03 23:01:55	2150-12-08 14:54:02	3	EW EMER.	2150-12-03 23:00:00	2150-12-15 16:35:00	NULL	0	4.66119212962963	0	4.66119212962963	0	4.66119212962963	0	11.7313078703704	0	11.7313078703704	1.4	7.36	NULL	111	43	NULL	NULL	NULL	-1	NULL	25	35	11.6	NULL	NULL	NULL	105	1.16	114	4	136	0	0	0
12594476	21125797	30802202	1	NULL	3.67	WHITE	M	81.396905795792014	2124-05-25 00:39:00	2124-05-28 16:48:12	2	EW EMER.	2124-05-24 23:12:00	2124-06-04 17:30:00	NULL	0	3.67305555555556	0	3.67305555555556	0	3.67305555555556	0	10.7020833333333	0	10.7020833333333	1.5	7.27	96	102	55	NULL	114.44999999999999	255	-2	NULL	26	NULL	NULL	NULL	NULL	36.7	NULL	1.19	NULL	NULL	NULL	1	1	1
12933476	21130255	38133562	2	NULL	4.37	WHITE	M	88.530599499023174	2171-07-20 09:50:57	2171-07-24 18:37:59	3	URGENT	2171-07-13 19:08:00	2171-07-28 17:20:00	NULL	0	4.36599537037037	0	4.36599537037037	0	4.36599537037037	0	8.31184027777778	0	8.31184027777778	1.1	7.4	98	363	42	NULL	373	285	1	NULL	27	36	12.1	NULL	NULL	NULL	106	1.03	93	3.7	137	1	1	0
19193156	21133842	30766109	1	NULL	2.71	WHITE	F	73.42706669672284	2147-06-05 23:49:00	2147-06-08 16:52:14	2	EW EMER.	2147-06-05 22:49:00	2147-06-26 13:53:00	NULL	0	2.7105787037037	0	2.7105787037037	0	2.7105787037037	0	20.5861111111111	0	20.5861111111111	1.3	7.49	NULL	56	35	NULL	NULL	NULL	3	NULL	27	NULL	NULL	NULL	NULL	37.2	NULL	NULL	NULL	NULL	NULL	0	1	0
14119818	21134579	36350574	2	NULL	3.56	WHITE	M	67.06358060013787	2132-01-26 05:23:44	2132-01-29 18:48:10	2	EW EMER.	2132-01-24 16:11:00	2132-01-31 14:04:00	NULL	0	3.55863425925926	0	3.55863425925926	0	3.55863425925926	0	5.3612962962963	0	5.3612962962963	0.8	7.41	98	163	41	NULL	142.25	326	1	NULL	27	NULL	NULL	NULL	NULL	37.7	NULL	NULL	NULL	NULL	NULL	0	0	1
12354123	21143130	38244191	1	2116-03-25	5.05	UNKNOWN	M	81.218327468120071	2116-03-20 17:49:44	2116-03-25 19:00:10	2	URGENT	2116-03-20 17:49:00	2116-03-25 17:11:00	2116-03-25 17:11:00	1	4.97310185185185	1	4.97310185185185	1	4.97310185185185	1	4.97310185185185	1	4.97310185185185	4.5	7.29	98	359	45	NULL	-58.75	718	-4	NULL	23	34	11.3	NULL	NULL	NULL	100	1.16	81	3.9	133	0	1	1
18679947	21143134	33079773	1	2151-09-02	3.98	WHITE	M	54.661724509594552	2151-08-30 17:30:00	2151-09-03 17:08:04	2	EW EMER.	2151-08-30 16:33:00	2151-09-02 17:25:00	2151-09-02 17:25:00	1	2.99652777777778	1	2.99652777777778	1	2.99652777777778	1	2.99652777777778	1	2.99652777777778	2.8	7.44	95	81	44	NULL	220.5	162	4	NULL	31	38	12.7	NULL	NULL	33.4	NULL	0.98	NULL	2.5	136	0	0	0
13040525	21144836	39826657	1	NULL	3.09	WHITE	M	72.347714665892751	2187-05-08 10:05:17	2187-05-11 12:11:55	2	SURGICAL SAME DAY ADMISSION	2187-05-08 00:00:00	2187-05-13 15:55:00	NULL	0	3.08793981481481	0	3.08793981481481	0	3.08793981481481	0	5.2428587962963	0	5.2428587962963	2.1	7.36	95	300	44	NULL	58.5	496	0	NULL	26	35	11.5	NULL	NULL	NULL	109	1.15	110	4	137	0	0	0
17002564	21147449	31261676	3	2182-06-13	4.49	UNKNOWN	M	72.381016406778094	2182-05-23 10:04:52	2182-05-27 21:57:09	3	OBSERVATION ADMIT	2182-05-20 03:55:00	2182-06-13 04:00:00	2182-06-13 04:00:00	1	20.7466203703704	1	20.7466203703704	0	4.4946412037037	1	20.7466203703704	1	20.7466203703704	NULL	7.43	NULL	71	34	NULL	NULL	NULL	0	NULL	23	NULL	NULL	NULL	NULL	NULL	NULL	NULL	NULL	NULL	NULL	0	0	0
12859810	21148798	35132513	2	NULL	5.18	WHITE	M	53.29769478561855	2140-04-20 15:21:44	2140-04-25 19:34:52	2	OBSERVATION ADMIT	2140-04-19 04:23:00	2140-05-13 14:27:00	NULL	0	5.17578703703704	0	5.17578703703704	0	5.17578703703704	0	22.9619907407407	0	22.9619907407407	2.1	7.42	NULL	116	38	NULL	193	232	0	NULL	25	NULL	NULL	NULL	NULL	NULL	NULL	1.06	NULL	NULL	NULL	0	0	0
12739131	21149710	30207021	1	NULL	15.90	WHITE	F	59.04597028210824	2182-01-17 18:58:46	2182-02-02 16:30:21	2	URGENT	2182-01-17 18:58:00	2182-02-03 19:51:00	NULL	0	15.8969328703704	0	15.8969328703704	0	15.8969328703704	0	17.0362731481481	0	17.0362731481481	1	7.41	NULL	77	44	NULL	153.2	192.5	2	NULL	29	NULL	NULL	NULL	NULL	NULL	NULL	1.02	109	NULL	NULL	0	0	0
15521319	21153495	31663334	3	2139-06-26	19.93	UNKNOWN	F	86.357546427361098	2139-05-11 14:11:22	2139-05-31 12:29:45	3	URGENT	2139-05-11 14:11:00	2139-06-26 11:12:00	2139-06-26 11:12:00	1	45.8754398148148	0	30	0	19.9294328703704	1	45.8754398148148	0	30	15.7	7.08	98	325	41	282	272.58000000000004	357.14285714285717	-17	NULL	13	33	11.1	0	0	NULL	111	1.02	236	4.3	142	0	0	0
19206592	21154874	33267338	2	2166-09-24	4.60	WHITE	F	82.686360002409361	2166-09-19 14:50:46	2166-09-24 05:12:03	3	URGENT	2166-09-08 16:30:00	2166-09-24 02:25:00	2166-09-24 02:25:00	1	4.48210648148148	1	4.48210648148148	1	4.48210648148148	1	4.48210648148148	1	4.48210648148148	2.1	7.4	92	167	40	343	340.5	330	0	NULL	26	22	7.2	NULL	NULL	36.7	112	1.25	111	3.6	140	0	1	0
13936542	21159829	36265390	2	NULL	5.08	WHITE	M	26.63469722357597	2167-08-21 15:32:15	2167-08-26 17:26:07	3	SURGICAL SAME DAY ADMISSION	2167-08-21 07:15:00	2167-09-09 14:59:00	NULL	0	5.07907407407407	0	5.07907407407407	0	5.07907407407407	0	18.9769097222222	0	18.9769097222222	1.2	7.44	99	260	37	NULL	47.44999999999999	460	1	NULL	26	34	11.4	NULL	NULL	36.6	103	1.06	90	4	136	0	0	0
12669413	21160206	35575976	3	NULL	2.13	WHITE	F	91.500678317389566	2135-07-03 14:53:51	2135-07-05 18:03:40	3	EW EMER.	2135-07-02 20:51:00	2135-07-07 16:30:00	NULL	0	2.13181712962963	0	2.13181712962963	0	2.13181712962963	0	4.06677083333333	0	4.06677083333333	3.4	7.37	93	73	43	NULL	NULL	NULL	0	NULL	26	NULL	NULL	NULL	NULL	NULL	NULL	1.02	NULL	NULL	NULL	1	1	1
17135687	21163281	32420242	2	NULL	3.42	UNKNOWN	M	28.274464145233389	2185-04-11 07:01:00	2185-04-14 17:07:52	2	EW EMER.	2185-04-11 05:54:00	2185-05-10 17:32:00	NULL	0	3.42143518518519	0	3.42143518518519	0	3.42143518518519	0	29.4381944444444	0	29.4381944444444	2.6	7.25	NULL	366	53	NULL	-75.75	732	-4	NULL	24	NULL	NULL	NULL	NULL	NULL	NULL	1.21	120	NULL	NULL	0	0	0
18686472	21166098	39289513	2	NULL	10.64	UNKNOWN	M	77.114359109850455	2159-02-13 09:21:00	2159-02-24 00:45:53	2	EW EMER.	2159-02-11 18:27:00	2159-02-27 14:10:00	NULL	0	10.6422800925926	0	10.6422800925926	0	10.6422800925926	0	14.2006944444444	0	14.2006944444444	1.6	7.34	NULL	214	42	NULL	NULL	NULL	-2	NULL	24	NULL	NULL	NULL	NULL	NULL	NULL	NULL	NULL	NULL	NULL	1	1	0
18900127	21169487	37874018	1	NULL	11.64	WHITE	M	74.99064851370994	2166-12-28 22:20:37	2167-01-09 13:35:17	1	OBSERVATION ADMIT	2166-12-28 19:04:00	2167-01-21 14:22:00	NULL	0	11.6351851851852	0	11.6351851851852	0	11.6351851851852	0	23.6676273148148	0	23.6676273148148	3.8	7.42	98	276	27	NULL	403.25	276	-4	NULL	18	NULL	NULL	NULL	NULL	36.7	NULL	1.08	NULL	NULL	NULL	0	0	0
12221528	21169964	30129716	2	NULL	2.13	OTHER	M	76.585064909779756	2177-08-04 10:44:45	2177-08-06 13:58:47	3	OBSERVATION ADMIT	2177-08-02 16:34:00	2177-08-08 14:30:00	NULL	0	2.13474537037037	0	2.13474537037037	0	2.13474537037037	0	4.15642361111111	0	4.15642361111111	1.4	7.36	98	103	49	NULL	542.25	117	0	NULL	29	34	11.3	NULL	NULL	NULL	106	1.19	211	4.2	134	0	0	0
18756147	21170807	34900611	2	NULL	15.11	OTHER	M	41.0106645426563454	2186-01-04 21:30:06	2186-01-20 00:13:36	2	URGENT	2186-01-04 21:29:00	2186-02-09 16:00:00	NULL	0	15.1135416666667	0	15.1135416666667	0	15.1135416666667	0	35.7707638888889	0	30	1.1	7.46	NULL	129	31	NULL	188.75	258	0	NULL	23	NULL	NULL	NULL	NULL	38.8	NULL	1.04	NULL	NULL	NULL	0	1	0
19085966	21185316	34095671	2	NULL	3.48	WHITE	M	57.08928258524485	2156-02-03 02:30:00	2156-02-06 14:03:29	2	EW EMER.	2156-02-03 02:15:00	2156-02-11 13:00:00	NULL	0	3.48158564814815	0	3.48158564814815	0	3.48158564814815	0	8.4375	0	8.4375	1.2	7.4	97	86	33	NULL	332.25	327	-2	NULL	21	41	13.8	NULL	NULL	NULL	96	1.14	152	4	128	0	0	0
15379667	21193689	33944929	2	2182-04-01	12.99	WHITE	M	76.211587264212647	2182-03-19 10:21:00	2182-04-01 10:10:04	3	OBSERVATION ADMIT	2182-03-19 06:44:00	2182-04-01 08:12:00	2182-04-01 08:12:00	1	12.9104166666667	1	12.9104166666667	1	12.9104166666667	1	12.9104166666667	1	12.9104166666667	3.9	7.19	98	155	47	NULL	214.05	258.3333333333333	-10	NULL	19	NULL	NULL	NULL	NULL	37.6	NULL	1.08	NULL	NULL	NULL	1	1	0
12323237	21193747	37752339	1	NULL	12.76	OTHER	M	63.02708158791523	2162-01-11 04:14:00	2162-01-23 22:29:47	2	EW EMER.	2162-01-11 03:12:00	2162-01-30 19:07:00	NULL	0	12.7609606481481	0	12.7609606481481	0	12.7609606481481	0	19.6201388888889	0	19.6201388888889	NULL	7.52	92	63	26	NULL	NULL	NULL	0	NULL	22	29	9.7	NULL	NULL	NULL	NULL	NULL	NULL	NULL	NULL	0	1	0
12440979	21195739	34245384	3	NULL	3.00	UNKNOWN	M	29.811130778436702	2117-10-24 07:56:00	2117-10-27 08:01:36	3	EW EMER.	2117-10-24 06:13:00	2117-10-29 16:00:00	NULL	0	3.00388888888889	0	3.00388888888889	0	3.00388888888889	0	5.33611111111111	0	5.33611111111111	1.4	7.34	NULL	84	42	NULL	433.9	105	-2	NULL	24	NULL	NULL	NULL	NULL	37.8	NULL	NULL	NULL	NULL	NULL	0	0	0
15440579	21204794	39928442	1	2113-07-22	5.11	WHITE	M	85.468182739115436	2113-06-22 01:58:21	2113-06-27 04:31:33	3	SURGICAL SAME DAY ADMISSION	2113-06-21 00:00:00	2113-07-08 15:00:00	NULL	0	5.10638888888889	0	5.10638888888889	0	5.10638888888889	0	16.5428125	0	16.5428125	1.2	7.41	NULL	85	30	NULL	332.25	322	-3	NULL	20	NULL	NULL	NULL	NULL	NULL	NULL	1.12	NULL	NULL	NULL	0	0	0
13649937	21204975	38836194	2	NULL	4.90	WHITE	F	91.3169038153699	2155-04-26 17:10:51	2155-05-01 14:45:25	2	EW EMER.	2155-04-26 17:09:00	2155-05-07 16:47:00	NULL	0	4.89900462962963	0	4.89900462962963	0	4.89900462962963	0	10.9834375	0	10.9834375	1.1	7.24	NULL	346	45	NULL	130.45	265	-7	NULL	20	NULL	NULL	NULL	NULL	NULL	NULL	NULL	NULL	NULL	NULL	0	1	0
15071240	21205772	35521972	2	2185-05-27	5.10	WHITE	F	84.374614639061225	2185-05-19 09:19:34	2185-05-24 11:44:57	2	OBSERVATION ADMIT	2185-05-17 19:48:00	2185-05-27 05:00:00	2185-05-27 05:00:00	1	7.81974537037037	1	7.81974537037037	0	5.10096064814815	1	7.81974537037037	1	7.81974537037037	1.6	7.4	98	320	47	NULL	342.5	323	3	NULL	30	40	13.2	NULL	NULL	NULL	99	1.11	143	3	138	0	1	1
11186968	21206554	35350827	2	NULL	6.76	WHITE	F	79.377453320142688	2163-05-27 18:02:08	2163-06-03 12:13:53	2	OBSERVATION ADMIT	2163-05-18 20:41:00	2163-06-11 17:56:00	NULL	0	6.75815972222222	0	6.75815972222222	0	6.75815972222222	0	14.9957407407407	0	14.9957407407407	0.8	7.16	NULL	141	112	NULL	-36.95000000000002	354.2857142857143	6	NULL	42	NULL	NULL	NULL	NULL	36.3	NULL	NULL	NULL	NULL	NULL	0	0	0
16485860	21208527	37072056	1	NULL	4.22	WHITE	F	91.638205095677812	2133-09-02 11:10:36	2133-09-06 16:21:06	2	SURGICAL SAME DAY ADMISSION	2133-08-22 02:23:00	2133-09-12 15:40:00	NULL	0	4.215625	0	4.215625	0	4.215625	0	10.1870833333333	0	10.1870833333333	1.4	7.53	99	80	27	NULL	186.75	252	0	NULL	23	NULL	NULL	NULL	NULL	NULL	NULL	1.14	102	3.7	NULL	0	0	0
14071752	21211403	37679763	2	NULL	7.60	WHITE	F	66.562587423011471	2156-07-24 11:33:43	2156-08-01 01:57:28	2	EW EMER.	2156-07-24 11:32:00	2156-08-16 18:10:00	NULL	0	7.59982638888889	0	7.59982638888889	0	7.59982638888889	0	23.2751967592593	0	23.2751967592593	9.3	6.84	98	47	74	NULL	320.25	349	-25	20	14	NULL	NULL	NULL	NULL	NULL	108	0.21	101	3.6	134	0	0	0
15974615	21212325	35996163	1	NULL	3.84	WHITE	F	86.46540680182211	2156-06-19 01:06:00	2156-06-22 21:09:43	2	EW EMER.	2156-06-18 23:40:00	2156-07-01 19:15:00	NULL	0	3.83591435185185	0	3.83591435185185	0	3.83591435185185	0	12.75625	0	12.75625	2.8	7.32	97	180	60	NULL	220.55	226.66666666666666	3	NULL	32	NULL	NULL	NULL	NULL	NULL	NULL	NULL	NULL	5.5	NULL	0	0	1
13912373	21213110	38731648	1	NULL	8.48	UNKNOWN	M	29.504684413195756	2114-07-04 11:09:22	2114-07-12 22:47:21	1	EW EMER.	2114-07-04 07:58:00	2114-07-24 10:10:00	NULL	0	8.48471064814815	0	8.48471064814815	0	8.48471064814815	0	19.9587731481481	0	19.9587731481481	2.9	7.41	NULL	496	35	NULL	78.75	448	-1	NULL	23	40	13.2	NULL	NULL	NULL	103	1.06	181	3.3	136	0	0	0
10796531	21215767	37307801	3	NULL	5.94	WHITE	M	56.946529971909036	2181-12-12 17:07:04	2181-12-18 15:39:26	3	URGENT	2181-12-12 17:06:00	2181-12-28 14:58:00	NULL	0	5.93914351851852	0	5.93914351851852	0	5.93914351851852	0	15.9103703703704	0	15.9103703703704	1.1	7.32	97	103	47	NULL	NULL	NULL	-2	NULL	25	NULL	NULL	NULL	NULL	NULL	NULL	NULL	NULL	NULL	NULL	0	0	0
16259867	21216556	32167607	1	NULL	2.30	WHITE	M	67.292011491315651	2153-05-06 14:57:44	2153-05-08 22:05:51	3	EW EMER.	2153-04-17 15:43:00	2153-05-17 17:25:00	NULL	0	2.29730324074074	0	2.29730324074074	0	2.29730324074074	0	11.1022685185185	0	11.1022685185185	2.3	7.38	99	431	45	NULL	225.75	431	1	NULL	28	NULL	NULL	NULL	NULL	36.3	NULL	0.92	NULL	NULL	NULL	0	0	0
15486380	21224194	37729760	2	NULL	2.23	WHITE	F	75.561591127708934	2116-07-24 10:11:40	2116-07-26 15:40:53	2	SURGICAL SAME DAY ADMISSION	2116-07-24 02:48:00	2116-07-30 13:35:00	NULL	0	2.22862268518519	0	2.22862268518519	0	2.22862268518519	0	6.1412037037037	0	6.1412037037037	1.3	7.39	99	391	38	NULL	528.75	133	-1	NULL	24	40	13.3	NULL	NULL	NULL	107	1.18	100	3.8	138	0	0	0
18930992	21231914	36812416	1	NULL	4.28	WHITE	M	74.0508890148327836	2182-01-22 10:33:09	2182-01-26 17:23:29	3	ELECTIVE	2182-01-19 14:05:00	2182-01-26 15:45:00	NULL	0	4.2849537037037	0	4.2849537037037	0	4.2849537037037	0	4.2165625	0	4.2165625	2	7.38	96	405	43	NULL	523.75	128	0	NULL	26	44	14.6	NULL	NULL	NULL	103	1.25	113	4	138	0	1	0
11984981	21232275	34693433	3	NULL	27.92	WHITE	M	73.158241735007961	2112-02-29 18:13:31	2112-03-28 16:23:41	3	URGENT	2112-02-27 19:07:00	2112-04-14 17:20:00	NULL	0	27.9237268518519	0	27.9237268518519	0	27.9237268518519	0	44.9628356481482	0	30	1.2	7.35	92	230	51	NULL	429.9	97.5	1	NULL	29	42	14	NULL	NULL	37.2	103	1.19	127	4.4	137	0	1	0
14703575	21242298	34984324	2	NULL	3.94	WHITE	M	89.175657889533211	2171-03-12 17:00:40	2171-03-16 15:40:46	2	URGENT	2171-03-06 03:47:00	2171-03-22 18:00:00	NULL	0	3.94451388888889	0	3.94451388888889	0	3.94451388888889	0	10.0412037037037	0	10.0412037037037	1.1	7.42	NULL	57	40	NULL	NULL	NULL	0	NULL	27	NULL	NULL	NULL	NULL	NULL	NULL	1.13	NULL	NULL	NULL	1	1	0
17994170	21243868	31442095	2	NULL	2.21	WHITE	F	86.53699282484855	2159-07-15 21:28:00	2159-07-18 02:28:58	2	EW EMER.	2159-07-15 20:36:00	2159-07-23 17:15:00	NULL	0	2.20900462962963	0	2.20900462962963	0	2.20900462962963	0	7.82430555555556	0	7.82430555555556	2.5	7.38	NULL	131	31	NULL	NULL	NULL	-5	NULL	19	NULL	NULL	NULL	NULL	NULL	NULL	1.06	NULL	NULL	NULL	1	0	0
15522915	21244726	30484808	2	NULL	6.12	WHITE	M	61.77595912055873	2168-10-10 15:44:41	2168-10-16 18:36:16	2	URGENT	2168-10-10 15:43:00	2168-10-18 17:23:00	NULL	0	6.11915509259259	0	6.11915509259259	0	6.11915509259259	0	8.06827546296296	0	8.06827546296296	1	7.28	98	47	60	469	591	47	0	NULL	29	NULL	NULL	NULL	NULL	36.9	NULL	1.03	NULL	NULL	NULL	0	0	0
16098569	21245472	30380233	2	NULL	2.85	WHITE	M	82.801221062564911	2111-10-22 17:51:44	2111-10-25 14:15:21	2	DIRECT EMER.	2111-10-20 15:21:00	2111-10-28 17:43:00	NULL	0	2.8497337962963	0	2.8497337962963	0	2.8497337962963	0	5.99393518518518	0	5.99393518518518	0.9	7.31	98	225	44	NULL	427.5	233	-4	NULL	23	32	10.6	NULL	NULL	37	103	1.08	85	4.2	134	0	0	1
17661275	21249639	33425658	1	NULL	2.27	WHITE	M	64.818635315763247	2147-10-27 09:58:48	2147-10-29 16:31:46	2	SURGICAL SAME DAY ADMISSION	2147-10-27 00:00:00	2147-11-01 19:00:00	NULL	0	2.27289351851852	0	2.27289351851852	0	2.27289351851852	0	5.37583333333333	0	5.37583333333333	1.1	7.41	99	580	38	NULL	204.25	465	0	NULL	25	38	12.5	NULL	NULL	NULL	107	1.13	96	3.8	136	0	0	0
11581121	21253245	37864610	1	2179-02-27	3.95	WHITE	F	68.14431565616465	2179-02-23 01:09:00	2179-02-27 00:03:39	2	EW EMER.	2179-02-22 22:05:00	2179-02-27 06:50:00	2179-02-27 06:50:00	1	4.23680555555556	1	4.23680555555556	1	4.23680555555556	1	4.23680555555556	1	4.23680555555556	1	7.23	NULL	72	53	NULL	227	194	-5	NULL	23	NULL	NULL	NULL	NULL	37.1	NULL	NULL	NULL	NULL	NULL	1	1	0
19357840	21253784	35391212	1	NULL	3.17	WHITE	F	56.833054979073235	2143-11-01 08:31:00	2143-11-04 12:36:24	1	OBSERVATION ADMIT	2143-11-01 06:24:00	2143-11-15 16:35:00	NULL	0	3.17041666666667	0	3.17041666666667	0	3.17041666666667	0	14.3361111111111	0	14.3361111111111	2.6	7.31	NULL	168	39	NULL	NULL	NULL	-6	NULL	21	NULL	NULL	NULL	NULL	NULL	NULL	NULL	286	5.6	134	1	1	0
16750818	21255172	31176603	1	NULL	14.11	WHITE	F	48.745424722969063	2167-10-03 21:42:07	2167-10-18 00:23:10	2	URGENT	2167-09-30 06:15:00	2167-10-25 17:40:00	NULL	0	14.1118402777778	0	14.1118402777778	0	14.1118402777778	0	21.8318634259259	0	21.8318634259259	1.4	7.33	NULL	57	50	NULL	237	114	0	NULL	28	NULL	NULL	NULL	NULL	NULL	NULL	1.14	140	NULL	NULL	0	0	1
10004422	21255400	32155744	1	NULL	6.36	WHITE	M	78.0400324381582014	2111-01-17 09:44:50	2111-01-23 18:18:46	2	EW EMER.	2111-01-15 14:55:00	2111-01-25 15:00:00	NULL	0	6.35689814814815	0	6.35689814814815	0	6.35689814814815	0	8.21886574074074	0	8.21886574074074	0.8	7.47	99	459	37	NULL	234	424	4	NULL	28	37	12.3	NULL	NULL	NULL	104	1.1	103	3.9	134	0	0	0
10441044	21256821	39539859	1	NULL	13.88	UNABLE TO OBTAIN	M	55.462931274181076	2165-06-19 03:27:00	2165-07-03 00:41:08	2	EW EMER.	2165-06-19 01:58:00	2165-07-09 14:45:00	NULL	0	13.8848148148148	0	13.8848148148148	0	13.8848148148148	0	20.4708333333333	0	20.4708333333333	1.9	7.2	NULL	64	51	454	513.95	71.11111111111111	-8	NULL	21	47	15.6	NULL	NULL	37.8	NULL	1.13	117	3.8	NULL	0	0	0
18031639	21257799	31889288	2	NULL	4.23	WHITE	F	57.670788134989952	2171-09-03 10:07:41	2171-09-07 15:40:13	2	ELECTIVE	2171-09-03 00:00:00	2171-09-09 17:05:00	NULL	0	4.23092592592593	0	4.23092592592593	0	4.23092592592593	0	6.28980324074074	0	6.28980324074074	2.4	7.36	97	127	42	NULL	347.15	183.75	-1	NULL	25	35	11.7	NULL	NULL	NULL	109	1.16	210	3.4	139	0	0	0
15039323	21259213	34948589	1	NULL	2.32	WHITE	M	63.0492823935910985	2129-01-19 10:08:39	2129-01-21 17:49:53	2	SURGICAL SAME DAY ADMISSION	2129-01-19 00:00:00	2129-01-24 16:24:00	NULL	0	2.32030092592593	0	2.32030092592593	0	2.32030092592593	0	5.26065972222222	0	5.26065972222222	1.7	7.41	97	354	37	NULL	361.5	304	0	NULL	24	43	14.4	NULL	NULL	NULL	106	1.25	103	4.1	138	0	0	0
10324042	21259911	34036241	1	NULL	2.33	WHITE	M	79.980999127519106	2122-12-25 09:45:11	2122-12-27 17:37:51	2	SURGICAL SAME DAY ADMISSION	2122-12-25 07:15:00	2123-01-02 14:40:00	NULL	0	2.32824074074074	0	2.32824074074074	0	2.32824074074074	0	8.2047337962963	0	8.2047337962963	1.8	7.39	97	386	39	NULL	276.34999999999997	248.57142857142858	0	NULL	24	40	13.4	NULL	NULL	NULL	106	1.22	129	4.5	136	0	0	1
13282212	21260111	37599999	1	NULL	6.65	WHITE	M	59.857557379004118	2126-11-10 05:12:25	2126-11-16 20:47:11	1	URGENT	2126-11-10 05:11:00	2126-11-19 15:51:00	NULL	0	6.64914351851852	0	6.64914351851852	0	6.64914351851852	0	9.44346064814815	0	9.44346064814815	2.4	7.42	98	143	35	NULL	NULL	NULL	0	NULL	23	NULL	NULL	NULL	NULL	NULL	NULL	NULL	NULL	NULL	NULL	1	1	0
14479847	21263190	38547174	2	NULL	21.89	WHITE	M	73.493651013118243	2188-06-29 17:12:28	2188-07-21 14:34:12	2	SURGICAL SAME DAY ADMISSION	2188-06-29 07:15:00	2188-07-26 16:05:00	NULL	0	21.8900925925926	0	21.8900925925926	0	21.8900925925926	0	26.9531481481481	0	26.9531481481481	1.6	7.34	NULL	93	42	NULL	-9.300000000000011	605	-2	NULL	24	NULL	NULL	NULL	NULL	NULL	NULL	1.18	NULL	NULL	NULL	0	0	0
15940639	21266614	34702226	1	NULL	22.89	WHITE	M	50.462706917605314	2177-06-19 21:30:21	2177-07-12 18:57:53	2	URGENT	2177-06-19 00:00:00	2177-07-26 17:40:00	NULL	0	22.8941203703704	0	22.8941203703704	0	22.8941203703704	0	36.8400347222222	0	30	1.8	7.17	82	48	58	604	592.5	48	-7	NULL	22	NULL	NULL	NULL	0	37.1	NULL	1.06	NULL	NULL	NULL	0	1	0
14459054	21271074	36584386	1	NULL	2.50	UNKNOWN	M	58.997768830893855	2129-12-31 10:25:38	2130-01-02 22:30:40	2	SURGICAL SAME DAY ADMISSION	2129-12-31 10:15:00	2130-01-04 14:10:00	NULL	0	2.50349537037037	0	2.50349537037037	0	2.50349537037037	0	4.15581018518519	0	4.15581018518519	1.5	7.39	97	375	43	NULL	529	109	1	NULL	27	45	14.9	NULL	NULL	NULL	102	1.19	149	4.1	137	0	0	1
18503876	21276805	37597470	3	2195-08-09	2.25	WHITE	F	90.59908651128719	2195-08-07 15:54:00	2195-08-09 21:49:26	3	OBSERVATION ADMIT	2195-08-07 12:08:00	2195-08-09 16:56:00	2195-08-09 16:56:00	1	2.04305555555556	1	2.04305555555556	1	2.04305555555556	1	2.04305555555556	1	2.04305555555556	NULL	7.43	NULL	72	35	NULL	240.75	144	0	NULL	24	NULL	NULL	NULL	NULL	NULL	NULL	NULL	NULL	NULL	NULL	0	0	0
16454910	21277160	36774255	1	NULL	3.18	WHITE	M	69.404600465809883	2135-05-30 10:48:05	2135-06-02 15:05:44	1	EW EMER.	2135-05-28 18:39:00	2135-06-03 13:27:00	NULL	0	3.17892361111111	0	3.17892361111111	0	3.17892361111111	0	4.1103587962963	0	4.1103587962963	1.6	7.41	94	438	36	NULL	449.5	216	0	NULL	24	40	13.4	NULL	NULL	NULL	109	1.16	103	4	140	0	0	0
19228255	21281785	31960707	1	NULL	3.03	HISPANIC/LATINO	M	76.65259639119026	2170-08-31 10:07:22	2170-09-03 10:44:20	2	OBSERVATION ADMIT	2170-08-27 07:46:00	2170-09-05 15:25:00	NULL	0	3.0256712962963	0	3.0256712962963	0	3.0256712962963	0	5.2205787037037	0	5.2205787037037	0.9	7.41	98	458	39	NULL	344.5	311	0	NULL	26	40	13.4	NULL	NULL	NULL	103	1.12	192	3.8	135	1	0	0
10419568	21282033	39899971	2	NULL	16.62	UNKNOWN	M	56.459699018428573	2148-06-16 23:05:00	2148-07-03 13:53:33	2	EW EMER.	2148-06-16 21:38:00	2148-07-11 19:43:00	NULL	0	16.6170486111111	0	16.6170486111111	0	16.6170486111111	0	24.8597222222222	0	24.8597222222222	NULL	7.36	99	73	40	NULL	73	482	-2	NULL	24	NULL	NULL	NULL	NULL	NULL	NULL	NULL	NULL	3.8	NULL	0	0	0
14446826	21282390	39959793	1	NULL	13.76	WHITE	F	77.125955302694287	2114-02-16 01:21:00	2114-03-01 19:33:32	2	EW EMER.	2114-02-16 00:06:00	2114-03-01 18:15:00	NULL	0	13.7587037037037	0	13.7587037037037	0	13.7587037037037	0	13.7041666666667	0	13.7041666666667	2.6	7.3	93	315	33	NULL	595	78	-8	NULL	17	NULL	NULL	NULL	NULL	37.4	NULL	0.98	NULL	NULL	NULL	0	1	0
19335543	21287000	32009742	2	NULL	2.31	WHITE	M	82.854112174637333	2122-11-09 00:37:00	2122-11-11 07:57:58	2	EW EMER.	2122-11-08 22:59:00	2122-11-19 14:15:00	NULL	0	2.30622685185185	0	2.30622685185185	0	2.30622685185185	0	10.5680555555556	0	10.5680555555556	0.7	7.36	NULL	91	22	NULL	NULL	NULL	-10	NULL	13	NULL	NULL	NULL	NULL	NULL	NULL	NULL	NULL	NULL	NULL	1	1	1
19858494	21290537	36555100	2	NULL	36.95	OTHER	M	70.0217340679452101	2186-01-08 22:32:10	2186-02-14 21:17:08	3	URGENT	2186-01-08 22:31:00	2186-03-03 16:30:00	NULL	0	36.9478935185185	0	30	0	36.9478935185185	0	53.7484953703704	0	30	1	7.21	88	87	41	596	574.75	87	-11	NULL	17	NULL	NULL	NULL	NULL	38	118	0.96	92	4	143	0	0	0
12078372	21290547	37380075	2	NULL	15.87	AMERICAN INDIAN/ALASKA NATIVE	M	64.0323529787556378	2144-01-13 16:48:02	2144-01-29 13:45:04	2	EW EMER.	2144-01-12 19:36:00	2144-02-13 13:00:00	NULL	0	15.8729398148148	0	15.8729398148148	0	15.8729398148148	0	30.8416435185185	0	30	1.4	7.31	NULL	71	47	NULL	226.75	142	-2	NULL	25	NULL	NULL	NULL	NULL	NULL	NULL	NULL	NULL	NULL	NULL	0	0	0
12287462	21293128	35677400	3	2166-08-29	6.18	UNKNOWN	F	75.641946907043062	2166-08-23 12:56:00	2166-08-29 17:14:17	3	EW EMER.	2166-08-23 11:11:00	2166-08-29 14:00:00	2166-08-29 14:00:00	1	6.04444444444444	1	6.04444444444444	1	6.04444444444444	1	6.04444444444444	1	6.04444444444444	1.9	7.08	97	169	68	425	414.9	103.75	-11	20	21	43	14.2	2	0	34.7	110	1.09	215	5.7	141	0	0	0
18821663	21296494	32387139	2	NULL	2.58	HISPANIC/LATINO	F	58.38748000564618	2144-05-22 10:08:28	2144-05-25 00:02:51	2	URGENT	2144-05-21 18:23:00	2144-05-27 17:30:00	NULL	0	2.57943287037037	0	2.57943287037037	0	2.57943287037037	0	5.30662037037037	0	5.30662037037037	1.2	7.43	99	413	40	NULL	87.19999999999999	345	2	NULL	27	38	12.6	NULL	NULL	36.5	105	1.24	91	3.2	142	1	0	0
11678727	21301290	30382695	1	NULL	2.11	WHITE	M	59.59221580030044	2155-08-05 09:59:08	2155-08-07 12:40:57	2	SURGICAL SAME DAY ADMISSION	2155-08-05 07:15:00	2155-08-10 17:33:00	NULL	0	2.11237268518519	0	2.11237268518519	0	2.11237268518519	0	5.31518518518519	0	5.31518518518519	1	7.37	97	318	44	NULL	508.5	152	0	NULL	26	42	13.9	NULL	NULL	NULL	106	1.12	134	4.4	139	0	0	0
16123216	21307155	37824813	1	NULL	17.61	UNKNOWN	M	44.897740021988465	2182-11-24 21:26:43	2182-12-12 12:04:20	3	DIRECT EMER.	2182-11-24 21:25:00	2182-12-22 15:00:00	NULL	0	17.6094560185185	0	17.6094560185185	0	17.6094560185185	0	27.7314467592593	0	27.7314467592593	1	7.26	92	73	59	597	569	84	-1	NULL	28	42	14	NULL	NULL	NULL	108	1.13	117	4.6	140	0	0	1
19312736	21311611	31288304	1	NULL	25.24	WHITE	M	67.366273517892855	2154-05-14 20:50:00	2154-06-09 02:28:36	2	EW EMER.	2154-05-14 18:41:00	2154-07-01 11:49:00	NULL	0	25.2351388888889	0	25.2351388888889	0	25.2351388888889	0	47.6243055555556	0	30	4.8	7.19	90	84	53	NULL	205	198	-8	20	21	NULL	NULL	NULL	NULL	NULL	81	0.96	269	3.7	115	1	1	0
17570754	21316847	37626263	2	NULL	5.66	WHITE	F	65.342879591552389	2118-05-07 08:38:34	2118-05-13 00:26:51	2	OBSERVATION ADMIT	2118-05-06 05:37:00	2118-05-20 12:08:00	NULL	0	5.65853009259259	0	5.65853009259259	0	5.65853009259259	0	13.1454398148148	0	13.1454398148148	1.8	7.48	97	182	28	NULL	139.5	364	0	NULL	21	32	10.6	2	0	37.7	104	0.98	212	4.2	135	0	1	0
13090343	21316933	34391634	2	2173-08-31	18.51	WHITE	F	75.602093193614705	2173-08-10 22:35:04	2173-08-29 10:55:51	3	OBSERVATION ADMIT	2173-08-08 21:50:00	2173-08-31 09:58:00	2173-08-31 09:58:00	1	20.4742592592593	1	20.4742592592593	1	20.4742592592593	1	20.4742592592593	1	20.4742592592593	1	7.3	NULL	67	87	NULL	537.25	67	12	NULL	45	NULL	NULL	NULL	NULL	NULL	NULL	NULL	NULL	NULL	NULL	0	0	0
11139106	21321254	38739521	1	NULL	2.03	UNKNOWN	F	75.616914036903386	2113-08-14 15:12:43	2113-08-16 15:55:46	1	ELECTIVE	2113-08-14 07:45:00	2113-08-20 13:50:00	NULL	0	2.02989583333333	0	2.02989583333333	0	2.02989583333333	0	5.94255787037037	0	5.94255787037037	0.6	7.41	NULL	485	46	NULL	357.25	312	4	NULL	30	37	12.2	NULL	NULL	NULL	100	1.19	99	3.4	138	0	0	1
13457864	21321991	39754656	1	NULL	4.00	UNKNOWN	F	58.106403958045472	2173-02-22 12:59:50	2173-02-26 13:06:22	1	URGENT	2173-02-08 20:43:00	2173-03-05 13:23:00	NULL	0	4.00453703703704	0	4.00453703703704	0	4.00453703703704	0	11.016087962963	0	11.016087962963	1	7.44	98	315	44	NULL	465.5	180	5	NULL	31	31	10.3	NULL	NULL	NULL	98	1.03	96	4.3	134	0	1	0
19211213	21327073	30588516	2	NULL	5.79	WHITE	M	62.0714746813223987	2115-01-27 03:47:06	2115-02-01 22:40:33	2	URGENT	2115-01-27 02:32:00	2115-02-06 15:55:00	NULL	0	5.78711805555556	0	5.78711805555556	0	5.78711805555556	0	10.5054861111111	0	10.5054861111111	3.9	7.52	NULL	107	22	NULL	484	199	-2	NULL	19	NULL	NULL	NULL	NULL	36.7	NULL	1.13	224	NULL	NULL	1	0	0
10002443	21329021	35044219	2	NULL	2.75	WHITE	M	53.793918065891169	2183-10-18 00:47:00	2183-10-20 18:48:03	2	EW EMER.	2183-10-17 23:20:00	2183-10-20 18:47:00	NULL	0	2.75072916666667	0	2.75072916666667	0	2.75072916666667	0	2.75	0	2.75	1.7	7.27	90	74	49	NULL	577.75	74	-4	NULL	23	NULL	NULL	NULL	NULL	NULL	NULL	NULL	NULL	NULL	NULL	0	0	0
16525331	21331209	34205145	2	NULL	4.75	WHITE	M	70.10706098057361	2140-02-10 19:17:47	2140-02-15 13:24:53	3	OBSERVATION ADMIT	2140-02-09 19:54:00	2140-02-22 14:24:00	NULL	0	4.75493055555556	0	4.75493055555556	0	4.75493055555556	0	11.7959837962963	0	11.7959837962963	1.1	7.44	NULL	64	31	NULL	238.5	146	-1	NULL	22	NULL	NULL	NULL	NULL	NULL	NULL	NULL	NULL	NULL	NULL	0	0	0
18773543	21334216	33488244	1	NULL	3.16	WHITE	M	75.589736470005579	2126-08-06 08:47:40	2126-08-09 12:38:31	2	ELECTIVE	2126-08-04 09:31:00	2126-08-14 14:18:00	NULL	0	3.1603125	0	3.1603125	0	3.1603125	0	8.22939814814815	0	8.22939814814815	0.8	7.37	NULL	309	40	NULL	-31.25	688	-1	NULL	24	41	13.7	NULL	NULL	NULL	103	1.1	117	3.6	129	0	0	0
11376915	21338291	38874499	1	NULL	6.28	UNKNOWN	M	63.646420729269909	2176-08-24 05:49:00	2176-08-30 12:36:09	2	EW EMER.	2176-08-24 02:24:00	2176-09-03 14:15:00	NULL	0	6.28274305555556	0	6.28274305555556	0	6.28274305555556	0	10.3513888888889	0	10.3513888888889	4.4	7.35	99	242	39	NULL	65.75	484	-3	NULL	22	26	8.5	NULL	NULL	NULL	110	0.87	221	3.6	139	0	0	0
18258964	21339711	34141902	1	NULL	11.83	OTHER	M	52.892640663207164	2128-11-22 01:38:00	2128-12-03 21:29:34	2	EW EMER.	2128-11-22 00:43:00	2128-12-10 17:57:00	NULL	0	11.8274768518519	0	11.8274768518519	0	11.8274768518519	0	18.6798611111111	0	18.6798611111111	5.8	7.06	90	81	48	593	572	81	-17	NULL	14	NULL	NULL	NULL	NULL	NULL	NULL	1.05	NULL	NULL	NULL	0	0	0
19990193	21345514	39674777	1	NULL	9.02	ASIAN	F	58.98088253815279	2154-12-26 10:19:38	2155-01-04 10:55:25	1	ELECTIVE	2154-12-25 10:30:00	2155-01-13 15:42:00	NULL	0	9.02484953703704	0	9.02484953703704	0	9.02484953703704	0	18.2238657407407	0	18.2238657407407	1.6	7.41	95	470	33	NULL	11.5	590	-2	NULL	22	36	12.1	NULL	NULL	NULL	109	1.12	103	3.2	137	0	0	0
17243619	21346089	32545671	2	NULL	4.38	WHITE	M	91.435367737919881	2112-06-08 09:22:41	2112-06-12 18:26:07	2	SURGICAL SAME DAY ADMISSION	2112-06-08 00:21:00	2112-06-16 16:40:00	NULL	0	4.37738425925926	0	4.37738425925926	0	4.37738425925926	0	8.30369212962963	0	8.30369212962963	2	7.39	98	336	39	NULL	540	123	0	NULL	24	41	13.7	NULL	NULL	NULL	107	1.16	111	4	139	0	0	1
15650971	21353701	38561934	2	NULL	42.50	UNKNOWN	M	73.77471086141365	2149-10-11 00:43:00	2149-11-22 12:35:56	2	EW EMER.	2149-10-10 22:58:00	2149-11-22 12:35:00	NULL	0	42.4950925925926	0	30	0	42.4950925925926	0	42.4944444444444	0	30	2.6	7.22	97	153	52	NULL	73.94999999999999	275	-6	NULL	22	NULL	NULL	NULL	NULL	38.1	NULL	NULL	NULL	NULL	NULL	0	0	0
15434659	21354999	35533681	3	2176-06-11	2.01	WHITE	F	58.41910759015788	2176-06-02 02:29:00	2176-06-04 02:39:47	3	EW EMER.	2176-06-02 01:49:00	2176-06-11 15:40:00	2176-06-11 15:40:00	1	9.54930555555556	1	9.54930555555556	0	2.00748842592593	1	9.54930555555556	1	9.54930555555556	NULL	7.47	88	62	33	NULL	NULL	NULL	0	NULL	25	NULL	NULL	NULL	NULL	NULL	NULL	NULL	NULL	NULL	NULL	0	1	0
12240041	21358968	32114670	1	NULL	2.11	BLACK/AFRICAN AMERICAN	F	61.610612126876	2166-08-12 16:16:15	2166-08-14 18:51:29	1	OBSERVATION ADMIT	2166-08-12 06:19:00	2166-08-14 18:50:00	NULL	0	2.10780092592593	0	2.10780092592593	0	2.10780092592593	0	2.10677083333333	0	2.10677083333333	0.8	7.4	NULL	90	32	NULL	NULL	NULL	-3	NULL	21	NULL	NULL	NULL	NULL	NULL	NULL	1.12	NULL	4	NULL	0	0	0
13254994	21361275	35791582	1	NULL	2.14	WHITE	M	57.366075779893879	2160-05-17 09:47:40	2160-05-19 13:02:34	1	URGENT	2160-05-13 16:57:00	2160-05-21 15:02:00	NULL	0	2.13534722222222	0	2.13534722222222	0	2.13534722222222	0	4.21828703703704	0	4.21828703703704	2	7.4	98	392	41	NULL	366.5	289	0	NULL	26	43	14.3	NULL	NULL	NULL	107	1.17	94	4	138	0	0	0
18026902	21363337	37375827	1	NULL	8.41	WHITE	M	48.121510000371139	2127-02-14 09:11:00	2127-02-22 19:00:57	2	URGENT	2127-02-14 09:08:00	2127-02-26 17:00:00	NULL	0	8.4096875	0	8.4096875	0	8.4096875	0	12.3256944444444	0	12.3256944444444	2.6	7.44	98	278	29	NULL	400.75	256	-2	NULL	20	40	13.3	NULL	NULL	NULL	109	1.15	140	3.8	141	0	0	1
13962532	21364725	37510867	2	NULL	2.84	WHITE	F	51.889820995394834	2120-11-21 17:14:45	2120-11-24 13:27:13	3	SURGICAL SAME DAY ADMISSION	2120-11-21 00:00:00	2120-11-26 18:12:00	NULL	0	2.84199074074074	0	2.84199074074074	0	2.84199074074074	0	5.03975694444444	0	5.03975694444444	1.4	7.24	99	238	50	NULL	210.75	174	-6	NULL	22	34	11.3	NULL	NULL	NULL	109	1.07	178	3.9	138	0	0	0
17513170	21365579	30281768	2	NULL	31.20	WHITE	F	68.41976453663294	2142-06-03 13:24:02	2142-07-04 18:13:10	3	URGENT	2142-06-03 13:23:00	2142-07-04 18:13:00	NULL	0	31.200787037037	0	30	0	31.200787037037	0	31.2006712962963	0	30	2.1	7.61	NULL	201	26	NULL	NULL	NULL	6	NULL	27	NULL	NULL	NULL	NULL	NULL	NULL	1.12	154	3.9	NULL	0	0	0
11465141	21371029	30746476	1	2133-03-18	5.27	OTHER	F	71.196532557713638	2133-03-13 20:47:00	2133-03-19 03:22:16	2	EW EMER.	2133-03-13 18:46:00	2133-03-18 00:00:00	2133-03-18 23:35:00	1	5.11666666666667	1	5.11666666666667	1	5.11666666666667	1	5.11666666666667	1	5.11666666666667	NULL	7.32	NULL	87	44	NULL	285.8	145	-3	NULL	24	NULL	NULL	NULL	NULL	36.4	NULL	NULL	NULL	NULL	NULL	0	0	0
14408585	21373194	37337883	1	NULL	6.52	UNKNOWN	M	62.257673527262594	2111-04-05 02:44:41	2111-04-11 15:19:45	1	URGENT	2111-04-05 02:43:00	2111-04-11 14:00:00	NULL	0	6.52435185185185	0	6.52435185185185	0	6.52435185185185	0	6.46896990740741	0	6.46896990740741	1.1	7.11	NULL	188	111	NULL	306.05	71.66666666666667	1	NULL	38	26	8.7	NULL	NULL	36.1	NULL	1.31	145	4.9	NULL	0	0	0
11179902	21375172	33408788	1	NULL	9.19	WHITE	M	54.963744585781482	2156-12-18 10:12:49	2156-12-27 14:44:06	2	SURGICAL SAME DAY ADMISSION	2156-12-18 00:00:00	2156-12-31 13:35:00	NULL	0	9.1883912037037	0	9.1883912037037	0	9.1883912037037	0	13.1404050925926	0	13.1404050925926	1.3	7.44	94	470	40	NULL	230.25	414	3	NULL	28	40	13.3	NULL	NULL	NULL	107	1.16	103	3.9	136	0	1	0
16992571	21375958	37036405	2	NULL	4.35	WHITE	M	76.762645040822249	2136-10-05 13:13:02	2136-10-09 21:36:41	2	URGENT	2136-10-05 13:12:00	2136-10-14 17:22:00	NULL	0	4.34975694444444	0	4.34975694444444	0	4.34975694444444	0	9.17289351851852	0	9.17289351851852	0.5	7.48	NULL	66	36	NULL	125.69999999999999	230	3	NULL	28	27	8.9	NULL	NULL	NULL	107	1.12	91	3.8	136	0	0	0
13282688	21385225	36890836	3	NULL	4.74	UNKNOWN	M	77.00466874626199	2148-01-11 06:08:53	2148-01-15 23:49:25	3	DIRECT EMER.	2148-01-02 22:44:00	2148-01-18 14:05:00	NULL	0	4.73648148148148	0	4.73648148148148	0	4.73648148148148	0	7.33063657407407	0	7.33063657407407	2.5	7.32	NULL	185	39	NULL	NULL	NULL	-5	NULL	21	NULL	NULL	NULL	NULL	37.2	NULL	NULL	NULL	NULL	NULL	0	0	0
18019825	21387908	35289144	2	2158-05-19	3.86	BLACK/AFRICAN AMERICAN	F	65.89607073301172	2157-11-23 20:15:00	2157-11-27 16:59:00	2	EW EMER.	2157-11-23 18:24:00	2157-12-02 17:39:00	NULL	0	3.86388888888889	0	3.86388888888889	0	3.86388888888889	0	8.89166666666667	0	8.89166666666667	11.4	7.03	NULL	63	31	NULL	NULL	NULL	-22	NULL	9	NULL	NULL	NULL	NULL	37	NULL	NULL	NULL	NULL	NULL	1	1	1
10279520	21389738	31507851	2	NULL	7.70	UNKNOWN	F	87.883953500540585	2118-11-19 22:45:00	2118-11-27 15:31:35	2	EW EMER.	2118-11-19 20:34:00	2118-12-05 13:34:00	NULL	0	7.6990162037037	0	7.6990162037037	0	7.6990162037037	0	15.6173611111111	0	15.6173611111111	2.9	7.35	98	235	38	440	430.5	235	-3	NULL	22	23	7.6	NULL	NULL	NULL	111	1.06	124	4	135	0	0	0
11113078	21390306	32666649	2	NULL	7.30	WHITE	F	73.0555852923084786	2118-01-21 11:47:01	2118-01-28 19:02:41	2	ELECTIVE	2118-01-21 07:15:00	2118-01-30 13:00:00	NULL	0	7.3025462962963	0	7.3025462962963	0	7.3025462962963	0	9.05068287037037	0	9.05068287037037	0.7	7.45	93	70	38	554	545.59	75.26881720430107	2	NULL	27	37	12.2	NULL	NULL	NULL	103	1.09	100	3.6	138	0	0	0
19928728	21394753	32643307	1	NULL	19.38	WHITE	F	68.726156676030321	2177-09-23 06:30:00	2177-10-12 15:40:14	2	EW EMER.	2177-09-23 05:21:00	2177-10-14 15:35:00	NULL	0	19.3821064814815	0	19.3821064814815	0	19.3821064814815	0	21.3784722222222	0	21.3784722222222	0.9	7.39	NULL	343	51	NULL	21.05000000000001	571.6666666666666	5	NULL	32	NULL	NULL	NULL	NULL	NULL	NULL	1.13	117	3.2	NULL	0	1	0
11989878	21402363	38031562	2	NULL	2.10	WHITE	M	66.24373140122013	2137-04-03 11:06:01	2137-04-05 13:33:29	2	EW EMER.	2137-03-30 22:58:00	2137-04-08 18:30:00	NULL	0	2.10240740740741	0	2.10240740740741	0	2.10240740740741	0	5.30832175925926	0	5.30832175925926	1.3	7.41	NULL	110	47	NULL	397.75	264	3	NULL	31	43	14.3	NULL	NULL	NULL	97	1.08	125	4.1	139	1	0	0
16026764	21404901	33100603	1	2174-11-02	2.29	WHITE	F	58.81779683059451	2174-10-31 21:16:51	2174-11-03 04:14:29	1	DIRECT EMER.	2174-10-26 16:39:00	2174-11-02 22:09:00	2174-11-02 22:09:00	1	2.03621527777778	1	2.03621527777778	1	2.03621527777778	1	2.03621527777778	1	2.03621527777778	1.2	7.48	93	75	44	NULL	310.3	91.66666666666667	8	32	34	NULL	NULL	NULL	NULL	NULL	93	NULL	NULL	3.7	137	0	0	0
14782379	21408995	39083157	1	NULL	5.25	OTHER	M	52.57513169350732	2205-07-30 18:45:52	2205-08-05 00:52:52	1	EW EMER.	2205-07-30 18:09:00	2205-08-11 18:00:00	NULL	0	5.25486111111111	0	5.25486111111111	0	5.25486111111111	0	11.9681481481481	0	11.9681481481481	15.3	7.34	NULL	45	21	NULL	NULL	NULL	-12	NULL	12	NULL	NULL	NULL	NULL	36.8	NULL	NULL	NULL	4	148	0	0	0
11772621	21409201	34473160	2	NULL	2.50	WHITE	M	80.74378387784294	2164-10-02 09:52:51	2164-10-04 21:45:59	2	OBSERVATION ADMIT	2164-09-28 15:52:00	2164-10-08 15:37:00	NULL	0	2.49523148148148	0	2.49523148148148	0	2.49523148148148	0	6.23899305555556	0	6.23899305555556	1.9	7.44	97	360	36	NULL	342	321	1	NULL	25	34	11.4	NULL	NULL	NULL	102	1.15	108	3.8	137	1	0	0
17525109	21411757	34913346	1	2153-09-20	5.88	WHITE	F	43.701732230502881	2152-09-13 13:49:27	2152-09-19 10:58:24	1	SURGICAL SAME DAY ADMISSION	2152-09-13 07:15:00	2152-09-24 13:55:00	NULL	0	5.88121527777778	0	5.88121527777778	0	5.88121527777778	0	11.0038541666667	0	11.0038541666667	1.1	7.36	NULL	479	35	NULL	122.44999999999999	297.5	-4	NULL	21	31	10.4	NULL	NULL	NULL	103	0.94	76	4.1	136	0	0	0
16167811	21412149	33571339	2	2173-08-31	2.62	WHITE	M	85.657068159984035	2173-08-29 00:11:00	2173-08-31 15:09:15	2	EW EMER.	2173-08-28 23:44:00	2173-08-31 12:40:00	2173-08-31 12:40:00	1	2.52013888888889	1	2.52013888888889	1	2.52013888888889	1	2.52013888888889	1	2.52013888888889	3.6	7.43	93	45	38	NULL	381.5	274	0	NULL	26	41	13.5	2	NULL	NULL	101	1.08	190	3.9	135	0	0	1
16833885	21413379	34872161	1	NULL	2.29	WHITE	F	63.0991694091406063	2179-02-12 11:26:27	2179-02-14 18:26:26	1	EW EMER.	2179-02-06 05:18:00	2179-02-16 19:00:00	NULL	0	2.29165509259259	0	2.29165509259259	0	2.29165509259259	0	4.31496527777778	0	4.31496527777778	2.2	7.52	97	417	27	NULL	405.5	260	1	NULL	23	27	9.1	NULL	NULL	NULL	105	1.01	89	4.1	135	1	0	0
19956654	21414941	37645530	1	NULL	2.84	WHITE	M	74.0177679000041981	2136-01-09 22:08:20	2136-01-12 18:17:11	2	ELECTIVE	2136-01-07 11:45:00	2136-01-14 15:00:00	NULL	0	2.83947916666667	0	2.83947916666667	0	2.83947916666667	0	4.7025462962963	0	4.7025462962963	NULL	7.39	NULL	50	41	472	464.5	191	0	NULL	26	NULL	NULL	NULL	NULL	NULL	NULL	NULL	NULL	4.5	NULL	1	0	0
11516230	21416254	33693326	2	NULL	8.87	WHITE	F	50.784871552437988	2188-10-13 17:34:00	2188-10-22 14:27:18	2	OBSERVATION ADMIT	2188-10-13 16:02:00	2188-10-29 15:30:00	NULL	0	8.87034722222222	0	8.87034722222222	0	8.87034722222222	0	15.9138888888889	0	15.9138888888889	3.4	7.53	97	102	21	NULL	NULL	NULL	-2	NULL	18	NULL	NULL	NULL	NULL	36.7	NULL	1.08	NULL	NULL	NULL	0	0	1
10599039	21417254	30578301	2	NULL	2.54	WHITE	F	62.19648434006312	2154-03-13 09:22:58	2154-03-15 22:14:18	2	SURGICAL SAME DAY ADMISSION	2154-03-13 11:00:00	2154-03-19 15:00:00	NULL	0	2.53564814814815	0	2.53564814814815	0	2.53564814814815	0	6.23405092592593	0	6.23405092592593	1.7	7.38	98	337	46	NULL	366.15	185	1	NULL	28	35	11.7	NULL	NULL	36	103	1.12	116	4.1	138	0	0	0
18017773	21420576	30348719	2	2180-03-11	8.05	UNKNOWN	F	84.168674315780892	2180-03-02 14:34:52	2180-03-10 15:44:30	3	URGENT	2180-03-02 14:34:00	2180-03-11 01:20:00	2180-03-11 01:20:00	1	8.44800925925926	1	8.44800925925926	1	8.44800925925926	1	8.44800925925926	1	8.44800925925926	3.1	7.37	96	158	41	NULL	565.75	96	-1	NULL	25	38	12.7	NULL	NULL	NULL	101	1.17	146	3.6	135	0	1	0
16072449	21422408	31565008	2	NULL	5.99	BLACK/AFRICAN AMERICAN	M	63.333623932138752	2196-05-01 21:31:41	2196-05-07 21:19:11	2	OBSERVATION ADMIT	2196-05-01 20:29:00	2196-05-14 17:42:00	NULL	0	5.99131944444444	0	5.99131944444444	0	5.99131944444444	0	12.8404976851852	0	12.8404976851852	11.6	7.29	NULL	70	33	NULL	NULL	NULL	-9	NULL	17	NULL	NULL	NULL	NULL	39.9	99	1.02	NULL	4.3	137	0	1	0
19672997	21422707	32220056	2	2155-05-02	4.70	WHITE	F	66.230889535035827	2155-03-26 09:09:00	2155-03-31 01:56:22	2	EW EMER.	2155-03-26 07:56:00	2155-05-02 08:30:00	2155-05-02 08:30:00	1	36.9729166666667	0	30	0	4.69956018518519	1	36.9729166666667	0	30	1.9	7.29	NULL	118	35	NULL	266.05	196.66666666666666	-8	NULL	18	NULL	NULL	NULL	NULL	NULL	NULL	NULL	NULL	NULL	NULL	0	0	0
10501044	21424153	36473572	3	NULL	3.07	UNKNOWN	F	64.956357930723557	2162-12-16 16:48:05	2162-12-19 18:32:56	3	ELECTIVE	2162-12-16 07:15:00	2162-12-23 15:50:00	NULL	0	3.0728125	0	3.0728125	0	3.0728125	0	6.95966435185185	0	6.95966435185185	2.9	7.43	99	233	43	NULL	165	248	4	NULL	29	37	12.3	NULL	NULL	NULL	99	1.02	152	3.5	136	0	0	0
18715741	21424558	37521417	2	NULL	7.03	WHITE	F	72.361668504108996	2184-05-12 02:20:46	2184-05-19 03:10:04	3	URGENT	2184-05-12 02:19:00	2184-05-23 17:00:00	NULL	0	7.03423611111111	0	7.03423611111111	0	7.03423611111111	0	11.6105787037037	0	11.6105787037037	2.1	7.32	NULL	156	37	NULL	82.94999999999999	390	-6	NULL	20	31	10.2	NULL	NULL	NULL	114	1.03	144	4.1	137	0	0	0
11934244	21430317	32775687	2	NULL	4.94	WHITE	M	48.809600210271546	2131-10-23 18:19:00	2131-10-28 16:46:05	2	EW EMER.	2131-10-23 16:48:00	2131-10-31 17:44:00	NULL	0	4.93547453703704	0	4.93547453703704	0	4.93547453703704	0	7.97569444444444	0	7.97569444444444	NULL	7.48	97	133	37	NULL	NULL	NULL	4	NULL	28	NULL	NULL	NULL	NULL	NULL	NULL	NULL	NULL	NULL	NULL	0	0	0
10237677	21434094	34674809	2	NULL	2.26	WHITE	M	88.861342920888373	2181-11-12 18:14:55	2181-11-15 00:27:14	3	DIRECT EMER.	2181-11-11 14:22:00	2181-11-20 20:15:00	NULL	0	2.25855324074074	0	2.25855324074074	0	2.25855324074074	0	8.0833912037037	0	8.0833912037037	1.6	7.41	NULL	86	42	NULL	NULL	NULL	1	NULL	28	NULL	NULL	NULL	NULL	NULL	NULL	NULL	NULL	NULL	NULL	0	1	0
18455225	21437009	30036930	2	NULL	11.89	WHITE	M	66.333574497639008	2171-05-02 21:17:00	2171-05-14 18:43:39	3	EW EMER.	2171-05-02 20:03:00	2171-06-04 18:56:00	NULL	0	11.8935069444444	0	11.8935069444444	0	11.8935069444444	0	32.9020833333333	0	30	1.8	7.05	98	122	94	489	473.5	122	-7	NULL	28	NULL	NULL	NULL	NULL	37.2	NULL	1.01	122	NULL	NULL	0	0	0
14191181	21438828	36737006	2	NULL	2.37	WHITE	M	57.424026322882424	2119-06-23 06:03:38	2119-06-25 15:00:31	3	EW EMER.	2119-06-04 20:56:00	2119-07-17 02:00:00	NULL	0	2.37283564814815	0	2.37283564814815	0	2.37283564814815	0	23.8308101851852	0	23.8308101851852	3.9	7.4	95	56	32	NULL	NULL	NULL	-3	NULL	21	20	6.5	2	1	NULL	105	1	163	4.1	132	0	0	0
14398569	21441473	30422729	2	NULL	3.80	WHITE	F	77.57671998595756	2181-07-31 04:13:40	2181-08-03 23:28:08	2	OBSERVATION ADMIT	2181-07-30 15:25:00	2181-08-07 19:45:00	NULL	0	3.80171296296296	0	3.80171296296296	0	3.80171296296296	0	7.64675925925926	0	7.64675925925926	2.2	7.5	NULL	69	43	NULL	NULL	NULL	8	NULL	35	NULL	NULL	NULL	NULL	NULL	NULL	NULL	NULL	NULL	149	0	1	0
15619878	21443142	36765063	1	NULL	3.02	WHITE	M	65.873393530864468	2166-11-20 18:02:14	2166-11-23 18:27:22	1	SURGICAL SAME DAY ADMISSION	2166-11-16 00:00:00	2166-12-04 19:10:00	NULL	0	3.0174537037037	0	3.0174537037037	0	3.0174537037037	0	14.0470601851852	0	14.0470601851852	1.5	7.42	NULL	52	37	NULL	NULL	NULL	0	NULL	25	NULL	NULL	NULL	NULL	NULL	NULL	NULL	NULL	NULL	NULL	0	0	0
13029938	21446172	33312436	1	NULL	2.13	WHITE	F	85.52740717113585	2183-07-20 10:18:49	2183-07-22 13:20:21	1	URGENT	2183-07-12 15:09:00	2183-07-25 14:48:00	NULL	0	2.12606481481481	0	2.12606481481481	0	2.12606481481481	0	5.18693287037037	0	5.18693287037037	1	7.42	NULL	395	47	NULL	218	445	5	NULL	32	34	11.2	NULL	NULL	NULL	98	1.07	109	3.3	137	0	1	0
18938392	21449341	33145939	1	NULL	2.26	WHITE	M	84.69196435361882	2140-09-11 16:32:22	2140-09-13 22:50:51	1	URGENT	2140-09-09 22:40:00	2140-09-15 17:40:00	NULL	0	2.26283564814815	0	2.26283564814815	0	2.26283564814815	0	4.04696759259259	0	4.04696759259259	2.1	7.43	NULL	81	28	NULL	NULL	NULL	-3	NULL	19	NULL	NULL	NULL	NULL	39.9	NULL	NULL	NULL	NULL	NULL	0	0	0
17758383	21452023	32009031	1	NULL	4.83	WHITE	F	77.542138652059609	2138-07-18 01:36:00	2138-07-22 21:27:13	2	EW EMER.	2138-07-18 00:17:00	2138-07-29 16:14:00	NULL	0	4.8272337962963	0	4.8272337962963	0	4.8272337962963	0	11.6097222222222	0	11.6097222222222	1	7.5	99	273	29	295	403.75	273	0	NULL	23	NULL	NULL	NULL	NULL	37.7	NULL	1.11	NULL	3.7	NULL	0	0	0
17574719	21452054	34608866	1	2181-05-19	2.73	ASIAN	M	85.371262599713189	2181-05-16 14:25:44	2181-05-19 07:57:07	3	URGENT	2181-05-16 14:25:00	2181-05-19 04:10:00	2181-05-19 04:10:00	1	2.57240740740741	1	2.57240740740741	1	2.57240740740741	1	2.57240740740741	1	2.57240740740741	2.5	7.26	99	129	30	NULL	118.69999999999999	322.5	-12	NULL	14	NULL	NULL	NULL	NULL	NULL	NULL	0.97	NULL	NULL	NULL	1	1	0
12661776	21453672	33206041	1	NULL	3.19	WHITE	M	70.866906203436504	2159-11-19 14:45:24	2159-11-22 19:15:42	2	EW EMER.	2159-11-13 15:08:00	2159-11-25 12:15:00	NULL	0	3.18770833333333	0	3.18770833333333	0	3.18770833333333	0	5.89555555555556	0	5.89555555555556	0.9	7.37	99	430	43	NULL	307	346	0	NULL	26	42	14	NULL	NULL	NULL	103	1.24	90	3.9	138	0	0	0
18353640	21455850	35801109	2	NULL	7.92	WHITE	M	64.83172405023397	2153-10-31 21:08:00	2153-11-08 19:15:23	2	EW EMER.	2153-10-31 18:44:00	2154-04-27 17:33:00	NULL	0	7.92179398148148	0	7.92179398148148	0	7.92179398148148	0	177.850694444444	0	30	2	7.26	97	414	72	NULL	195	268	3	NULL	34	NULL	NULL	NULL	NULL	32.7	NULL	1.12	NULL	NULL	NULL	1	1	0
10921462	21457974	34897706	3	NULL	20.63	WHITE	F	57.983299733084123	2165-12-26 07:28:00	2166-01-15 22:33:16	3	OBSERVATION ADMIT	2165-12-26 03:25:00	2166-01-22 16:20:00	NULL	0	20.6286574074074	0	20.6286574074074	0	20.6286574074074	0	27.3694444444444	0	27.3694444444444	1.6	7.35	NULL	194	37	NULL	116.25	388	-4	NULL	21	NULL	NULL	NULL	NULL	NULL	NULL	0.89	269	NULL	NULL	1	0	0
14050547	21457988	33759805	3	2143-05-07	5.30	HISPANIC/LATINO	F	53.31974067117753	2143-05-02 13:43:47	2143-05-07 20:52:43	3	EW EMER.	2143-04-28 05:38:00	2143-05-07 17:00:00	2143-05-07 17:00:00	1	5.13626157407407	1	5.13626157407407	1	5.13626157407407	1	5.13626157407407	1	5.13626157407407	3.4	7.53	NULL	219	21	NULL	340.3	100	-2	NULL	18	NULL	NULL	NULL	NULL	37.2	NULL	NULL	NULL	NULL	NULL	0	0	0
18408630	21461356	32708126	1	NULL	9.22	WHITE	M	62.47878180007289	2143-06-24 17:17:00	2143-07-03 22:26:44	2	EW EMER.	2143-06-24 14:20:00	2143-07-09 14:26:00	NULL	0	9.21509259259259	0	9.21509259259259	0	9.21509259259259	0	14.88125	0	14.88125	6.4	7.11	95	126	56	NULL	215.5	162	-12	NULL	19	NULL	NULL	NULL	NULL	NULL	NULL	1.1	NULL	NULL	NULL	0	0	0
18955018	21463690	35555173	2	2174-04-05	8.57	WHITE	F	65.10889188233798	2174-02-10 02:01:00	2174-02-18 15:36:14	3	EW EMER.	2174-02-10 00:20:00	2174-03-20 17:45:00	NULL	0	8.56613425925926	0	8.56613425925926	0	8.56613425925926	0	38.6555555555556	0	30	3.4	7.47	NULL	41	32	NULL	641	32	0	NULL	24	NULL	NULL	NULL	NULL	NULL	103	NULL	NULL	3	137	0	0	0
11483781	21463906	36983335	1	NULL	2.02	WHITE	F	75.132697407928625	2117-02-19 14:24:59	2117-02-21 14:59:10	2	ELECTIVE	2117-02-18 11:12:00	2117-02-23 18:20:00	NULL	0	2.02373842592593	0	2.02373842592593	0	2.02373842592593	0	4.16320601851852	0	4.16320601851852	1.4	7.39	95	198	42	NULL	423.65	116.25	0	NULL	26	40	13.4	NULL	NULL	NULL	108	1.28	114	3.4	140	0	0	0
15392906	21466161	32494503	2	NULL	3.47	HISPANIC/LATINO	F	72.93669463594609	2179-12-17 10:22:34	2179-12-20 21:35:43	2	EW EMER.	2179-12-09 13:44:00	2179-12-24 14:55:00	NULL	0	3.46746527777778	0	3.46746527777778	0	3.46746527777778	0	7.18918981481481	0	7.18918981481481	1.8	7.35	98	406	43	NULL	460	198	-1	NULL	25	35	11.5	NULL	NULL	NULL	106	1.17	215	4	137	0	1	0
12536019	21466824	35013837	1	NULL	4.77	UNKNOWN	M	27.854616026269341	2182-11-09 03:24:56	2182-11-13 21:56:36	1	EW EMER.	2182-11-09 03:24:00	2182-11-14 17:45:00	NULL	0	4.77199074074074	0	4.77199074074074	0	4.77199074074074	0	5.59726851851852	0	5.59726851851852	0.9	7.36	NULL	82	45	NULL	112.05000000000001	428.3333333333333	0	25	26	NULL	NULL	NULL	NULL	37	97	1.05	99	4.7	127	0	0	0
12765939	21472363	38354251	2	NULL	2.59	BLACK/AFRICAN AMERICAN	F	36.99292736809506	2173-12-31 05:57:02	2174-01-02 20:09:38	3	URGENT	2173-12-29 08:28:00	2174-01-09 10:27:00	NULL	0	2.59208333333333	0	2.59208333333333	0	2.59208333333333	0	9.18747685185185	0	9.18747685185185	1.3	7.28	NULL	194	48	NULL	102.5	388	-4	NULL	24	NULL	NULL	NULL	NULL	37.3	NULL	1.1	NULL	NULL	NULL	0	0	0
19966316	21475500	36273152	2	NULL	2.83	WHITE	M	72.76250533132066	2120-10-05 17:47:28	2120-10-08 13:48:41	2	URGENT	2120-10-05 17:47:00	2120-10-11 15:00:00	NULL	0	2.83417824074074	0	2.83417824074074	0	2.83417824074074	0	5.8837037037037	0	5.8837037037037	1.6	7.42	NULL	441	38	NULL	NULL	NULL	0	NULL	25	37	12.4	NULL	NULL	NULL	103	1.12	93	4.1	134	1	0	0
13725275	21477759	36207293	2	NULL	2.49	WHITE	M	64.298124257341708	2167-04-28 08:41:22	2167-04-30 20:29:14	2	EW EMER.	2167-04-19 21:18:00	2167-05-04 17:45:00	NULL	0	2.49157407407407	0	2.49157407407407	0	2.49157407407407	0	6.37752314814815	0	6.37752314814815	1.6	7.4	96	151	46	NULL	531.25	118	3	NULL	30	33	10.9	NULL	NULL	NULL	101	1.11	122	4.1	136	0	1	0
10311764	21484017	33257561	2	NULL	8.24	WHITE	F	73.942668376948252	2136-12-10 10:23:43	2136-12-18 16:14:44	2	SURGICAL SAME DAY ADMISSION	2136-12-10 07:15:00	2136-12-23 15:36:00	NULL	0	8.24376157407407	0	8.24376157407407	0	8.24376157407407	0	13.2168634259259	0	13.2168634259259	1.2	7.34	96	395	45	554	539.5	121	-1	NULL	25	37	12.4	NULL	NULL	NULL	102	1.12	102	4.2	138	0	0	1
11966980	21490002	36278533	1	NULL	3.92	ASIAN	F	55.111855062305722	2128-02-15 19:32:58	2128-02-19 17:36:01	1	EW EMER.	2128-02-10 20:30:00	2128-02-22 16:32:00	NULL	0	3.91878472222222	0	3.91878472222222	0	3.91878472222222	0	6.8743287037037	0	6.8743287037037	0.9	7.35	NULL	267	40	NULL	308.25	371	-3	NULL	23	38	12.8	NULL	NULL	34.8	109	0.89	159	2.7	137	0	0	0
17436451	21494568	32535908	2	NULL	18.30	BLACK/AFRICAN AMERICAN	M	68.98896196068482	2147-01-03 14:33:30	2147-01-21 21:52:40	3	OBSERVATION ADMIT	2146-12-27 16:40:00	2147-01-22 16:34:00	NULL	0	18.3049768518519	0	18.3049768518519	0	18.3049768518519	0	19.0836805555556	0	19.0836805555556	1	7.43	98	472	42	NULL	217.5	448	3	NULL	29	30	9.9	NULL	NULL	NULL	107	1.16	125	4.3	137	0	1	0
12026801	21494623	30912185	3	2179-07-16	9.21	UNKNOWN	M	68.468087672769774	2179-07-01 12:46:01	2179-07-10 17:45:59	3	URGENT	2179-06-20 23:10:00	2179-07-16 12:50:00	2179-07-16 12:50:00	1	15.0027662037037	1	15.0027662037037	0	9.20831018518519	1	15.0027662037037	1	15.0027662037037	2.2	7.44	98	354	39	NULL	-38.75	698	2	NULL	27	37	12.3	NULL	NULL	NULL	96	1.05	217	5.1	132	0	1	1
15365753	21499379	39629292	1	NULL	8.23	HISPANIC/LATINO	F	86.686217402890869	2197-09-08 16:23:00	2197-09-16 21:48:46	2	EW EMER.	2197-09-08 15:15:00	2197-09-22 19:30:00	NULL	0	8.22622685185185	0	8.22622685185185	0	8.22622685185185	0	14.1298611111111	0	14.1298611111111	NULL	7.36	94	77	55	NULL	NULL	NULL	3	NULL	32	NULL	NULL	NULL	NULL	NULL	NULL	NULL	NULL	NULL	NULL	1	0	1
12505045	21503995	38965330	2	2176-06-27	13.60	WHITE	M	75.440404352913046	2176-06-14 07:01:30	2176-06-27 21:21:38	3	URGENT	2176-06-09 20:30:00	2176-06-27 20:00:00	2176-06-27 20:00:00	1	13.540625	1	13.540625	1	13.540625	1	13.540625	1	13.540625	2.7	7.46	93	82	23	NULL	NULL	NULL	-4	NULL	17	NULL	NULL	NULL	NULL	NULL	NULL	NULL	NULL	NULL	NULL	0	1	0
13517843	21504832	31468857	2	NULL	4.58	UNKNOWN	F	69.372644864379112	2113-05-17 03:42:00	2113-05-21 17:43:59	2	EW EMER.	2113-05-17 02:32:00	2113-05-31 17:46:00	NULL	0	4.58471064814815	0	4.58471064814815	0	4.58471064814815	0	14.5861111111111	0	14.5861111111111	3.2	7.31	NULL	43	35	NULL	419.34999999999997	37.142857142857146	-7	NULL	18	NULL	NULL	NULL	NULL	NULL	NULL	NULL	NULL	NULL	NULL	1	1	0
15332552	21505706	32157592	1	NULL	9.74	UNKNOWN	M	52.43079801276353	2129-06-07 02:45:00	2129-06-16 20:29:50	1	EW EMER.	2129-06-07 01:43:00	2129-07-07 11:20:00	NULL	0	9.73946759259259	0	9.73946759259259	0	9.73946759259259	0	30.3576388888889	0	30	1.5	7.14	NULL	312	34	NULL	358.5	312	-16	NULL	12	26	8.7	NULL	NULL	NULL	100	0.88	154	4.5	128	0	0	0
14211509	21507731	35377640	2	2157-04-24	12.85	UNKNOWN	F	91.172026355128928	2157-03-04 19:57:57	2157-03-17 16:18:42	2	OBSERVATION ADMIT	2157-03-04 19:57:00	2157-03-17 16:15:00	NULL	0	12.8477430555556	0	12.8477430555556	0	12.8477430555556	0	12.8451736111111	0	12.8451736111111	NULL	7.43	NULL	459	34	NULL	NULL	NULL	0	NULL	23	NULL	NULL	NULL	NULL	NULL	NULL	NULL	NULL	NULL	NULL	0	0	0
19352034	21509557	30058866	1	NULL	12.82	UNKNOWN	M	64.293186511348032	2114-04-18 02:02:38	2114-04-30 21:41:14	2	URGENT	2114-04-18 02:01:00	2114-05-12 16:40:00	NULL	0	12.8184722222222	0	12.8184722222222	0	12.8184722222222	0	24.6092824074074	0	24.6092824074074	1.3	7.42	94	136	36	NULL	246.8	226.66666666666666	0	NULL	24	NULL	NULL	NULL	NULL	36.1	NULL	NULL	NULL	NULL	NULL	1	1	0
18968058	21509689	37548900	1	NULL	2.60	WHITE	M	58.424357153765327	2180-06-03 23:52:30	2180-06-06 14:10:30	1	EW EMER.	2180-06-03 23:50:00	2180-06-17 20:00:00	NULL	0	2.59583333333333	0	2.59583333333333	0	2.59583333333333	0	13.8385416666667	0	13.8385416666667	3.9	7.36	97	151	35	NULL	170.05	348.3333333333333	-4	NULL	21	24	7.9	NULL	NULL	NULL	103	1.34	179	4.8	126	0	0	0
15533404	21509869	35442825	3	2173-03-01	6.72	WHITE	F	63.144086356138913	2173-02-23 00:31:33	2173-03-01 17:41:20	3	OBSERVATION ADMIT	2173-02-22 15:02:00	2173-03-01 16:18:00	2173-03-01 16:18:00	1	6.65725694444444	1	6.65725694444444	1	6.65725694444444	1	6.65725694444444	1	6.65725694444444	0.7	7.33	NULL	131	58	NULL	NULL	NULL	3	NULL	32	NULL	NULL	NULL	NULL	NULL	NULL	1.21	NULL	NULL	NULL	0	0	0
18746080	21516866	32896867	1	NULL	2.09	WHITE	M	68.1561326310896	2196-02-28 11:31:21	2196-03-01 13:46:55	2	OBSERVATION ADMIT	2196-02-27 16:31:00	2196-03-03 17:08:00	NULL	0	2.09414351851852	0	2.09414351851852	0	2.09414351851852	0	4.23378472222222	0	4.23378472222222	1.7	7.36	NULL	360	42	NULL	309.5	351	-1	NULL	25	42	13.9	NULL	NULL	NULL	108	1.18	94	4.2	136	1	0	0
10190130	21522061	30377347	1	NULL	3.63	WHITE	F	65.427941154996778	2159-06-06 20:19:11	2159-06-10 11:31:53	2	ELECTIVE	2159-06-06 07:15:00	2159-06-20 16:10:00	NULL	0	3.63381944444444	0	3.63381944444444	0	3.63381944444444	0	13.8269560185185	0	13.8269560185185	NULL	7.31	97	115	50	NULL	72.04999999999998	328.57142857142856	-1	NULL	26	NULL	NULL	NULL	NULL	37	NULL	NULL	NULL	NULL	NULL	0	0	0
19319058	21528770	36568607	2	NULL	10.29	WHITE	F	44.918949323705622	2164-12-05 07:33:26	2164-12-15 14:37:57	2	URGENT	2164-12-01 15:20:00	2164-12-27 10:40:00	NULL	0	10.2948032407407	0	10.2948032407407	0	10.2948032407407	0	22.1295601851852	0	22.1295601851852	0.7	7.22	NULL	218	76	NULL	154	320	1	NULL	33	NULL	NULL	NULL	NULL	NULL	NULL	1.29	NULL	NULL	NULL	0	0	0
15874847	21531643	30903792	2	NULL	13.70	WHITE	M	71.91874899990204	2147-12-02 08:06:00	2147-12-16 00:55:54	2	EW EMER.	2147-12-02 06:14:00	2147-12-20 16:22:00	NULL	0	13.7013194444444	0	13.7013194444444	0	13.7013194444444	0	18.3444444444444	0	18.3444444444444	NULL	7.25	NULL	69	101	NULL	NULL	NULL	12	NULL	46	NULL	NULL	NULL	NULL	NULL	NULL	NULL	NULL	NULL	NULL	0	0	0
15716202	21531668	33919649	2	NULL	2.38	WHITE	F	84.80521772778961	2160-10-22 08:56:02	2160-10-24 18:07:48	2	ELECTIVE	2160-10-21 14:00:00	2160-11-01 17:56:00	NULL	0	2.3831712962963	0	2.3831712962963	0	2.3831712962963	0	10.3749768518519	0	10.3749768518519	1.6	7.4	97	377	45	NULL	345.5	320	2	NULL	29	29	9.6	NULL	NULL	NULL	102	1.14	114	3.6	138	0	0	0
18340667	21534339	37882463	1	NULL	5.10	OTHER	F	77.933665594014075	2144-12-07 08:45:52	2144-12-12 11:16:16	2	SURGICAL SAME DAY ADMISSION	2144-12-07 00:20:00	2144-12-18 14:00:00	NULL	0	5.10444444444444	0	5.10444444444444	0	5.10444444444444	0	11.2181481481481	0	11.2181481481481	1.2	7.38	99	302	42	NULL	570.25	89	0	NULL	26	36	12.1	NULL	NULL	NULL	107	1.12	109	3.8	139	0	1	0
19091570	21535930	34769037	1	NULL	9.86	BLACK/AFRICAN AMERICAN	F	76.358928692027021	2110-05-18 00:35:05	2110-05-27 21:11:05	3	SURGICAL SAME DAY ADMISSION	2110-05-12 02:18:00	2110-06-05 16:35:00	NULL	0	9.85833333333333	0	9.85833333333333	0	9.85833333333333	0	18.6666087962963	0	18.6666087962963	7.3	7.13	77	109	55	NULL	321.34999999999997	155.71428571428572	-11	NULL	19	28	9.3	NULL	NULL	NULL	NULL	1.09	170	3.3	NULL	0	0	0
16195914	21538434	38736555	3	2147-08-04	10.31	UNKNOWN	F	48.561176638441849	2147-07-25 00:40:00	2147-08-04 08:12:14	3	EW EMER.	2147-07-24 23:10:00	2147-08-04 06:00:00	2147-08-04 06:00:00	1	10.2222222222222	1	10.2222222222222	1	10.2222222222222	1	10.2222222222222	1	10.2222222222222	NULL	6.95	NULL	77	70	NULL	120.69999999999999	192.5	-19	NULL	17	NULL	NULL	NULL	NULL	NULL	NULL	NULL	NULL	NULL	NULL	0	0	0
12238222	21543679	37358715	1	NULL	2.12	WHITE	M	68.254625700220676	2168-04-03 09:05:29	2168-04-05 12:00:16	1	SURGICAL SAME DAY ADMISSION	2168-04-03 00:00:00	2168-04-07 14:30:00	NULL	0	2.12137731481481	0	2.12137731481481	0	2.12137731481481	0	4.2253587962963	0	4.2253587962963	1.6	7.37	97	336	40	NULL	89.5	394	-1	NULL	24	40	13.3	NULL	NULL	NULL	109	1.2	98	3.4	137	0	1	0
17716301	21544901	35613605	2	NULL	14.21	UNKNOWN	M	19.101654443416207	2134-02-07 04:29:00	2134-02-21 09:28:00	3	EW EMER.	2134-02-07 03:05:00	2134-02-21 09:12:00	NULL	0	14.2076388888889	0	14.2076388888889	0	14.2076388888889	0	14.1965277777778	0	14.1965277777778	1.1	7.36	NULL	418	39	261	246.25	418	-2	NULL	23	NULL	NULL	NULL	NULL	36.3	NULL	1.2	155	NULL	NULL	0	0	0
19038700	21550725	32642982	1	NULL	2.11	UNKNOWN	M	83.2154013260006	2110-03-20 16:11:19	2110-03-22 18:43:20	2	URGENT	2110-03-20 16:10:00	2110-03-27 13:01:00	NULL	0	2.10556712962963	0	2.10556712962963	0	2.10556712962963	0	6.86783564814815	0	6.86783564814815	2.2	7.39	NULL	87	35	NULL	225.75	174	-2	NULL	22	NULL	NULL	NULL	NULL	36.6	NULL	1.13	NULL	NULL	NULL	0	0	0
16009988	21552322	32117668	2	NULL	3.70	UNKNOWN	M	46.900825875568649	2168-11-25 00:28:56	2168-11-28 17:17:49	2	EW EMER.	2168-11-25 00:28:00	2168-12-14 14:35:00	NULL	0	3.70061342592593	0	3.70061342592593	0	3.70061342592593	0	19.5875462962963	0	19.5875462962963	2.5	7.36	NULL	321	42	NULL	53.44999999999999	407.5	-1	NULL	25	41	13.8	NULL	NULL	NULL	107	1.05	128	3.5	144	0	0	0
12673210	21552777	33367644	2	NULL	16.83	WHITE	M	53.61082423890644	2129-08-12 01:37:36	2129-08-28 21:38:44	3	EW EMER.	2129-08-12 01:36:00	2129-08-28 21:38:00	NULL	0	16.8341203703704	0	16.8341203703704	0	16.8341203703704	0	16.8336111111111	0	16.8336111111111	7	7.46	98	154	41	NULL	114.69999999999999	307.5	5	NULL	30	21	7.1	NULL	NULL	NULL	92	0.9	178	2.2	130	0	0	0
11956852	21559999	35097237	1	NULL	6.31	WHITE	F	78.00630289871738007	2174-01-03 09:50:26	2174-01-09 17:17:31	2	SURGICAL SAME DAY ADMISSION	2174-01-03 07:15:00	2174-01-13 13:10:00	NULL	0	6.31047453703704	0	6.31047453703704	0	6.31047453703704	0	10.138587962963	0	10.138587962963	1.5	7.46	97	289	32	NULL	193.8	323.3333333333333	0	NULL	23	28	9.4	NULL	NULL	38	108	1.22	92	3.6	137	0	1	0
13902474	21569738	31810329	2	2116-01-11	39.18	WHITE	F	77.824111137273369	2115-10-29 08:21:55	2115-12-07 12:35:33	3	SURGICAL SAME DAY ADMISSION	2115-10-29 00:00:00	2115-12-07 12:35:00	NULL	0	39.1761342592593	0	30	0	39.1761342592593	0	39.1757523148148	0	30	1.7	7.38	91	317	38	NULL	518.5	137	-1	NULL	23	38	12.5	NULL	NULL	NULL	107	1.09	120	3.5	135	0	1	1
19095721	21572081	39248212	2	NULL	4.40	UNKNOWN	M	79.975222896356693	2148-12-22 05:49:00	2148-12-26 15:24:28	2	EW EMER.	2148-12-22 04:37:00	2148-12-29 20:45:00	NULL	0	4.39962962962963	0	4.39962962962963	0	4.39962962962963	0	7.62222222222222	0	7.62222222222222	1.5	7.39	NULL	51	47	NULL	168.95	150	2	NULL	30	NULL	NULL	NULL	NULL	36.4	NULL	1.2	NULL	NULL	NULL	0	0	0
10882616	21576088	37051361	3	NULL	13.66	WHITE	M	52.912058914972052	2161-11-30 03:53:00	2161-12-13 19:46:40	3	EW EMER.	2161-11-30 02:56:00	2161-12-20 14:36:00	NULL	0	13.6622685185185	0	13.6622685185185	0	13.6622685185185	0	20.4465277777778	0	20.4465277777778	5.6	7.1	NULL	89	57	NULL	410.15	111.25	-12	NULL	19	34	11.3	NULL	NULL	NULL	109	1	86	5.9	135	0	0	1
14224977	21576841	38943673	1	NULL	3.48	ASIAN	M	57.789020247762671	2137-10-19 10:11:43	2137-10-22 21:38:35	1	URGENT	2137-10-16 04:24:00	2137-10-24 19:00:00	NULL	0	3.47699074074074	0	3.47699074074074	0	3.47699074074074	0	5.36686342592593	0	5.36686342592593	2.7	7.38	98	334	38	NULL	451.5	219	-1	NULL	23	38	12.7	NULL	NULL	NULL	105	1.18	200	3.7	136	1	0	0
12688666	21577982	31263028	2	NULL	6.71	WHITE	F	74.66637447074664	2151-09-01 19:00:31	2151-09-08 12:07:41	3	SURGICAL SAME DAY ADMISSION	2151-09-01 01:58:00	2151-09-14 13:30:00	NULL	0	6.71331018518519	0	6.71331018518519	0	6.71331018518519	0	12.770474537037	0	12.770474537037	1.3	7.41	NULL	138	47	NULL	144.2	190	4	NULL	31	26	8.5	NULL	NULL	NULL	103	1	137	4.1	137	0	1	0
12426136	21579454	32250961	1	2133-05-30	2.39	UNKNOWN	M	39.405667110208209	2133-05-29 04:08:00	2133-05-31 13:31:12	2	OBSERVATION ADMIT	2133-05-29 04:00:00	2133-05-30 10:50:00	2133-05-30 10:50:00	1	1.27916666666667	1	1.27916666666667	1	1.27916666666667	1	1.27916666666667	1	1.27916666666667	4.8	7.28	NULL	228	39	NULL	79.75	456	-7	NULL	19	NULL	NULL	NULL	NULL	41.7	NULL	1.09	167	4.4	NULL	0	0	0
10503308	21582777	35605021	2	NULL	2.45	WHITE	M	75.817435578480995	2111-10-27 09:50:28	2111-10-29 20:39:09	3	SURGICAL SAME DAY ADMISSION	2111-10-26 13:29:00	2111-11-03 15:59:00	NULL	0	2.45047453703704	0	2.45047453703704	0	2.45047453703704	0	7.25592592592593	0	7.25592592592593	1.1	7.44	97	343	41	NULL	413.5	257	4	NULL	29	34	11.2	NULL	NULL	NULL	101	1.2	105	4.4	139	1	0	0
18126277	21587664	36211066	2	NULL	6.24	UNKNOWN	M	55.651048558976727	2159-08-30 10:04:19	2159-09-05 15:49:59	2	DIRECT EMER.	2159-08-26 18:58:00	2159-09-10 19:26:00	NULL	0	6.2400462962963	0	6.2400462962963	0	6.2400462962963	0	11.3900578703704	0	11.3900578703704	1.3	7.4	98	233	32	NULL	545.25	99	-3	NULL	21	32	10.6	NULL	NULL	NULL	108	1.27	103	4	139	1	0	1
10658440	21588942	36203646	2	NULL	3.46	WHITE	M	64.568344640904752	2117-07-28 10:26:17	2117-07-31 21:24:55	2	DIRECT EMER.	2117-07-27 14:00:00	2117-08-03 16:15:00	NULL	0	3.45738425925926	0	3.45738425925926	0	3.45738425925926	0	6.24216435185185	0	6.24216435185185	1	7.31	99	221	41	NULL	522	136	-5	NULL	22	39	13.1	NULL	NULL	NULL	107	1.09	101	3.8	139	0	0	0
10047682	21592506	34169596	1	NULL	13.70	UNKNOWN	M	34.484421972281391	2141-06-26 22:22:11	2141-07-10 15:04:55	2	URGENT	2141-06-26 22:21:00	2141-08-18 11:20:00	NULL	0	13.6963425925926	0	13.6963425925926	0	13.6963425925926	0	52.540150462963	0	30	0.9	7.42	NULL	38	42	NULL	194.7	95	2	NULL	28	NULL	NULL	NULL	NULL	36.7	NULL	1.45	NULL	NULL	NULL	1	1	0
17631831	21596690	39455024	2	NULL	2.65	UNKNOWN	M	22.5585984391475	2140-07-23 01:33:00	2140-07-25 17:12:29	2	EW EMER.	2140-07-23 00:34:00	2140-08-16 18:25:00	NULL	0	2.65241898148148	0	2.65241898148148	0	2.65241898148148	0	24.7027777777778	0	24.7027777777778	1.5	7.33	95	102	48	NULL	NULL	NULL	-1	NULL	26	45	15.1	3	0	NULL	102	1.11	104	4.9	134	0	0	0
18815342	21602368	37605693	2	NULL	6.62	OTHER	M	72.21836298490681	2178-03-22 04:28:29	2178-03-28 19:18:23	2	EW EMER.	2178-03-21 22:24:00	2178-04-09 16:55:00	NULL	0	6.61798611111111	0	6.61798611111111	0	6.61798611111111	0	18.5184143518519	0	18.5184143518519	1	7.41	95	120	36	NULL	106.5	430	0	NULL	24	NULL	NULL	NULL	NULL	NULL	NULL	NULL	NULL	NULL	NULL	0	0	0
10225619	21605488	39527567	1	NULL	4.46	WHITE	M	27.351340496316293	2129-05-09 07:49:07	2129-05-13 18:47:35	1	URGENT	2129-05-09 07:47:00	2129-05-17 19:20:00	NULL	0	4.45726851851852	0	4.45726851851852	0	4.45726851851852	0	8.47978009259259	0	8.47978009259259	1.5	7.2	94	58	64	576	575	58	-3	NULL	26	NULL	NULL	NULL	NULL	36.8	NULL	1.11	NULL	NULL	NULL	0	1	0
17478118	21608598	36829694	1	NULL	2.27	WHITE	M	67.847240779172895	2116-11-05 11:11:25	2116-11-07 17:36:45	1	SURGICAL SAME DAY ADMISSION	2116-11-05 10:45:00	2116-11-09 15:51:00	NULL	0	2.26759259259259	0	2.26759259259259	0	2.26759259259259	0	4.19415509259259	0	4.19415509259259	1.6	7.42	98	466	39	NULL	503.25	151	1	NULL	26	38	12.5	NULL	NULL	NULL	103	1.22	103	3.9	138	1	0	0
13881731	21609373	37454310	1	NULL	2.22	WHITE	M	54.36075335743912	2208-05-15 09:05:29	2208-05-17 14:22:47	1	URGENT	2208-05-12 22:34:00	2208-05-19 15:10:00	NULL	0	2.22034722222222	0	2.22034722222222	0	2.22034722222222	0	4.25313657407407	0	4.25313657407407	1.3	7.38	NULL	373	42	NULL	406.5	249	0	NULL	26	41	13.5	NULL	NULL	NULL	104	1.21	263	4.2	134	0	0	0
12135384	21611338	34770264	1	NULL	3.83	WHITE	M	72.546215096961588	2131-07-20 04:58:48	2131-07-24 00:51:29	1	OBSERVATION ADMIT	2131-07-19 12:01:00	2131-07-31 19:30:00	NULL	0	3.82825231481481	0	3.82825231481481	0	3.82825231481481	0	11.605	0	11.605	2.5	7.52	97	198	24	NULL	NULL	NULL	0	NULL	20	32	10.7	2.1	0.7	NULL	110	1.13	198	3.3	138	0	1	0
12768940	21618403	36805192	2	NULL	3.55	OTHER	M	54.210898983870055	2133-03-24 00:07:18	2133-03-27 13:25:43	2	URGENT	2133-03-19 00:42:00	2133-04-16 16:52:00	NULL	0	3.55445601851852	0	3.55445601851852	0	3.55445601851852	0	23.6977083333333	0	23.6977083333333	2.1	7.46	92	74	32	NULL	456.4	92.5	0	NULL	23	NULL	NULL	NULL	NULL	39.3	97	1.07	139	3.8	126	0	1	1
16800170	21622732	38337923	2	NULL	7.98	WHITE	F	86.72099472556704	2192-09-20 07:21:28	2192-09-28 06:58:09	3	EW EMER.	2192-09-20 07:20:00	2192-10-03 19:50:00	NULL	0	7.98380787037037	0	7.98380787037037	0	7.98380787037037	0	13.5198148148148	0	13.5198148148148	4.3	7.19	97	400	42	NULL	145.5	352	-11	NULL	17	28	9.2	NULL	NULL	36.7	108	1.16	200	4	132	1	0	1
17287745	21622919	30310155	1	NULL	34.62	WHITE	M	70.89169288976745	2137-11-22 00:50:00	2137-12-26 15:46:06	2	EW EMER.	2137-11-21 22:13:00	2138-01-02 11:25:00	NULL	0	34.6222916666667	0	30	0	34.6222916666667	0	41.4409722222222	0	30	3.1	7.36	NULL	147	33	NULL	NULL	NULL	-5	NULL	19	NULL	NULL	NULL	NULL	NULL	133	1.23	250	3.2	170	0	1	1
11524961	21626595	34190159	2	NULL	2.97	WHITE	M	64.694543313443933	2147-09-12 19:03:55	2147-09-15 18:20:22	3	OBSERVATION ADMIT	2147-09-11 16:14:00	2147-09-19 17:48:00	NULL	0	2.96975694444444	0	2.96975694444444	0	2.96975694444444	0	6.94728009259259	0	6.94728009259259	2.2	7.4	NULL	270	35	NULL	NULL	NULL	-1	NULL	22	38	12.6	NULL	NULL	NULL	105	1.2	102	3.6	134	0	0	1
10734905	21628807	33773039	1	NULL	2.11	WHITE	M	74.410241702761457	2137-05-31 15:01:46	2137-06-02 17:37:42	2	ELECTIVE	2137-05-30 20:06:00	2137-06-05 14:08:00	NULL	0	2.10828703703704	0	2.10828703703704	0	2.10828703703704	0	4.96266203703704	0	4.96266203703704	1.1	7.41	97	398	38	NULL	389.75	277	0	NULL	25	39	13	NULL	NULL	NULL	106	1.21	109	4.1	137	0	0	0
16611785	21630203	36147498	1	NULL	2.31	UNKNOWN	M	67.852317322031238	2122-11-08 09:49:49	2122-11-10 17:16:55	1	SURGICAL SAME DAY ADMISSION	2122-11-08 07:15:00	2122-11-13 15:05:00	NULL	0	2.31048611111111	0	2.31048611111111	0	2.31048611111111	0	5.21887731481482	0	5.21887731481482	1.1	7.35	95	456	41	NULL	382.15	152.5	-2	NULL	24	39	13	NULL	NULL	NULL	109	1.19	112	3.7	139	0	1	0
11725800	21632192	38402909	1	2161-04-13	10.77	WHITE	F	70.22111892024101	2158-03-22 19:11:00	2158-04-02 13:41:09	1	URGENT	2158-03-22 16:45:00	2158-04-04 17:15:00	NULL	0	10.7709375	0	10.7709375	0	10.7709375	0	12.9194444444444	0	12.9194444444444	1.2	7.25	NULL	299	44	371	359	299	-7	NULL	20	NULL	NULL	NULL	NULL	NULL	NULL	1.04	118	NULL	NULL	0	0	0
18630187	21635073	34347268	2	NULL	6.45	HISPANIC/LATINO	M	80.426201440871167	2136-06-10 11:12:14	2136-06-16 22:02:54	2	OBSERVATION ADMIT	2136-06-04 16:00:00	2136-06-17 13:55:00	NULL	0	6.45185185185185	0	6.45185185185185	0	6.45185185185185	0	7.11303240740741	0	7.11303240740741	2	7.45	96	301	32	NULL	131.3	415	0	NULL	23	36	12.1	NULL	NULL	NULL	102	1.12	120	3.7	132	1	1	1
15555498	21640857	36731640	1	NULL	5.30	WHITE	M	68.428711192396639	2156-06-06 07:58:39	2156-06-11 15:14:07	1	ELECTIVE	2156-06-05 14:00:00	2156-06-12 18:15:00	NULL	0	5.30240740740741	0	5.30240740740741	0	5.30240740740741	0	6.42802083333333	0	6.42802083333333	2.2	7.38	98	270	38	NULL	281.55	150	-1	NULL	23	36	11.9	NULL	NULL	NULL	109	1.06	95	3.4	138	1	1	0
17733544	21643035	34345232	1	NULL	4.93	WHITE	M	71.739505892288157	2173-09-28 03:27:44	2173-10-03 01:45:31	2	URGENT	2173-09-28 02:22:00	2173-10-19 12:27:00	NULL	0	4.9290162037037	0	4.9290162037037	0	4.9290162037037	0	21.3744907407407	0	21.3744907407407	1.5	7.22	NULL	63	59	572	576.25	63	-4	NULL	25	31	10.4	NULL	NULL	NULL	NULL	1.13	268	3.7	NULL	0	1	0
14233225	21644425	31276436	2	2163-08-09	4.58	WHITE	F	70.59056742591974	2163-08-05 05:30:00	2163-08-09 19:31:34	3	EW EMER.	2163-08-05 04:25:00	2163-08-09 17:38:00	2163-08-09 17:38:00	1	4.50555555555556	1	4.50555555555556	1	4.50555555555556	1	4.50555555555556	1	4.50555555555556	1.2	7.38	NULL	163	23	NULL	93.44999999999999	407.5	-9	NULL	14	29	9.6	NULL	NULL	NULL	NULL	NULL	NULL	NULL	NULL	1	0	0
18734883	21664835	33220653	2	NULL	6.59	UNKNOWN	M	77.656454031391059	2162-09-01 07:53:58	2162-09-07 22:01:35	2	URGENT	2162-08-28 18:21:00	2162-09-14 17:21:00	NULL	0	6.58862268518519	0	6.58862268518519	0	6.58862268518519	0	13.3937731481481	0	13.3937731481481	1.2	7.43	98	441	41	NULL	420.25	249	3	NULL	28	40	13.3	NULL	NULL	NULL	95	1.09	106	3.8	131	0	1	0
18065731	21666578	34772673	3	NULL	6.77	WHITE	M	46.364969207630375	2137-05-14 22:39:21	2137-05-21 17:13:13	3	SURGICAL SAME DAY ADMISSION	2137-05-14 07:15:00	2137-06-04 17:42:00	NULL	0	6.77351851851852	0	6.77351851851852	0	6.77351851851852	0	20.7935069444444	0	20.7935069444444	NULL	7.3	NULL	113	47	NULL	NULL	NULL	-3	NULL	24	NULL	NULL	NULL	NULL	37	NULL	NULL	NULL	NULL	NULL	0	0	0
16402709	21672748	32191833	1	NULL	9.07	WHITE	F	60.220325762705883	2171-03-22 13:20:00	2171-03-31 15:05:40	1	EW EMER.	2171-03-22 11:20:00	2171-04-05 13:40:00	NULL	0	9.07337962962963	0	9.07337962962963	0	9.07337962962963	0	14.0138888888889	0	14.0138888888889	5	7.4	NULL	305	31	NULL	369.25	305	-3	NULL	20	NULL	NULL	NULL	NULL	NULL	NULL	1.14	NULL	NULL	NULL	0	0	0
13555425	21675016	38045797	2	NULL	9.62	BLACK/AFRICAN AMERICAN	F	81.451966321872439	2119-06-15 03:10:00	2119-06-24 18:07:45	2	EW EMER.	2119-06-15 01:51:00	2119-06-24 18:00:00	NULL	0	9.6234375	0	9.6234375	0	9.6234375	0	9.61805555555556	0	9.61805555555556	1	7.38	98	176	31	NULL	141.75	352	-5	NULL	19	NULL	NULL	NULL	NULL	37.7	NULL	1.05	151	NULL	NULL	0	0	0
12621053	21679166	31421277	2	2119-12-27	3.17	WHITE	M	91.979240400124362	2119-12-24 17:24:00	2119-12-27 21:28:35	3	EW EMER.	2119-12-24 15:50:00	2119-12-27 16:21:00	2119-12-27 16:21:00	1	2.95625	1	2.95625	1	2.95625	1	2.95625	1	2.95625	5.7	7.18	NULL	59	56	NULL	NULL	NULL	-7	NULL	22	NULL	NULL	NULL	NULL	NULL	NULL	NULL	NULL	NULL	NULL	0	0	0
15450505	21685781	39945710	1	NULL	3.45	WHITE	M	75.94980717502977	2200-12-15 10:41:43	2200-12-18 21:27:22	1	ELECTIVE	2200-12-14 14:29:00	2200-12-20 18:03:00	NULL	0	3.44836805555556	0	3.44836805555556	0	3.44836805555556	0	5.30644675925926	0	5.30644675925926	2	7.36	93	145	41	NULL	594.5	71	-1	NULL	24	41	13.5	NULL	NULL	34.4	106	1.14	114	4.3	137	0	0	0
11794396	21687690	36788229	1	2123-09-20	9.18	WHITE	F	72.69166189053346	2123-09-10 20:54:47	2123-09-20 01:09:02	2	DIRECT EMER.	2123-09-10 20:47:00	2123-09-20 00:00:00	2123-09-20 00:00:00	1	9.12862268518519	1	9.12862268518519	1	9.12862268518519	1	9.12862268518519	1	9.12862268518519	2.9	7.21	NULL	102	49	NULL	193.25	204	-8	NULL	21	NULL	NULL	NULL	NULL	NULL	NULL	1.2	NULL	NULL	NULL	0	0	0
17357689	21688249	31956910	1	NULL	3.99	WHITE	F	60.53411413984883	2149-07-14 15:01:48	2149-07-18 14:46:55	2	SURGICAL SAME DAY ADMISSION	2149-07-14 07:45:00	2149-07-19 20:00:00	NULL	0	3.98966435185185	0	3.98966435185185	0	3.98966435185185	0	5.20708333333333	0	5.20708333333333	1.7	7.47	99	438	35	NULL	216.75	455	2	NULL	26	34	11.4	NULL	NULL	NULL	108	1.16	144	3.8	141	1	0	0
19122973	21698988	36870787	1	2179-01-20	2.48	WHITE	F	92.01211814510805	2179-01-11 12:43:28	2179-01-14 00:19:25	1	OBSERVATION ADMIT	2179-01-05 16:02:00	2179-01-20 04:07:00	2179-01-20 04:07:00	1	8.64134259259259	1	8.64134259259259	0	2.48329861111111	1	8.64134259259259	1	8.64134259259259	1.2	7.46	97	81	35	NULL	78.19999999999999	392.5	1	NULL	26	23	7.7	NULL	NULL	38.4	93	1.26	148	3.9	127	1	1	0
18949957	21699933	30045565	1	NULL	2.21	WHITE	M	68.95012728242888	2145-12-14 13:23:47	2145-12-16 18:29:52	1	OBSERVATION ADMIT	2145-12-14 00:38:00	2145-12-24 15:30:00	NULL	0	2.21255787037037	0	2.21255787037037	0	2.21255787037037	0	10.087650462963	0	10.087650462963	1.9	7.3	NULL	68	42	NULL	NULL	NULL	-5	NULL	21	NULL	NULL	NULL	NULL	NULL	NULL	1.1	103	NULL	NULL	0	0	1
16336118	21705947	37191568	1	NULL	3.22	WHITE	F	83.98769689380983	2205-12-27 22:57:00	2205-12-31 04:10:14	1	EW EMER.	2205-12-27 22:14:00	2206-01-05 15:40:00	NULL	0	3.21752314814815	0	3.21752314814815	0	3.21752314814815	0	8.69652777777778	0	8.69652777777778	0.6	7.42	NULL	87	37	NULL	NULL	NULL	0	NULL	25	NULL	NULL	NULL	NULL	NULL	NULL	1.29	NULL	NULL	NULL	0	0	0
12232105	21709321	33508981	2	2131-07-20	5.10	WHITE	F	85.193887811977325	2128-03-18 11:01:22	2128-03-23 13:29:59	3	URGENT	2128-03-11 19:35:00	2128-03-26 13:47:00	NULL	0	5.10320601851852	0	5.10320601851852	0	5.10320601851852	0	8.11502314814815	0	8.11502314814815	0.9	7.48	98	391	45	NULL	290.5	380	9	NULL	34	35	11.6	NULL	NULL	NULL	94	1.18	140	3.9	137	0	1	1
16203494	21714998	32052222	1	NULL	2.25	WHITE	M	80.478255969101764	2124-06-24 12:27:43	2124-06-26 18:26:54	2	DIRECT EMER.	2124-06-23 16:18:00	2124-07-03 13:25:00	NULL	0	2.24943287037037	0	2.24943287037037	0	2.24943287037037	0	9.03978009259259	0	9.03978009259259	1.8	7.4	NULL	371	44	NULL	-24.25	644	2	NULL	28	36	11.9	NULL	NULL	NULL	101	1.18	85	3.9	137	0	0	0
12145128	21716805	39008632	1	NULL	2.20	WHITE	M	74.40596097929592	2135-05-29 09:52:41	2135-05-31 14:36:39	1	SURGICAL SAME DAY ADMISSION	2135-05-29 00:00:00	2135-06-08 16:50:00	NULL	0	2.19719907407407	0	2.19719907407407	0	2.19719907407407	0	10.2898032407407	0	10.2898032407407	1	7.39	98	391	47	NULL	356.25	298	3	NULL	30	28	9.2	NULL	NULL	NULL	102	1.13	115	5.3	135	1	1	0
16060095	21719782	31878950	1	NULL	8.31	UNKNOWN	M	67.300457185464249	2130-04-26 09:09:15	2130-05-04 16:37:40	2	URGENT	2130-04-20 17:45:00	2130-05-07 20:08:00	NULL	0	8.31140046296296	0	8.31140046296296	0	8.31140046296296	0	11.4574652777778	0	11.4574652777778	0.8	7.4	96	386	39	NULL	562.75	94	0	18	25	40	13.2	NULL	NULL	36.6	104	1.28	212	4.1	138	0	1	0
12954889	21723227	36750781	1	NULL	4.09	WHITE	F	69.898034727660017	2121-11-25 09:26:47	2121-11-29 11:36:00	2	SURGICAL SAME DAY ADMISSION	2121-11-25 00:00:00	2121-12-02 15:00:00	NULL	0	4.0897337962963	0	4.0897337962963	0	4.0897337962963	0	7.23140046296296	0	7.23140046296296	1.7	7.43	95	438	36	NULL	529.25	135	0	NULL	25	34	11.2	NULL	NULL	NULL	106	1.14	135	3.9	138	0	0	0
14712416	21730645	34952646	1	NULL	2.17	WHITE	M	48.829126837670488	2154-11-05 14:02:57	2154-11-07 18:03:35	2	EW EMER.	2154-10-30 19:58:00	2154-11-09 15:45:00	NULL	0	2.16710648148148	0	2.16710648148148	0	2.16710648148148	0	4.07086805555556	0	4.07086805555556	1.7	7.37	98	318	45	NULL	321.5	334	0	NULL	27	42	14.1	NULL	NULL	36.8	101	1.21	89	4	138	0	0	0
17244581	21731923	32160238	2	NULL	10.61	ASIAN	M	55.728373623211156	2150-09-24 02:50:18	2150-10-04 17:25:18	2	URGENT	2150-09-24 00:47:00	2150-10-09 21:03:00	NULL	0	10.6076388888889	0	10.6076388888889	0	10.6076388888889	0	15.7588194444444	0	15.7588194444444	2.1	7.48	NULL	294	32	NULL	379	294	1	NULL	25	43	14.2	NULL	NULL	NULL	114	1.12	289	3.2	147	0	0	0
14165878	21735540	39097660	1	NULL	25.28	WHITE	M	81.687530307151	2157-09-08 08:36:49	2157-10-03 15:20:56	3	URGENT	2157-09-08 08:34:00	2157-10-06 18:35:00	NULL	0	25.2806365740741	0	25.2806365740741	0	25.2806365740741	0	28.4154050925926	0	28.4154050925926	1.6	7.32	NULL	47	46	NULL	180.7	117.5	-2	NULL	25	NULL	NULL	NULL	NULL	37.1	NULL	NULL	NULL	NULL	NULL	1	0	0
18143098	21736175	32058979	3	NULL	3.83	WHITE	F	63.335194428169086	2170-05-12 21:22:33	2170-05-16 17:14:24	3	SURGICAL SAME DAY ADMISSION	2170-05-03 10:15:00	2170-05-27 14:17:00	NULL	0	3.82767361111111	0	3.82767361111111	0	3.82767361111111	0	14.7044791666667	0	14.7044791666667	3.4	7.36	NULL	162	41	NULL	143.25	324	-1	NULL	24	22	7.4	NULL	NULL	37.6	107	1.05	113	3.2	137	0	0	0
19688253	21741362	34835710	2	2164-09-16	3.33	BLACK/AFRICAN AMERICAN	F	73.701713217233749	2164-09-13 10:33:36	2164-09-16 18:28:22	3	EW EMER.	2164-09-13 07:05:00	2164-09-16 16:22:00	2164-09-16 16:22:00	1	3.24194444444444	1	3.24194444444444	1	3.24194444444444	1	3.24194444444444	1	3.24194444444444	7.6	7.46	98	394	21	412	528.5	142	-5	NULL	15	26	8.7	NULL	NULL	37.1	106	1.21	194	3.6	131	1	1	1
19278499	21750550	30635091	1	2152-08-16	11.19	UNKNOWN	M	54.598452152575857	2151-08-07 14:59:00	2151-08-18 19:38:19	2	URGENT	2151-08-07 13:55:00	2152-08-16 06:30:00	2152-08-16 06:30:00	1	374.646527777778	0	30	0	11.1939699074074	1	374.646527777778	0	30	1.2	7.19	NULL	142	56	514	501	142	-7	NULL	22	NULL	NULL	NULL	NULL	34.7	NULL	1.03	NULL	NULL	NULL	0	0	0
13963966	21750765	36088584	1	2152-05-07	16.06	WHITE	M	73.22845796607303	2152-03-25 21:44:36	2152-04-10 23:06:38	1	OBSERVATION ADMIT	2152-03-24 21:28:00	2152-05-07 00:01:00	2152-05-07 22:28:00	1	43.0301388888889	0	30	0	16.0569675925926	1	43.0301388888889	0	30	1	7.37	99	256	39	415	408.25	256	-2	NULL	23	NULL	NULL	NULL	NULL	NULL	NULL	NULL	NULL	NULL	NULL	0	1	0
16318223	21750851	38114251	2	NULL	4.14	WHITE	M	77.464357269366003	2110-06-20 10:25:35	2110-06-24 13:44:18	2	OBSERVATION ADMIT	2110-06-19 14:28:00	2110-06-28 12:45:00	NULL	0	4.13799768518519	0	4.13799768518519	0	4.13799768518519	0	8.09681712962963	0	8.09681712962963	1.7	7.35	NULL	329	44	NULL	449.25	210	-1	NULL	25	40	13.3	NULL	NULL	36.9	98	1.19	109	4	134	0	0	1
15833386	21753728	31624203	1	NULL	2.12	WHITE	M	57.80729306414195	2127-10-24 10:50:34	2127-10-26 13:43:09	2	EW EMER.	2127-10-22 14:00:00	2127-10-28 14:00:00	NULL	0	2.11984953703704	0	2.11984953703704	0	2.11984953703704	0	4.13155092592593	0	4.13155092592593	2.5	7.44	97	413	36	NULL	392.25	262	1	NULL	25	43	14.2	NULL	NULL	NULL	104	1.15	102	4.4	137	0	0	0
15938857	21756206	33631500	2	NULL	2.55	WHITE	F	66.32614616549515	2125-04-30 05:21:00	2125-05-02 18:32:01	3	EW EMER.	2125-04-30 02:10:00	2125-05-08 18:16:00	NULL	0	2.54931712962963	0	2.54931712962963	0	2.54931712962963	0	8.53819444444444	0	8.53819444444444	1.4	7.46	NULL	66	36	NULL	NULL	NULL	1	NULL	26	NULL	NULL	NULL	NULL	NULL	NULL	NULL	NULL	NULL	NULL	0	1	0
14199592	21757730	30647926	1	2170-08-03	20.79	BLACK/AFRICAN AMERICAN	M	50.53087329009868	2170-07-13 21:33:07	2170-08-03 16:26:16	3	URGENT	2170-07-13 21:32:00	2170-08-03 11:05:00	2170-08-03 11:05:00	1	20.5638078703704	1	20.5638078703704	1	20.5638078703704	1	20.5638078703704	1	20.5638078703704	3.5	7.19	88	44	48	NULL	609	44	-9	NULL	19	NULL	NULL	NULL	NULL	NULL	NULL	0.99	NULL	NULL	NULL	1	0	0
15895770	21757801	37268115	1	NULL	5.15	OTHER	M	61.26959043593015	2151-04-09 16:46:00	2151-04-14 20:15:02	3	OBSERVATION ADMIT	2151-04-09 15:27:00	2151-04-24 19:46:00	NULL	0	5.14516203703704	0	5.14516203703704	0	5.14516203703704	0	15.125	0	15.125	10.2	7.19	97	137	26	NULL	543.5	137	-16	NULL	10	26	8.6	NULL	NULL	NULL	NULL	1.1	333	6.2	NULL	1	1	0
11417034	21759112	36968955	1	NULL	2.14	WHITE	M	66.642325271098797	2122-08-23 09:01:52	2122-08-25 12:16:16	2	SURGICAL SAME DAY ADMISSION	2122-08-23 14:30:00	2122-08-28 14:36:00	NULL	0	2.135	0	2.135	0	2.135	0	5.23203703703704	0	5.23203703703704	1.2	7.45	99	372	42	NULL	378.5	282	5	NULL	30	42	14.1	NULL	NULL	NULL	100	1.19	111	3.6	140	0	0	0
10690044	21760920	35644818	1	NULL	6.77	WHITE	M	77.772159280696086	2117-10-10 00:37:56	2117-10-16 19:00:36	1	URGENT	2117-10-10 00:36:00	2117-10-25 17:49:00	NULL	0	6.76574074074074	0	6.76574074074074	0	6.76574074074074	0	15.7160185185185	0	15.7160185185185	1.5	7.47	NULL	60	47	NULL	237.75	120	8	NULL	35	NULL	NULL	NULL	NULL	NULL	NULL	1.09	NULL	NULL	NULL	0	1	0
17300098	21762902	30395371	1	NULL	3.38	BLACK/AFRICAN AMERICAN	M	65.948360949726483	2147-12-13 09:41:00	2147-12-16 18:55:09	1	EW EMER.	2147-12-13 09:09:00	2147-12-18 13:28:00	NULL	0	3.38482638888889	0	3.38482638888889	0	3.38482638888889	0	5.15763888888889	0	5.15763888888889	2	7.43	NULL	61	36	NULL	NULL	NULL	0	NULL	25	NULL	NULL	NULL	NULL	NULL	NULL	NULL	NULL	NULL	NULL	0	0	0
10828389	21763660	30096874	2	NULL	2.95	WHITE	F	39.725124255516434	2135-10-02 21:48:04	2135-10-05 20:38:35	2	EW EMER.	2135-09-22 20:18:00	2135-10-11 14:53:00	NULL	0	2.95174768518519	0	2.95174768518519	0	2.95174768518519	0	8.71175925925926	0	8.71175925925926	2.7	7.25	NULL	261	55	NULL	383.25	261	-3	NULL	25	NULL	NULL	NULL	NULL	36.7	NULL	0.48	138	NULL	NULL	0	0	0
11695792	21767380	38133370	1	2189-07-17	12.05	UNKNOWN	M	53.508574528060239	2189-07-05 19:24:00	2189-07-17 20:33:17	2	EW EMER.	2189-07-05 18:04:00	2189-07-17 18:14:00	2189-07-17 18:14:00	1	11.9513888888889	1	11.9513888888889	1	11.9513888888889	1	11.9513888888889	1	11.9513888888889	1	7.38	NULL	370	54	NULL	200	198	5	32	33	NULL	NULL	NULL	NULL	NULL	92	1.08	123	3.7	149	0	0	0
17436366	21769291	35722221	2	2120-05-06	6.91	WHITE	F	84.316525299208014	2120-04-25 19:56:35	2120-05-02 17:40:06	3	EW EMER.	2120-04-25 14:36:00	2120-05-06 10:22:00	2120-05-06 10:22:00	1	10.6009837962963	1	10.6009837962963	0	6.90521990740741	1	10.6009837962963	1	10.6009837962963	1.4	7.53	NULL	203	19	NULL	129.75	406	-3	NULL	16	NULL	NULL	NULL	NULL	NULL	NULL	1	NULL	NULL	NULL	0	0	0
10417000	21770623	39816267	1	NULL	2.25	WHITE	M	73.919938013700505	2185-12-03 12:18:28	2185-12-05 18:23:17	1	SURGICAL SAME DAY ADMISSION	2185-12-03 00:00:00	2185-12-07 14:45:00	NULL	0	2.25334490740741	0	2.25334490740741	0	2.25334490740741	0	4.10175925925926	0	4.10175925925926	1.8	7.5	99	471	33	NULL	324.5	336	3	NULL	27	42	14.1	NULL	NULL	NULL	103	1.1	121	3.4	138	0	0	0
13209752	21771189	36623230	1	2171-12-21	39.16	BLACK/AFRICAN AMERICAN	F	61.890518782371992	2165-12-01 13:13:08	2166-01-09 17:03:16	2	EW EMER.	2165-11-22 06:07:00	2166-01-09 14:57:00	NULL	0	39.1598148148148	0	30	0	39.1598148148148	0	39.0721296296296	0	30	1.8	7.47	99	398	35	NULL	245.5	430	2	NULL	26	27	9	NULL	NULL	NULL	103	1.21	142	4.1	136	0	0	0
17552707	21771433	31585435	1	NULL	3.15	WHITE	M	64.735488388520488	2156-09-28 14:37:15	2156-10-01 18:17:02	2	URGENT	2156-09-25 15:09:00	2156-10-03 13:38:00	NULL	0	3.15262731481481	0	3.15262731481481	0	3.15262731481481	0	4.95885416666667	0	4.95885416666667	1.9	7.36	95	385	45	NULL	487.25	172	0	NULL	26	45	15	NULL	NULL	NULL	105	1.1	103	4.4	137	1	1	1
15650232	21772160	33691106	2	2183-10-07	12.96	WHITE	M	68.73113746806531	2183-09-24 17:40:30	2183-10-07 16:47:53	3	URGENT	2183-09-24 17:40:00	2183-10-07 14:32:00	2183-10-07 14:32:00	1	12.8690972222222	1	12.8690972222222	1	12.8690972222222	1	12.8690972222222	1	12.8690972222222	1.9	7.45	98	180	37	NULL	272.84999999999997	257.14285714285717	2	NULL	27	NULL	NULL	NULL	NULL	NULL	NULL	NULL	NULL	NULL	NULL	0	0	0
12450697	21776351	36585965	2	NULL	2.23	WHITE	F	68.77633664803062	2153-10-11 12:27:41	2153-10-13 17:55:57	2	EW EMER.	2153-10-11 12:27:00	2153-10-16 15:45:00	NULL	0	2.22796296296296	0	2.22796296296296	0	2.22796296296296	0	5.13702546296296	0	5.13702546296296	1.6	7.37	NULL	241	52	NULL	109.5	384	3	NULL	31	33	11.1	NULL	NULL	NULL	100	1.14	196	3.7	140	0	0	0
13396121	21780869	38271265	2	NULL	13.94	WHITE	M	48.977044367539573	2132-12-22 22:01:00	2133-01-05 20:32:03	3	EW EMER.	2132-12-22 20:35:00	2133-01-10 13:32:00	NULL	0	13.9382291666667	0	13.9382291666667	0	13.9382291666667	0	18.6465277777778	0	18.6465277777778	1	6.88	97	165	25	NULL	132.5	368	-29	5	5	36	12	NULL	NULL	NULL	108	1.04	NULL	4.4	129	0	0	0
19912119	21782531	38324708	1	NULL	2.27	WHITE	M	68.18643004729284	2140-03-09 10:10:10	2140-03-11 16:42:44	2	SURGICAL SAME DAY ADMISSION	2140-03-09 07:15:00	2140-03-21 12:06:00	NULL	0	2.27261574074074	0	2.27261574074074	0	2.27261574074074	0	12.0804398148148	0	12.0804398148148	0.7	7.43	98	429	47	NULL	221.5	434	6	NULL	32	39	12.9	NULL	NULL	NULL	99	1.22	107	3.1	140	0	0	1
14283383	21782811	36119393	3	NULL	21.08	WHITE	M	65.18657720999593	2160-03-09 16:43:45	2160-03-30 18:37:55	3	SURGICAL SAME DAY ADMISSION	2160-03-09 03:30:00	2160-04-06 14:08:00	NULL	0	21.0792824074074	0	21.0792824074074	0	21.0792824074074	0	27.8918402777778	0	27.8918402777778	2	7.39	NULL	236	42	337	331.80999999999995	271.264367816092	0	NULL	26	32	10.8	NULL	NULL	35.5	109	1.07	258	4.4	142	0	0	1
19995595	21784060	34670930	2	NULL	18.66	UNKNOWN	M	68.793733637180585	2126-10-18 01:43:00	2126-11-05 17:32:07	2	EW EMER.	2126-10-17 21:43:00	2126-11-12 17:35:00	NULL	0	18.6591087962963	0	18.6591087962963	0	18.6591087962963	0	25.6611111111111	0	25.6611111111111	6.9	7.14	97	219	54	512	501.6	112.63157894736842	-11	NULL	19	33	10.9	1	1	NULL	110	1.04	174	4.1	139	0	0	1
12625179	21784907	30826709	2	2171-11-29	13.85	WHITE	M	85.87097146853623	2171-11-15 14:34:00	2171-11-29 10:52:56	3	EW EMER.	2171-11-15 13:37:00	2171-11-29 07:01:00	2171-11-29 07:01:00	1	13.6854166666667	1	13.6854166666667	1	13.6854166666667	1	13.6854166666667	1	13.6854166666667	1.8	7.36	99	388	37	NULL	162.7	175	-3	NULL	22	44	14.7	0	0	NULL	106	1.06	177	3.8	140	0	0	0
16994498	21785686	35051219	1	NULL	3.33	WHITE	F	67.676263956500074	2122-09-05 09:32:26	2122-09-08 17:25:19	1	SURGICAL SAME DAY ADMISSION	2122-09-05 00:00:00	2122-09-11 13:39:00	NULL	0	3.3283912037037	0	3.3283912037037	0	3.3283912037037	0	6.17122685185185	0	6.17122685185185	2.3	7.37	98	313	44	NULL	379.5	271	0	NULL	26	36	11.9	NULL	NULL	NULL	109	1.24	103	4.4	141	0	0	0
14882032	21790717	32075035	2	2135-09-10	6.88	UNKNOWN	M	66.672027800137382	2135-09-03 13:14:00	2135-09-10 10:22:18	3	EW EMER.	2135-09-03 10:52:00	2135-09-10 08:19:00	2135-09-10 08:19:00	1	6.79513888888889	1	6.79513888888889	1	6.79513888888889	1	6.79513888888889	1	6.79513888888889	0.7	7.42	NULL	311	36	NULL	-70.80000000000001	777.5	0	NULL	24	NULL	NULL	NULL	NULL	NULL	NULL	NULL	NULL	NULL	NULL	0	0	0
13188363	21791092	35177083	3	NULL	7.81	WHITE	M	56.790609757062137	2151-10-16 20:14:00	2151-10-24 15:38:08	3	EW EMER.	2151-10-16 18:20:00	2151-10-31 12:50:00	NULL	0	7.80842592592593	0	7.80842592592593	0	7.80842592592593	0	14.6916666666667	0	14.6916666666667	2.6	7.27	98	221	37	NULL	445.75	221	-8	NULL	18	50	16.8	NULL	NULL	NULL	108	1.02	150	3.5	132	0	1	0
11282309	21791975	34174741	2	NULL	8.19	UNKNOWN	F	21.743240098345754	2151-09-29 12:17:00	2151-10-07 16:49:52	2	EW EMER.	2151-09-29 11:06:00	2151-10-10 13:00:00	NULL	0	8.18949074074074	0	8.18949074074074	0	8.18949074074074	0	11.0298611111111	0	11.0298611111111	NULL	7.37	NULL	215	40	NULL	91.5	430	-1	NULL	24	NULL	NULL	NULL	NULL	NULL	NULL	1	NULL	NULL	NULL	0	0	0
10955706	21792463	37414219	2	NULL	4.62	WHITE	M	64.25386631025153	2183-04-07 05:55:24	2183-04-11 20:53:56	2	OBSERVATION ADMIT	2183-04-03 22:23:00	2183-04-21 17:37:00	NULL	0	4.62398148148148	0	4.62398148148148	0	4.62398148148148	0	14.4872222222222	0	14.4872222222222	NULL	7.34	NULL	65	49	NULL	230.25	130	0	NULL	28	NULL	NULL	NULL	NULL	NULL	NULL	NULL	NULL	NULL	NULL	0	1	0
18942549	21793708	36633818	2	NULL	6.13	WHITE	M	68.255924306502416	2129-04-04 11:25:21	2129-04-10 14:31:19	3	ELECTIVE	2129-04-04 11:23:00	2129-04-14 15:18:00	NULL	0	6.12914351851852	0	6.12914351851852	0	6.12914351851852	0	10.1615625	0	10.1615625	1.2	7.44	NULL	398	34	NULL	NULL	NULL	0	NULL	24	37	12.4	NULL	NULL	NULL	106	1.15	146	4.1	138	0	1	0
10736288	21816265	39804658	2	2116-08-26	3.38	UNKNOWN	M	58.642857642634503	2116-08-23 14:07:59	2116-08-26 23:15:27	3	OBSERVATION ADMIT	2116-08-22 19:10:00	2116-08-26 21:41:00	2116-08-26 21:41:00	1	3.31459490740741	1	3.31459490740741	1	3.31459490740741	1	3.31459490740741	1	3.31459490740741	5.7	7.24	99	49	63	NULL	175.3	366.6666666666667	-1	NULL	28	NULL	NULL	NULL	NULL	35.9	NULL	1	183	NULL	NULL	0	1	0
14817518	21819332	33135681	1	NULL	6.69	WHITE	M	53.268047166901214	2138-04-09 18:45:20	2138-04-16 11:18:57	1	OBSERVATION ADMIT	2138-04-08 21:39:00	2138-04-29 19:28:00	NULL	0	6.69001157407407	0	6.69001157407407	0	6.69001157407407	0	20.0296296296296	0	20.0296296296296	6.3	7.49	NULL	130	26	NULL	NULL	NULL	-1	NULL	20	NULL	NULL	NULL	NULL	NULL	NULL	NULL	NULL	NULL	NULL	0	0	0
18487334	21822964	36408684	1	NULL	6.00	WHITE	M	74.04159745836702	2195-01-29 18:05:21	2195-02-04 18:07:54	3	OBSERVATION ADMIT	2195-01-16 15:29:00	2195-03-05 18:38:00	NULL	0	6.00177083333333	0	6.00177083333333	0	6.00177083333333	0	35.0226736111111	0	30	1.2	7.45	NULL	162	28	NULL	102.94999999999999	377.5	-2	NULL	20	NULL	NULL	NULL	NULL	NULL	NULL	1.11	115	3.4	NULL	0	1	0
10688397	21827393	30183525	2	NULL	4.05	UNKNOWN	M	82.374468236888906	2155-05-17 18:31:46	2155-05-21 19:37:43	3	EW EMER.	2155-05-17 18:31:00	2155-05-24 18:45:00	NULL	0	4.04579861111111	0	4.04579861111111	0	4.04579861111111	0	7.00918981481481	0	7.00918981481481	1.3	7.28	NULL	358	44	NULL	100	418	-5	NULL	22	NULL	NULL	NULL	NULL	NULL	NULL	1.22	154	NULL	NULL	0	0	0
17663667	21830628	39204581	2	NULL	2.97	WHITE	M	83.173315454776103	2119-03-05 16:05:43	2119-03-08 15:24:51	2	SURGICAL SAME DAY ADMISSION	2119-03-05 07:15:00	2119-03-13 12:10:00	NULL	0	2.97162037037037	0	2.97162037037037	0	2.97162037037037	0	7.83630787037037	0	7.83630787037037	1	7.38	NULL	291	35	NULL	NULL	NULL	-3	NULL	22	30	10	NULL	NULL	NULL	110	1.09	128	3.7	136	1	1	0
14208778	21832682	33599940	2	NULL	2.12	BLACK/AFRICAN AMERICAN	F	65.55337572227607	2159-07-22 15:47:00	2159-07-24 18:45:45	3	EW EMER.	2159-07-22 13:38:00	2159-07-30 16:30:00	NULL	0	2.12413194444444	0	2.12413194444444	0	2.12413194444444	0	8.02986111111111	0	8.02986111111111	NULL	7.45	NULL	84	37	NULL	NULL	NULL	1	NULL	27	NULL	NULL	NULL	NULL	36.7	NULL	NULL	NULL	NULL	NULL	0	1	0
16235105	21832921	35336504	2	2168-11-22	26.07	WHITE	M	70.823472291430522	2168-10-27 18:26:00	2168-11-22 20:05:12	3	EW EMER.	2168-10-27 18:24:00	2168-11-22 19:00:00	2168-11-22 19:00:00	1	26.0236111111111	1	26.0236111111111	1	26.0236111111111	1	26.0236111111111	1	26.0236111111111	NULL	7.4	NULL	106	40	NULL	57.390000000000015	360.7142857142857	0	NULL	26	NULL	NULL	NULL	NULL	38.3	NULL	1.09	NULL	NULL	NULL	0	0	0
19666792	21832957	35879080	1	2144-03-23	2.32	WHITE	M	78.996325723766708	2143-12-30 21:37:16	2144-01-02 05:24:35	1	URGENT	2143-12-30 21:36:00	2144-01-05 14:40:00	NULL	0	2.32452546296296	0	2.32452546296296	0	2.32452546296296	0	5.71023148148148	0	5.71023148148148	NULL	7.26	NULL	132	57	NULL	295.84999999999997	188.57142857142858	-2	NULL	27	NULL	NULL	NULL	NULL	NULL	NULL	1.17	NULL	NULL	NULL	0	0	1
12754610	21833815	32761752	3	2139-08-28	2.70	UNKNOWN	M	54.649289831581983	2139-08-26 05:13:00	2139-08-28 22:01:15	3	EW EMER.	2139-08-26 03:33:00	2139-08-28 18:33:00	2139-08-28 18:33:00	1	2.55555555555556	1	2.55555555555556	1	2.55555555555556	1	2.55555555555556	1	2.55555555555556	2.5	7.29	94	469	68	179	159	469	4	NULL	34	NULL	NULL	NULL	NULL	NULL	NULL	1.06	235	NULL	NULL	1	0	0
19328746	21841188	33236024	2	2154-08-08	3.81	WHITE	M	58.440953836390971	2154-06-21 01:15:17	2154-06-24 20:34:33	2	URGENT	2154-06-11 01:19:00	2154-06-29 13:36:00	NULL	0	3.8050462962963	0	3.8050462962963	0	3.8050462962963	0	8.51438657407407	0	8.51438657407407	1.3	7.37	NULL	63	36	NULL	NULL	NULL	-3	NULL	22	NULL	NULL	NULL	NULL	38.8	NULL	NULL	NULL	NULL	NULL	0	1	0
14841920	21842934	36711716	3	2170-04-18	6.54	WHITE	M	60.276916856951464	2170-04-12 05:47:24	2170-04-18 18:46:52	3	EW EMER.	2170-04-12 03:24:00	2170-04-18 16:40:00	2170-04-18 16:40:00	1	6.45319444444444	1	6.45319444444444	1	6.45319444444444	1	6.45319444444444	1	6.45319444444444	5.8	7.4	NULL	52	33	NULL	NULL	NULL	-2	NULL	21	NULL	NULL	NULL	NULL	NULL	NULL	NULL	NULL	NULL	NULL	0	0	0
16088475	21846223	36883575	1	NULL	2.37	WHITE	M	65.628493117804999	2186-08-19 09:37:29	2186-08-21 18:30:42	2	OBSERVATION ADMIT	2186-08-18 13:15:00	2186-09-26 17:48:00	NULL	0	2.37028935185185	0	2.37028935185185	0	2.37028935185185	0	38.3406365740741	0	30	1.1	7.38	96	88	60	NULL	NULL	NULL	7	NULL	37	NULL	NULL	NULL	NULL	NULL	NULL	1.02	NULL	NULL	NULL	0	0	0
14350618	21847668	33771939	3	2133-08-05	16.96	UNKNOWN	M	58.546688527362984	2133-07-19 16:11:00	2133-08-05 15:16:13	3	EW EMER.	2133-07-19 16:10:00	2133-08-05 14:08:00	2133-08-05 14:08:00	1	16.9145833333333	1	16.9145833333333	1	16.9145833333333	1	16.9145833333333	1	16.9145833333333	7.5	7	91	85	77	NULL	561.5	74	-13	NULL	20	35	11.7	1	NULL	NULL	104	0.8	281	4.3	138	0	0	0
18772706	21847893	38924901	3	2173-07-10	2.23	WHITE	M	77.793321049240412	2170-10-21 12:45:33	2170-10-23 18:09:56	3	URGENT	2170-10-17 18:06:00	2170-10-26 11:45:00	NULL	0	2.2252662037037	0	2.2252662037037	0	2.2252662037037	0	4.95795138888889	0	4.95795138888889	1.3	7.39	96	310	41	NULL	528	125	0	NULL	26	32	10.5	NULL	NULL	NULL	107	1.19	126	4.2	137	0	0	1
14908738	21851956	39592748	1	NULL	2.11	BLACK/AFRICAN AMERICAN	F	72.06568354375699	2185-01-26 19:19:16	2185-01-28 21:51:36	2	OBSERVATION ADMIT	2185-01-24 22:14:00	2185-01-31 15:15:00	NULL	0	2.10578703703704	0	2.10578703703704	0	2.10578703703704	0	4.83037037037037	0	4.83037037037037	0.7	7.23	NULL	83	63	NULL	101.69999999999999	290	-2	NULL	28	NULL	NULL	NULL	NULL	39.1	NULL	1.17	149	NULL	NULL	0	0	0
19947284	21863330	31942347	2	NULL	6.16	WHITE	M	78.83245423582173	2134-10-31 12:46:49	2134-11-06 16:34:40	3	EW EMER.	2134-10-31 12:45:00	2134-11-09 15:30:00	NULL	0	6.15822916666667	0	6.15822916666667	0	6.15822916666667	0	9.11332175925926	0	9.11332175925926	2.4	7.47	96	98	31	NULL	534.5	121	0	23	23	34	11.3	NULL	NULL	NULL	108	1.13	109	4.7	142	1	0	0
18807029	21872953	33896262	2	NULL	20.32	WHITE	F	81.850649858328329	2180-11-07 12:40:43	2180-11-27 20:21:53	3	ELECTIVE	2180-11-06 16:38:00	2180-12-02 19:40:00	NULL	0	20.3202546296296	0	20.3202546296296	0	20.3202546296296	0	25.2911689814815	0	25.2911689814815	1.5	7.38	97	390	34	NULL	442.75	224	-3	NULL	21	31	10.4	NULL	NULL	36.2	106	1.13	113	4.9	135	0	0	0
12589918	21877240	33930584	1	NULL	5.96	WHITE	M	65.0549768676962428	2188-01-21 16:45:26	2188-01-27 15:43:08	2	SURGICAL SAME DAY ADMISSION	2188-01-21 01:55:00	2188-01-28 13:50:00	NULL	0	5.95673611111111	0	5.95673611111111	0	5.95673611111111	0	6.8781712962963	0	6.8781712962963	4.2	7.17	95	103	67	NULL	300.8	103.33333333333333	-5	NULL	26	41	13.7	1	0	NULL	103	1.11	254	4.1	137	0	1	0
14014750	21879796	33352292	2	NULL	3.11	WHITE	M	82.576558373169935	2152-07-30 14:04:34	2152-08-02 16:45:13	2	ELECTIVE	2152-07-29 14:00:00	2152-08-04 14:45:00	NULL	0	3.1115625	0	3.1115625	0	3.1115625	0	5.0280787037037	0	5.0280787037037	1.7	7.45	98	476	38	NULL	330.25	339	3	NULL	27	41	13.8	NULL	NULL	NULL	101	1.15	98	3.6	139	0	1	0
16949038	21882589	33662519	1	NULL	3.01	WHITE	F	74.364429230787016	2126-05-16 23:27:17	2126-05-19 23:47:13	1	OBSERVATION ADMIT	2126-05-14 02:31:00	2126-06-07 16:49:00	NULL	0	3.01384259259259	0	3.01384259259259	0	3.01384259259259	0	21.7234143518519	0	21.7234143518519	1.6	7.43	NULL	70	46	NULL	NULL	NULL	4	NULL	32	NULL	NULL	NULL	NULL	NULL	NULL	NULL	NULL	NULL	NULL	1	1	0
16381302	21892801	34495373	1	NULL	2.31	WHITE	M	66.509251400441351	2144-07-05 10:37:23	2144-07-07 18:07:19	1	SURGICAL SAME DAY ADMISSION	2144-07-05 00:00:00	2144-07-09 16:47:00	NULL	0	2.3124537037037	0	2.3124537037037	0	2.3124537037037	0	4.25667824074074	0	4.25667824074074	1.8	7.38	95	243	43	NULL	520.5	145	0	NULL	26	48	16.1	NULL	NULL	NULL	109	1.15	137	3.4	136	0	0	0
13919434	21895161	34976625	2	NULL	2.18	WHITE	M	82.12123149400489	2189-02-13 18:57:41	2189-02-15 23:10:40	3	SURGICAL SAME DAY ADMISSION	2189-02-13 12:30:00	2189-02-17 20:00:00	NULL	0	2.17568287037037	0	2.17568287037037	0	2.17568287037037	0	4.04327546296296	0	4.04327546296296	1.9	7.34	NULL	220	45	NULL	3.049999999999983	568.5714285714286	-1	24	25	26	8.5	NULL	NULL	NULL	103	1.17	154	4.6	132	0	0	0
14813524	21895969	32778898	2	2201-01-30	3.47	WHITE	M	59.07027783405705	2201-01-27 00:33:00	2201-01-30 11:56:06	3	EW EMER.	2201-01-26 21:51:00	2201-01-30 09:40:00	2201-01-30 09:40:00	1	3.37986111111111	1	3.37986111111111	1	3.37986111111111	1	3.37986111111111	1	3.37986111111111	2.7	7.46	93	70	38	NULL	NULL	NULL	2	NULL	28	NULL	NULL	NULL	NULL	37.7	NULL	1.35	NULL	NULL	NULL	0	0	0
15216003	21898054	35294092	1	NULL	3.13	BLACK/AFRICAN AMERICAN	M	82.789773173220312	2122-10-17 09:14:39	2122-10-20 12:22:02	1	ELECTIVE	2122-10-16 11:00:00	2122-10-26 17:03:00	NULL	0	3.13012731481481	0	3.13012731481481	0	3.13012731481481	0	9.32524305555556	0	9.32524305555556	1.5	7.36	98	289	49	NULL	553.25	111	1	NULL	29	41	13.7	NULL	NULL	NULL	105	1.2	109	3.7	134	0	0	0
15066521	21898544	39263234	2	2166-11-03	9.59	OTHER	F	91.78476127547702	2166-10-21 04:12:57	2166-10-30 18:29:18	3	EW EMER.	2166-10-14 15:04:00	2166-11-03 01:22:00	2166-11-03 01:22:00	1	12.8812847222222	1	12.8812847222222	0	9.5946875	1	12.8812847222222	1	12.8812847222222	9.8	7.11	95	118	46	NULL	537.5	118	-15	NULL	16	25	8.4	NULL	NULL	NULL	112	0.98	112	4	136	1	0	1
15124771	21899606	32994814	1	NULL	14.42	BLACK/AFRICAN AMERICAN	F	53.574535361334251	2112-07-28 20:17:58	2112-08-12 06:24:14	1	URGENT	2112-07-28 20:16:00	2112-08-18 14:26:00	NULL	0	14.4210185185185	0	14.4210185185185	0	14.4210185185185	0	20.7555787037037	0	20.7555787037037	1.1	7.39	NULL	41	43	NULL	618.25	41	0	NULL	27	NULL	NULL	NULL	NULL	36.9	NULL	NULL	NULL	NULL	NULL	0	1	0
13643978	21900360	35250393	2	NULL	3.27	WHITE	M	83.277897941638694	2123-04-13 10:08:33	2123-04-16 16:39:37	2	SURGICAL SAME DAY ADMISSION	2123-04-12 12:00:00	2123-04-19 14:00:00	NULL	0	3.27157407407407	0	3.27157407407407	0	3.27157407407407	0	6.16072916666667	0	6.16072916666667	1	7.42	95	260	41	NULL	510.25	149	2	NULL	28	41	13.8	NULL	NULL	36.7	102	1.18	101	3.9	137	1	0	0
18757167	21900939	37084487	2	NULL	8.18	UNKNOWN	F	73.264548725380859	2163-04-07 15:50:00	2163-04-15 20:14:14	2	EW EMER.	2163-04-07 14:59:00	2163-04-25 14:24:00	NULL	0	8.18349537037037	0	8.18349537037037	0	8.18349537037037	0	17.9402777777778	0	17.9402777777778	NULL	7.49	91	60	36	NULL	NULL	NULL	4	NULL	28	NULL	NULL	NULL	NULL	NULL	NULL	NULL	NULL	NULL	NULL	0	0	0
11863409	21905130	31580087	1	2125-09-08	7.06	WHITE	M	72.666833375010419	2125-09-01 13:21:20	2125-09-08 14:49:34	2	URGENT	2125-09-01 13:20:00	2125-09-08 13:08:00	2125-09-08 13:08:00	1	6.99074074074074	1	6.99074074074074	1	6.99074074074074	1	6.99074074074074	1	6.99074074074074	2.4	7.4	95	106	39	NULL	145.7	217.5	0	NULL	25	NULL	NULL	NULL	NULL	37.3	NULL	1.04	NULL	NULL	NULL	0	1	0
12652761	21905251	39829437	2	NULL	2.08	WHITE	F	59.69269142103044	2112-09-10 08:46:15	2112-09-12 10:43:18	2	SURGICAL SAME DAY ADMISSION	2112-09-10 00:00:00	2112-09-17 14:49:00	NULL	0	2.08128472222222	0	2.08128472222222	0	2.08128472222222	0	7.25190972222222	0	7.25190972222222	2	7.39	NULL	395	38	NULL	474	184	-1	NULL	24	35	11.6	NULL	NULL	NULL	110	1.14	111	4	135	0	1	0
10823560	21905572	31566616	2	2139-09-16	2.55	OTHER	M	91.690417434042209	2139-09-10 05:28:00	2139-09-12 18:40:07	3	EW EMER.	2139-09-10 04:04:00	2139-09-16 07:10:00	2139-09-16 07:10:00	1	6.07083333333333	1	6.07083333333333	0	2.55008101851852	1	6.07083333333333	1	6.07083333333333	3.2	7.23	94	117	41	NULL	NULL	NULL	-9	NULL	18	26	8.8	NULL	NULL	31	123	1.09	113	3.8	145	0	0	0
13000744	21906033	35665012	2	NULL	4.04	UNKNOWN	F	54.253781511071198	2146-04-03 16:37:37	2146-04-07 17:40:45	2	OBSERVATION ADMIT	2146-04-03 16:36:00	2146-04-11 15:50:00	NULL	0	4.04384259259259	0	4.04384259259259	0	4.04384259259259	0	7.96693287037037	0	7.96693287037037	1.3	7.28	NULL	66	45	459	448.15	82.5	-5	NULL	22	NULL	NULL	NULL	NULL	NULL	NULL	NULL	NULL	NULL	NULL	0	0	0
19885137	21907723	33782721	1	NULL	8.99	WHITE	F	63.248817146500737	2158-04-04 19:16:56	2158-04-13 19:05:22	3	URGENT	2158-04-01 21:05:00	2158-04-13 18:45:00	NULL	0	8.99196759259259	0	8.99196759259259	0	8.99196759259259	0	8.97782407407407	0	8.97782407407407	0.8	7.39	89	53	50	NULL	238.25	114	3	NULL	31	NULL	NULL	NULL	NULL	NULL	NULL	NULL	NULL	NULL	NULL	0	1	0
10627771	21912901	35215663	1	NULL	2.09	WHITE	M	65.647430333860837	2160-08-24 13:03:58	2160-08-26 15:08:18	1	SURGICAL SAME DAY ADMISSION	2160-08-24 11:15:00	2160-08-28 16:20:00	NULL	0	2.08634259259259	0	2.08634259259259	0	2.08634259259259	0	4.13613425925926	0	4.13613425925926	1.7	7.38	98	525	40	NULL	288.25	371	0	NULL	25	38	12.7	NULL	NULL	NULL	108	1.19	126	4.1	140	0	0	0
12976256	21915845	30533344	1	NULL	3.12	ASIAN	M	72.636588967801561	2137-08-21 15:29:00	2137-08-24 18:20:36	1	EW EMER.	2137-08-21 12:13:00	2137-08-28 15:56:00	NULL	0	3.11916666666667	0	3.11916666666667	0	3.11916666666667	0	7.01875	0	7.01875	1.6	7.42	NULL	270	44	NULL	446.15	91.25	4	NULL	30	NULL	NULL	NULL	NULL	36.3	NULL	0.98	NULL	NULL	NULL	0	0	0
17963447	21920952	38433147	3	NULL	4.77	WHITE	M	79.346440776860882	2199-05-07 13:28:52	2199-05-12 08:02:04	3	EW EMER.	2199-05-07 12:50:00	2199-05-29 14:08:00	NULL	0	4.77305555555556	0	4.77305555555556	0	4.77305555555556	0	22.0271759259259	0	22.0271759259259	3.9	7.38	99	343	30	NULL	283	375	-5	NULL	18	32	10.8	NULL	NULL	NULL	99	0.99	247	3.6	128	0	1	1
18148360	21922265	38227360	1	NULL	5.26	WHITE	M	71.52800631727275	2136-07-13 09:50:49	2136-07-18 16:06:03	2	URGENT	2136-07-12 07:15:00	2136-07-21 13:18:00	NULL	0	5.2605787037037	0	5.2605787037037	0	5.2605787037037	0	8.14387731481481	0	8.14387731481481	0.7	7.43	97	367	36	NULL	577.75	84	0	NULL	25	29	9.8	NULL	NULL	NULL	106	1.08	119	3.9	140	1	0	0
17602938	21922268	30232259	1	NULL	3.85	WHITE	F	82.91856441908531	2154-12-03 21:51:26	2154-12-07 18:09:08	2	EW EMER.	2154-12-02 05:23:00	2154-12-10 19:29:00	NULL	0	3.845625	0	3.845625	0	3.845625	0	6.90108796296296	0	6.90108796296296	2.6	7.29	NULL	131	12	NULL	210.5	262	-17	NULL	6	6	2	NULL	NULL	36.6	NULL	0.73	NULL	4.6	NULL	0	0	0
18562129	21924784	34188073	2	NULL	4.26	WHITE	M	81.192851588809611	2135-03-13 10:52:46	2135-03-17 17:11:13	2	ELECTIVE	2135-03-12 10:30:00	2135-03-19 15:14:00	NULL	0	4.2628125	0	4.2628125	0	4.2628125	0	6.18141203703704	0	6.18141203703704	1.1	7.46	99	399	36	NULL	475.75	186	2	NULL	26	34	11.3	NULL	NULL	NULL	109	1.08	166	3.2	138	0	0	0
16389829	21929004	34657209	1	NULL	4.80	WHITE	M	71.429694178410783	2117-06-06 23:19:00	2117-06-11 18:28:10	2	OBSERVATION ADMIT	2117-06-06 22:37:00	2117-06-13 18:40:00	NULL	0	4.79803240740741	0	4.79803240740741	0	4.79803240740741	0	6.80625	0	6.80625	1.2	7.34	NULL	168	35	NULL	216.05	280	-5	NULL	20	NULL	NULL	NULL	NULL	NULL	NULL	NULL	NULL	NULL	NULL	0	0	0
11540916	21929610	36390697	1	NULL	4.28	HISPANIC/LATINO	M	64.191653752854272	2131-03-12 08:48:33	2131-03-16 15:32:18	2	SURGICAL SAME DAY ADMISSION	2131-03-12 00:00:00	2131-03-18 15:08:00	NULL	0	4.28038194444444	0	4.28038194444444	0	4.28038194444444	0	6.26350694444444	0	6.26350694444444	0.9	7.36	NULL	325	49	NULL	-27.80000000000001	632.5	1	NULL	29	39	13.1	NULL	NULL	NULL	104	1.26	158	4.2	136	0	0	0
11242742	21932006	33473085	1	NULL	3.17	HISPANIC/LATINO	F	84.13797001561826	2154-03-05 17:53:17	2154-03-08 21:58:01	1	EW EMER.	2154-02-19 20:16:00	2154-03-19 18:32:00	NULL	0	3.1699537037037	0	3.1699537037037	0	3.1699537037037	0	14.0268865740741	0	14.0268865740741	2.6	7.47	98	85	31	NULL	340.5	325	0	NULL	23	21	7.1	1	1	NULL	110	1.09	152	4.6	135	0	1	1
10780769	21933195	38225094	1	2151-05-28	2.86	UNKNOWN	F	46.397156770944561	2151-05-26 02:51:00	2151-05-28 23:29:10	1	EW EMER.	2151-05-26 01:24:00	2151-05-28 22:09:00	2151-05-28 22:09:00	1	2.80416666666667	1	2.80416666666667	1	2.80416666666667	1	2.80416666666667	1	2.80416666666667	7	7.21	92	77	22	NULL	49.04999999999998	494.2857142857143	-17	NULL	9	45	15	1	0	34.4	117	1.07	52	3.9	147	0	0	0
18637704	21938111	32376604	2	NULL	3.16	WHITE	F	74.867738984624502	2184-11-14 11:11:25	2184-11-17 15:05:43	3	URGENT	2184-11-12 22:26:00	2184-11-20 14:30:00	NULL	0	3.16270833333333	0	3.16270833333333	0	3.16270833333333	0	6.13790509259259	0	6.13790509259259	1.3	7.45	98	363	43	NULL	582.25	77	5	NULL	31	34	11.4	NULL	NULL	NULL	97	1.09	200	3.3	135	1	1	0
17631600	21939948	31706336	2	NULL	2.55	WHITE	M	55.536126656359954	2124-07-25 12:04:46	2124-07-28 01:11:11	2	URGENT	2124-07-14 19:35:00	2124-08-26 18:56:00	NULL	0	2.54612268518519	0	2.54612268518519	0	2.54612268518519	0	32.2855787037037	0	30	1.1	7.3	94	98	68	NULL	575.75	56	4	NULL	35	NULL	NULL	NULL	NULL	37	NULL	1.16	NULL	NULL	NULL	0	0	0
13213458	21940435	31546682	1	NULL	2.53	WHITE	M	84.814857379186646	2175-11-03 09:45:04	2175-11-05 22:29:23	2	OBSERVATION ADMIT	2175-10-25 14:53:00	2175-11-09 14:32:00	NULL	0	2.53077546296296	0	2.53077546296296	0	2.53077546296296	0	6.19925925925926	0	6.19925925925926	1.1	7.41	NULL	374	35	NULL	459.75	202	-1	NULL	23	26	8.5	NULL	NULL	NULL	108	1.23	92	4.4	137	1	1	1
18908038	21941144	30798280	1	NULL	2.96	BLACK/AFRICAN AMERICAN	M	58.27653119180038	2207-04-12 23:48:00	2207-04-15 22:50:47	2	EW EMER.	2207-04-12 22:29:00	2207-04-18 13:07:00	NULL	0	2.9602662037037	0	2.9602662037037	0	2.9602662037037	0	5.55486111111111	0	5.55486111111111	3.4	7.38	NULL	199	37	NULL	111.25	398	-2	NULL	23	NULL	NULL	NULL	NULL	NULL	NULL	NULL	NULL	NULL	NULL	0	0	0
10292285	21941717	38811506	1	NULL	3.45	UNKNOWN	M	78.548158253066916	2154-07-20 06:17:00	2154-07-23 17:04:47	1	OBSERVATION ADMIT	2154-07-20 05:03:00	2154-07-29 15:45:00	NULL	0	3.44984953703704	0	3.44984953703704	0	3.44984953703704	0	9.39444444444444	0	9.39444444444444	1.6	7.51	NULL	194	26	NULL	58.69999999999999	485	0	NULL	21	NULL	NULL	NULL	NULL	38.4	NULL	NULL	NULL	NULL	NULL	0	0	0
12396390	21944638	33161888	1	2188-08-24	3.86	UNABLE TO OBTAIN	F	53.637149859240966	2188-08-20 19:29:00	2188-08-24 16:00:21	3	EW EMER.	2188-08-20 17:08:00	2188-08-24 13:35:00	2188-08-24 13:35:00	1	3.75416666666667	1	3.75416666666667	1	3.75416666666667	1	3.75416666666667	1	3.75416666666667	NULL	7.39	NULL	237	46	430	418.5	237	2	NULL	29	NULL	NULL	NULL	NULL	NULL	NULL	NULL	NULL	NULL	NULL	0	0	0
16843799	21944925	38084827	1	NULL	2.35	WHITE	M	80.198897808393704	2130-03-14 15:31:22	2130-03-16 23:50:06	1	EW EMER.	2130-03-14 15:30:00	2130-03-20 17:35:00	NULL	0	2.34634259259259	0	2.34634259259259	0	2.34634259259259	0	6.08585648148148	0	6.08585648148148	1	7.43	97	107	37	NULL	583.75	83	0	NULL	25	36	12.1	NULL	NULL	NULL	104	1.14	143	3.7	141	0	0	1
11012243	21947404	33751885	3	2144-07-15	9.84	WHITE	M	78.42065359709757	2144-06-03 02:13:50	2144-06-12 22:30:18	3	OBSERVATION ADMIT	2144-06-03 02:13:00	2144-06-20 17:15:00	NULL	0	9.84476851851852	0	9.84476851851852	0	9.84476851851852	0	17.6258101851852	0	17.6258101851852	3.6	7.2	100	359	45	308	297.75	359	-10	NULL	18	NULL	NULL	NULL	NULL	37.1	NULL	1.09	187	5.5	NULL	0	1	1
13471232	21947903	31275694	1	NULL	3.06	WHITE	F	77.710350945400584	2149-09-17 10:49:36	2149-09-20 12:17:32	2	DIRECT EMER.	2149-09-17 10:48:00	2149-09-24 17:17:00	NULL	0	3.06106481481481	0	3.06106481481481	0	3.06106481481481	0	7.26902777777778	0	7.26902777777778	1.3	7.41	93	282	37	NULL	180.05	356.6666666666667	0	NULL	24	31	10.3	NULL	NULL	36	105	1.09	103	3.8	138	0	0	0
16621918	21948902	35825112	3	NULL	2.84	WHITE	F	78.408233901541079	2174-05-30 03:41:00	2174-06-01 23:47:40	3	OBSERVATION ADMIT	2174-05-30 02:30:00	2174-06-09 17:35:00	NULL	0	2.83796296296296	0	2.83796296296296	0	2.83796296296296	0	10.5791666666667	0	10.5791666666667	1.2	7.38	NULL	280	41	NULL	NULL	NULL	0	NULL	25	19	6.4	NULL	NULL	NULL	NULL	1.12	78	NULL	NULL	0	0	0
16453219	21951578	32822654	1	NULL	5.13	WHITE	M	63.679133058812148	2119-09-06 14:03:03	2119-09-11 17:04:27	2	SURGICAL SAME DAY ADMISSION	2119-09-06 01:09:00	2119-09-14 14:24:00	NULL	0	5.12597222222222	0	5.12597222222222	0	5.12597222222222	0	8.01454861111111	0	8.01454861111111	2.2	7.38	NULL	414	42	NULL	347	316	0	NULL	26	36	11.9	NULL	NULL	NULL	104	1.12	101	4	137	1	0	0
18249179	21953437	32363848	2	NULL	29.94	WHITE	F	24.0526515448813542	2188-01-20 06:34:00	2188-02-19 05:06:39	3	URGENT	2188-01-20 05:32:00	2188-02-26 14:24:00	NULL	0	29.9393402777778	0	29.9393402777778	0	29.9393402777778	0	37.3263888888889	0	30	NULL	7.47	NULL	96	32	NULL	149.2	240	0	NULL	24	NULL	NULL	NULL	NULL	NULL	NULL	NULL	NULL	NULL	NULL	0	1	0
13726455	21954271	36035535	1	NULL	2.01	WHITE	M	72.56608495189491	2149-07-26 13:20:50	2149-07-28 13:34:23	2	SURGICAL SAME DAY ADMISSION	2149-07-26 00:00:00	2149-07-30 15:55:00	NULL	0	2.00940972222222	0	2.00940972222222	0	2.00940972222222	0	4.10706018518519	0	4.10706018518519	1.2	7.4	97	296	40	NULL	553.75	103	0	NULL	26	38	12.5	NULL	NULL	NULL	106	1.15	135	3.9	137	0	0	0
14823207	21959718	31921787	2	NULL	9.09	WHITE	M	46.270615859560997	2127-04-09 20:11:08	2127-04-18 22:23:16	2	EW EMER.	2127-04-09 20:10:00	2127-04-22 21:12:00	NULL	0	9.09175925925926	0	9.09175925925926	0	9.09175925925926	0	13.0422685185185	0	13.0422685185185	12.6	7.09	99	42	36	NULL	220.75	451	-19	12	12	44	14.7	1	0	33.7	110	0.78	290	4.7	135	0	0	1
15007435	21961578	33636905	3	NULL	5.19	UNKNOWN	M	77.72744311381982	2134-09-23 22:33:00	2134-09-29 03:07:26	3	EW EMER.	2134-09-23 21:40:00	2134-10-04 17:38:00	NULL	0	5.1905787037037	0	5.1905787037037	0	5.1905787037037	0	10.7951388888889	0	10.7951388888889	3.9	7.26	93	88	49	NULL	220.05	256.6666666666667	-5	NULL	23	NULL	NULL	NULL	NULL	37.3	NULL	1.12	NULL	NULL	NULL	0	1	0
14062930	21967364	32936383	2	NULL	6.17	WHITE	F	71.464897246209363	2113-06-23 10:47:54	2113-06-29 14:58:27	2	URGENT	2113-06-19 19:12:00	2113-07-05 16:23:00	NULL	0	6.17399305555556	0	6.17399305555556	0	6.17399305555556	0	12.2327083333333	0	12.2327083333333	1	7.41	97	430	42	NULL	436.25	223	2	NULL	28	29	9.7	NULL	NULL	NULL	104	1.12	146	3.5	137	1	1	0
13101269	21972751	38349897	2	NULL	3.15	WHITE	M	69.74378958182368	2127-09-30 11:03:31	2127-10-03 14:34:09	2	ELECTIVE	2127-09-29 15:55:00	2127-10-06 14:15:00	NULL	0	3.14627314814815	0	3.14627314814815	0	3.14627314814815	0	6.13297453703704	0	6.13297453703704	1.3	7.41	98	481	38	NULL	422.75	239	0	NULL	25	37	12.3	NULL	NULL	37	109	1.13	115	4.4	137	0	0	1
17985907	21973149	35072821	1	NULL	9.76	BLACK/AFRICAN AMERICAN	M	52.272887945222315	2142-04-10 17:45:00	2142-04-20 11:57:10	2	EW EMER.	2142-04-10 16:05:00	2142-04-26 16:50:00	NULL	0	9.75844907407407	0	9.75844907407407	0	9.75844907407407	0	15.9618055555556	0	15.9618055555556	1.8	7.32	NULL	58	56	NULL	104.19999999999999	327.5	0	NULL	30	NULL	NULL	NULL	NULL	37.5	107	1.03	111	3.8	140	0	0	0
19474539	21979499	30643217	1	NULL	4.37	WHITE	M	84.109655227067107	2125-02-14 10:04:11	2125-02-18 18:50:32	1	SURGICAL SAME DAY ADMISSION	2125-02-10 01:13:00	2125-02-20 15:14:00	NULL	0	4.36552083333333	0	4.36552083333333	0	4.36552083333333	0	6.21515046296296	0	6.21515046296296	1.7	7.53	NULL	76	34	NULL	238	152	5	NULL	29	NULL	NULL	NULL	NULL	NULL	NULL	NULL	NULL	NULL	NULL	0	1	0
18674404	21980743	34448150	1	2138-05-26	3.94	WHITE	F	91.388905012141113	2138-05-23 02:47:00	2138-05-27 01:26:33	3	EW EMER.	2138-05-23 01:04:00	2138-05-26 00:00:00	2138-05-26 23:53:00	1	3.87916666666667	1	3.87916666666667	1	3.87916666666667	1	3.87916666666667	1	3.87916666666667	1.6	7.23	NULL	87	49	NULL	173.95	137.5	-7	NULL	22	NULL	NULL	NULL	NULL	37.3	NULL	NULL	NULL	NULL	NULL	0	1	0
14936398	21985899	34024436	2	NULL	4.56	BLACK/AFRICAN AMERICAN	M	74.583627506633349	2153-08-02 05:44:00	2153-08-06 19:10:47	3	EW EMER.	2153-08-02 03:58:00	2153-08-06 19:10:00	NULL	0	4.5602662037037	0	4.5602662037037	0	4.5602662037037	0	4.55972222222222	0	4.55972222222222	NULL	7.34	NULL	233	35	NULL	181.25	238	-5	NULL	20	NULL	NULL	NULL	NULL	NULL	NULL	1.09	217	NULL	NULL	0	0	0
13478283	21986295	31859221	1	NULL	3.26	WHITE	M	72.923541028201089	2165-12-05 08:38:10	2165-12-08 14:56:56	2	OBSERVATION ADMIT	2165-12-04 07:35:00	2165-12-11 18:00:00	NULL	0	3.26303240740741	0	3.26303240740741	0	3.26303240740741	0	6.39016203703704	0	6.39016203703704	3.2	7.36	NULL	281	37	NULL	195.25	464	-3	NULL	22	41	13.5	NULL	NULL	NULL	111	1.05	211	3.8	135	0	0	0
11713060	21986375	30562036	1	NULL	6.54	UNKNOWN	F	68.277188746700057	2161-04-12 05:47:48	2161-04-18 18:51:57	1	URGENT	2161-04-12 05:47:00	2161-06-03 12:30:00	NULL	0	6.54454861111111	0	6.54454861111111	0	6.54454861111111	0	52.2793055555556	0	30	1.6	7.22	NULL	104	36	617	564	104	-12	NULL	16	NULL	NULL	NULL	NULL	38.5	NULL	1.12	NULL	NULL	NULL	1	0	0
18187193	21987551	34770530	3	NULL	2.08	BLACK/AFRICAN AMERICAN	F	69.368251278148	2123-05-28 02:29:26	2123-05-30 04:21:03	3	OBSERVATION ADMIT	2123-05-15 22:06:00	2123-06-30 18:33:00	NULL	0	2.07751157407407	0	2.07751157407407	0	2.07751157407407	0	33.6691435185185	0	30	5	7.18	NULL	79	41	NULL	NULL	NULL	-12	NULL	16	NULL	NULL	NULL	NULL	NULL	NULL	NULL	NULL	NULL	NULL	1	1	0
16209336	21988238	37003779	1	NULL	2.71	WHITE	M	34.698024643022069	2146-09-13 02:57:11	2146-09-15 20:05:50	2	EW EMER.	2146-09-12 22:45:00	2146-09-18 18:36:00	NULL	0	2.71434027777778	0	2.71434027777778	0	2.71434027777778	0	5.65195601851852	0	5.65195601851852	0.8	7.25	90	72	51	NULL	104.19999999999999	377.5	-5	NULL	23	NULL	NULL	NULL	NULL	38.2	110	1.13	100	3.6	139	0	0	0
11660800	21992683	39437566	1	NULL	5.23	WHITE	M	57.175741547917393	2188-03-09 11:43:43	2188-03-14 17:21:21	2	EW EMER.	2188-03-05 04:31:00	2188-03-17 16:14:00	NULL	0	5.23446759259259	0	5.23446759259259	0	5.23446759259259	0	8.18769675925926	0	8.18769675925926	0.9	7.23	99	93	67	NULL	516	142	-1	NULL	29	35	11.5	NULL	NULL	38	102	1.12	121	3.8	138	0	0	0
15990164	21999691	31597423	1	NULL	2.55	WHITE	M	74.999337425597275	2148-01-01 10:02:18	2148-01-03 23:19:32	2	SURGICAL SAME DAY ADMISSION	2148-01-01 00:00:00	2148-01-07 15:03:00	NULL	0	2.55363425925926	0	2.55363425925926	0	2.55363425925926	0	6.20881944444444	0	6.20881944444444	2	7.33	NULL	117	47	NULL	NULL	NULL	-1	NULL	26	41	13.5	NULL	NULL	NULL	105	1.14	121	4.2	139	1	0	1
11430513	22001474	31940914	1	NULL	2.28	WHITE	M	77.420820685706706	2151-06-04 08:21:08	2151-06-06 15:00:38	1	OBSERVATION ADMIT	2151-06-03 16:50:00	2151-06-08 15:00:00	NULL	0	2.27743055555556	0	2.27743055555556	0	2.27743055555556	0	4.27699074074074	0	4.27699074074074	0.9	7.41	98	338	40	NULL	235.25	424	1	NULL	26	37	12.4	NULL	NULL	NULL	105	1.13	100	3.8	138	1	0	0
19124341	22002304	35962033	2	2131-01-13	5.99	UNABLE TO OBTAIN	F	59.0188953868637476	2131-01-07 21:38:56	2131-01-13 21:27:51	2	EW EMER.	2131-01-07 21:38:00	2131-01-13 20:05:00	2131-01-13 20:05:00	1	5.93476851851852	1	5.93476851851852	1	5.93476851851852	1	5.93476851851852	1	5.93476851851852	3.6	7.3	NULL	103	41	573	558.75	103	-5	NULL	21	NULL	NULL	NULL	NULL	NULL	NULL	1	211	NULL	NULL	0	0	0
19167301	22007738	37192642	2	2132-11-28	3.43	UNKNOWN	F	71.817226432520539	2132-10-25 11:49:00	2132-10-28 22:02:27	2	EW EMER.	2132-10-25 11:39:00	2132-11-28 06:28:00	2132-11-28 06:28:00	1	33.7770833333333	0	30	0	3.42600694444444	1	33.7770833333333	0	30	4.2	7.47	91	64	30	NULL	181	276	0	NULL	22	25	8.4	NULL	NULL	36.9	77	0.98	123	3.2	114	0	1	0
17494855	22025991	38430682	2	NULL	8.71	UNKNOWN	M	51.0576140081249023	2116-01-22 01:17:00	2116-01-30 18:17:49	3	EW EMER.	2116-01-22 01:02:00	2116-02-04 17:07:00	NULL	0	8.70890046296296	0	8.70890046296296	0	8.70890046296296	0	13.6597222222222	0	13.6597222222222	2.1	7.11	99	408	28	NULL	130.7	292.5	-19	17	9	NULL	NULL	NULL	NULL	35	115	1.25	462	4.2	148	0	0	0
15533907	22032083	30663801	2	2122-12-12	3.89	WHITE	M	58.385271576409918	2115-05-24 17:16:36	2115-05-28 14:42:29	2	EW EMER.	2115-05-21 17:13:00	2115-06-01 17:15:00	NULL	0	3.89297453703704	0	3.89297453703704	0	3.89297453703704	0	7.99888888888889	0	7.99888888888889	1	7.41	98	215	37	NULL	402.75	269	0	NULL	24	36	12	NULL	NULL	NULL	107	1.06	103	3.2	139	0	0	0
17741183	22035951	38927415	2	NULL	2.46	WHITE	M	72.130727633246511	2134-02-18 00:19:34	2134-02-20 11:27:20	2	EW EMER.	2134-02-17 17:56:00	2134-02-25 16:09:00	NULL	0	2.46372685185185	0	2.46372685185185	0	2.46372685185185	0	7.6593287037037	0	7.6593287037037	2.3	7.29	NULL	66	50	NULL	NULL	NULL	-2	NULL	25	NULL	NULL	NULL	NULL	38.5	NULL	1.14	NULL	NULL	NULL	0	0	0
11892451	22036393	38392472	1	NULL	2.75	WHITE	F	74.00856578195644	2121-01-04 23:40:12	2121-01-07 17:36:34	2	EW EMER.	2121-01-04 01:33:00	2121-01-09 15:15:00	NULL	0	2.74747685185185	0	2.74747685185185	0	2.74747685185185	0	4.64916666666667	0	4.64916666666667	5.2	7.31	NULL	102	47	NULL	NULL	NULL	-2	NULL	25	30	9.9	NULL	NULL	NULL	NULL	1.2	NULL	NULL	NULL	0	0	0
13194166	22036580	39270495	3	2198-08-11	2.67	BLACK/AFRICAN AMERICAN	F	47.60246707053892	2198-08-08 18:34:09	2198-08-11 10:34:46	3	EW EMER.	2198-08-08 17:46:00	2198-08-11 07:00:00	2198-08-11 07:00:00	1	2.51795138888889	1	2.51795138888889	1	2.51795138888889	1	2.51795138888889	1	2.51795138888889	1.3	7.41	94	71	67	486	549	44	13	NULL	44	NULL	NULL	NULL	NULL	36.7	100	0.9	111	4.1	147	0	1	0
15513912	22038185	31293215	1	NULL	4.06	WHITE	F	77.30844374718984	2111-04-23 21:35:24	2111-04-27 23:00:23	1	URGENT	2111-04-23 21:34:00	2111-05-17 16:50:00	NULL	0	4.0590162037037	0	4.0590162037037	0	4.0590162037037	0	23.8018055555556	0	23.8018055555556	0.8	7.57	NULL	181	29	NULL	32.29999999999998	517.1428571428571	5	NULL	27	NULL	NULL	NULL	NULL	37	NULL	NULL	NULL	NULL	NULL	0	0	0
13737186	22039747	32623122	3	NULL	2.89	WHITE	F	34.955323608882756	2159-12-15 22:35:28	2159-12-18 20:02:53	3	EW EMER.	2159-12-15 22:11:00	2159-12-20 13:00:00	NULL	0	2.89403935185185	0	2.89403935185185	0	2.89403935185185	0	4.60037037037037	0	4.60037037037037	1.1	7.46	NULL	69	35	NULL	172.45	172.5	1	NULL	26	NULL	NULL	NULL	NULL	37.2	NULL	NULL	NULL	NULL	NULL	0	0	0
11111102	22044163	36148315	3	2173-09-28	10.87	BLACK/AFRICAN AMERICAN	M	87.71297766655776	2173-09-17 16:45:00	2173-09-28 13:44:53	3	EW EMER.	2173-09-17 15:38:00	2173-09-28 07:45:00	2173-09-28 07:45:00	1	10.625	1	10.625	1	10.625	1	10.625	1	10.625	7	7.06	99	445	79	NULL	141.7	190	-9	NULL	24	NULL	NULL	NULL	NULL	34.1	105	1.19	350	3.4	144	0	0	0
12239433	22046909	36781123	1	NULL	2.14	WHITE	M	65.454493185340131	2114-06-16 08:47:25	2114-06-18 12:03:02	1	SURGICAL SAME DAY ADMISSION	2114-06-16 00:00:00	2114-06-20 15:36:00	NULL	0	2.13584490740741	0	2.13584490740741	0	2.13584490740741	0	4.28373842592593	0	4.28373842592593	0.9	7.38	NULL	370	46	NULL	483.5	182	1	NULL	28	41	13.5	NULL	NULL	NULL	102	1.21	91	3.8	139	0	0	0
13315016	22050027	36694583	2	NULL	2.07	WHITE	M	74.176053365531164	2169-03-06 15:37:18	2169-03-08 17:22:54	2	SURGICAL SAME DAY ADMISSION	2169-03-06 07:15:00	2169-03-16 14:25:00	NULL	0	2.07333333333333	0	2.07333333333333	0	2.07333333333333	0	9.94979166666667	0	9.94979166666667	1.5	7.31	NULL	126	45	NULL	NULL	NULL	-3	NULL	24	NULL	NULL	NULL	NULL	NULL	NULL	1.05	NULL	4.2	NULL	0	0	0
12266059	22051537	37806558	2	NULL	13.21	UNKNOWN	M	61.70523257335015	2175-09-15 13:57:17	2175-09-28 18:58:23	2	URGENT	2175-09-15 13:56:00	2175-09-29 16:55:00	NULL	0	13.2090972222222	0	13.2090972222222	0	13.2090972222222	0	14.1234143518519	0	14.1234143518519	1.5	7.31	97	113	48	409	397.4	141.25	-2	NULL	25	NULL	NULL	NULL	NULL	37	NULL	1.22	NULL	NULL	NULL	0	0	0
18033645	22052404	38115934	2	NULL	8.00	UNKNOWN	M	51.52812967536288	2166-07-12 21:29:36	2166-07-20 21:28:38	2	URGENT	2166-07-12 21:29:00	2166-07-24 18:40:00	NULL	0	7.9993287037037	0	7.9993287037037	0	7.9993287037037	0	11.8822222222222	0	11.8822222222222	4.7	7.08	90	89	63	NULL	262.55	148.33333333333334	-12	NULL	20	43	14.3	NULL	0	34.8	112	0.99	169	3.8	146	0	0	0
14485666	22056202	35762657	1	NULL	2.37	OTHER	M	72.927410228469526	2167-12-06 12:15:34	2167-12-08 21:12:25	2	URGENT	2167-12-05 17:30:00	2167-12-11 17:00:00	NULL	0	2.3728125	0	2.3728125	0	2.3728125	0	5.19752314814815	0	5.19752314814815	1	7.35	96	274	48	NULL	396.75	265	0	NULL	28	25	8.4	NULL	NULL	38.4	105	1.19	102	3.8	141	0	0	0
19598790	22057415	36740844	2	NULL	6.32	UNKNOWN	M	21.589358105949845	2117-08-04 07:23:00	2117-08-10 15:08:48	2	EW EMER.	2117-08-04 06:12:00	2117-08-20 14:46:00	NULL	0	6.32347222222222	0	6.32347222222222	0	6.32347222222222	0	16.3076388888889	0	16.3076388888889	4.2	7.32	NULL	176	35	NULL	65.44999999999999	440	-7	NULL	19	46	15.3	NULL	NULL	NULL	NULL	1.12	137	NULL	NULL	0	0	0
19381010	22058196	33337153	2	NULL	5.17	WHITE	F	71.417759549376395	2141-06-03 13:15:17	2141-06-08 17:12:56	2	ELECTIVE	2141-06-02 14:00:00	2141-06-11 13:21:00	NULL	0	5.16503472222222	0	5.16503472222222	0	5.16503472222222	0	8.00396990740741	0	8.00396990740741	1.4	7.48	98	416	37	NULL	382	286	4	NULL	28	39	12.9	NULL	NULL	NULL	95	1.17	94	4	134	0	1	0
13219182	22058403	37145222	2	NULL	3.20	UNKNOWN	M	47.851100472806766	2137-11-10 12:14:05	2137-11-13 17:07:17	2	OBSERVATION ADMIT	2137-11-07 20:35:00	2137-11-17 17:00:00	NULL	0	3.20361111111111	0	3.20361111111111	0	3.20361111111111	0	7.19855324074074	0	7.19855324074074	1.4	7.34	97	351	49	NULL	543.25	106	0	NULL	28	43	14.3	NULL	NULL	NULL	102	1.14	199	3.8	136	1	0	0
17399635	22062605	30457881	1	NULL	2.43	WHITE	M	54.94666025082913	2147-12-13 03:31:21	2147-12-15 13:49:28	2	EW EMER.	2147-12-13 00:03:00	2147-12-18 17:45:00	NULL	0	2.42924768518519	0	2.42924768518519	0	2.42924768518519	0	5.5928125	0	5.5928125	7.7	7.33	NULL	84	33	NULL	NULL	NULL	-7	NULL	18	NULL	NULL	NULL	NULL	NULL	NULL	1	NULL	NULL	NULL	0	0	1
15353694	22062978	37596242	1	NULL	8.87	UNKNOWN	F	64.591601671707465	2142-08-05 01:52:56	2142-08-13 22:41:07	2	URGENT	2142-08-05 01:52:00	2142-09-05 15:58:00	NULL	0	8.86679398148148	0	8.86679398148148	0	8.86679398148148	0	31.5868518518519	0	30	1.2	7.49	NULL	88	32	NULL	NULL	NULL	1	NULL	25	NULL	NULL	NULL	NULL	37.6	NULL	NULL	NULL	NULL	NULL	0	0	0
15293615	22063048	31133212	3	NULL	15.34	WHITE	F	60.656204957565425	2171-08-28 16:11:45	2171-09-13 00:23:44	3	URGENT	2171-08-28 16:10:00	2171-09-19 17:50:00	NULL	0	15.3416550925926	0	15.3416550925926	0	15.3416550925926	0	22.0682291666667	0	22.0682291666667	1.3	7.24	NULL	111	36	NULL	200.5	222	-11	NULL	16	NULL	NULL	NULL	NULL	37.6	NULL	0.96	135	NULL	NULL	0	0	0
19530224	22066810	33097130	1	NULL	2.27	WHITE	M	69.133469346655399	2135-02-19 08:40:59	2135-02-21 15:04:19	1	URGENT	2135-02-18 17:58:00	2135-02-24 17:12:00	NULL	0	2.2662037037037	0	2.2662037037037	0	2.2662037037037	0	5.35487268518519	0	5.35487268518519	3	7.34	96	299	46	NULL	524.75	137	-1	NULL	26	45	15	NULL	NULL	NULL	104	1.25	143	4	140	0	0	0
15510824	22067227	33922130	2	2133-02-05	4.47	WHITE	F	35.08622639236451	2133-02-01 06:35:00	2133-02-05 17:50:45	3	URGENT	2133-02-01 04:30:00	2133-02-05 15:45:00	2133-02-05 15:45:00	1	4.38194444444444	1	4.38194444444444	1	4.38194444444444	1	4.38194444444444	1	4.38194444444444	13	7.02	95	124	11	NULL	383.65	178.75	-27	NULL	3	44	14.5	1	0	NULL	111	1.04	174	3.8	133	0	0	0
13048678	22068450	30314257	3	NULL	2.75	WHITE	F	86.856981276949408	2141-11-11 22:22:36	2141-11-14 16:27:21	3	OBSERVATION ADMIT	2141-11-10 00:08:00	2141-11-28 13:16:00	NULL	0	2.75329861111111	0	2.75329861111111	0	2.75329861111111	0	16.6204166666667	0	16.6204166666667	1.6	7.33	NULL	61	41	NULL	315.55	101.66666666666667	-4	NULL	23	NULL	NULL	NULL	NULL	NULL	100	1.05	104	4.8	128	0	0	0
14203143	22069991	32374495	3	2135-10-21	32.45	UNKNOWN	M	31.714925537953832	2135-09-19 04:51:00	2135-10-21 15:38:00	3	URGENT	2135-09-19 02:54:00	2135-10-21 13:30:00	2135-10-21 13:30:00	1	32.3604166666667	0	30	1	32.3604166666667	1	32.3604166666667	0	30	2.8	7.37	98	160	35	NULL	236.05	246.66666666666666	-3	NULL	21	40	13.4	NULL	NULL	NULL	NULL	1.08	98	NULL	133	0	0	0
19523317	22070878	33530469	3	NULL	9.92	UNKNOWN	F	57.938643267872929	2189-12-09 21:41:00	2189-12-19 19:49:31	3	EW EMER.	2189-12-09 19:58:00	2189-12-27 14:14:00	NULL	0	9.92258101851852	0	9.92258101851852	0	9.92258101851852	0	17.6895833333333	0	17.6895833333333	NULL	6.94	NULL	64	63	NULL	570.25	64	-21	NULL	15	NULL	NULL	NULL	NULL	NULL	NULL	NULL	NULL	NULL	121	0	0	0
11242316	22076159	34459548	1	NULL	6.84	WHITE	M	59.43094547967892	2157-06-06 20:28:05	2157-06-13 16:43:40	3	OBSERVATION ADMIT	2157-06-06 20:26:00	2157-06-29 16:15:00	NULL	0	6.84415509259259	0	6.84415509259259	0	6.84415509259259	0	22.8242476851852	0	22.8242476851852	1.7	7.29	NULL	122	43	NULL	252.05	203.33333333333334	-5	NULL	22	NULL	NULL	NULL	NULL	36.4	NULL	NULL	NULL	NULL	NULL	0	1	1
13106510	22076368	33763941	2	NULL	3.12	WHITE	F	79.10304355285902	2144-02-13 14:49:35	2144-02-16 17:44:49	3	DIRECT EMER.	2144-02-07 20:18:00	2144-02-18 16:44:00	NULL	0	3.12168981481481	0	3.12168981481481	0	3.12168981481481	0	5.07945601851852	0	5.07945601851852	1.4	7.49	96	295	35	NULL	422.75	244	4	NULL	27	31	10.4	NULL	NULL	NULL	99	1.12	104	3.9	134	0	1	0
18524658	22077312	34255087	2	NULL	3.03	WHITE	F	56.167839633265981	2151-03-04 15:42:23	2151-03-07 16:19:28	2	SURGICAL SAME DAY ADMISSION	2151-03-03 07:15:00	2151-03-11 13:30:00	NULL	0	3.02575231481481	0	3.02575231481481	0	3.02575231481481	0	6.90806712962963	0	6.90806712962963	NULL	7.47	NULL	209	31	NULL	465.25	209	0	NULL	23	NULL	NULL	NULL	NULL	NULL	NULL	0.96	133	NULL	NULL	0	0	0
19341048	22078033	34058290	2	NULL	4.02	WHITE	F	73.47584508657578	2150-06-27 10:30:47	2150-07-01 10:57:11	3	URGENT	2150-06-23 19:10:00	2150-07-07 19:07:00	NULL	0	4.01833333333333	0	4.01833333333333	0	4.01833333333333	0	10.3584837962963	0	10.3584837962963	1.6	7.34	97	187	46	NULL	76.75	442	-1	NULL	26	26	8.5	NULL	NULL	NULL	102	1.18	131	4.2	137	1	1	0
15937220	22080261	38813583	2	NULL	10.16	WHITE	F	69.469439516205085	2110-06-21 14:07:00	2110-07-01 17:58:57	2	EW EMER.	2110-06-21 11:01:00	2110-07-12 14:55:00	NULL	0	10.1610763888889	0	10.1610763888889	0	10.1610763888889	0	21.0333333333333	0	21.0333333333333	7.7	7.12	98	198	46	609	457.5	198	-14	NULL	16	33	11	NULL	NULL	36.5	109	1.3	198	2.8	141	0	0	0
10004720	22081550	35009126	2	2186-11-17	5.06	WHITE	M	64.86524740978432	2186-11-12 19:55:00	2186-11-17 21:15:55	3	EW EMER.	2186-11-12 18:01:00	2186-11-17 18:30:00	2186-11-17 18:30:00	1	4.94097222222222	1	4.94097222222222	1	4.94097222222222	1	4.94097222222222	1	4.94097222222222	1.3	7.45	93	72	29	NULL	240	128	-1	NULL	21	NULL	NULL	NULL	NULL	35.3	NULL	1.17	NULL	NULL	NULL	0	0	0
13383310	22082594	36504335	3	NULL	15.16	BLACK/AFRICAN AMERICAN	M	75.93187773829102	2204-12-07 14:17:00	2204-12-22 18:08:58	3	EW EMER.	2204-12-07 12:56:00	2205-01-01 18:43:00	NULL	0	15.161087962963	0	15.161087962963	0	15.161087962963	0	25.1847222222222	0	25.1847222222222	3.4	7.44	98	170	14	530	525.5	170	-10	NULL	10	NULL	NULL	NULL	NULL	37.2	NULL	1.13	231	4.1	138	0	0	0
18538268	22090507	30859224	1	NULL	2.25	OTHER	M	68.703643064050684	2112-09-14 09:33:28	2112-09-16 15:31:59	1	SURGICAL SAME DAY ADMISSION	2112-09-14 00:00:00	2112-09-18 18:23:00	NULL	0	2.24896990740741	0	2.24896990740741	0	2.24896990740741	0	4.36773148148148	0	4.36773148148148	1.8	7.4	NULL	318	41	NULL	453.5	202	0	NULL	26	37	12.4	NULL	NULL	NULL	107	1.15	112	4	136	0	0	0
14266111	22090677	36170033	3	NULL	7.00	WHITE	M	63.88708703939975	2137-11-20 23:17:40	2137-11-27 23:22:47	3	URGENT	2137-11-20 23:16:00	2137-11-29 18:51:00	NULL	0	7.00355324074074	0	7.00355324074074	0	7.00355324074074	0	8.81481481481481	0	8.81481481481481	1.9	7.45	NULL	137	40	NULL	98.19999999999999	342.5	4	NULL	29	31	10.3	NULL	NULL	36.4	NULL	1.07	NULL	NULL	NULL	1	0	0
19882955	22092141	30779446	2	NULL	2.95	BLACK/AFRICAN AMERICAN	F	52.67418877225389	2194-09-04 19:37:14	2194-09-07 18:24:35	2	OBSERVATION ADMIT	2194-09-03 23:14:00	2194-09-13 18:16:00	NULL	0	2.94954861111111	0	2.94954861111111	0	2.94954861111111	0	8.94358796296296	0	8.94358796296296	0.9	7.5	NULL	140	27	NULL	NULL	NULL	0	NULL	22	NULL	NULL	NULL	NULL	36.9	102	1.1	100	3.9	134	0	0	0
10369069	22094321	36779265	2	2112-10-04	11.45	WHITE	F	79.722517536318386	2112-09-20 23:13:00	2112-10-02 10:01:37	3	EW EMER.	2112-09-20 21:27:00	2112-10-04 11:12:00	NULL	0	11.4504282407407	0	11.4504282407407	0	11.4504282407407	0	13.4993055555556	0	13.4993055555556	2.7	7.26	NULL	58	38	NULL	251	116	-9	NULL	18	NULL	NULL	NULL	NULL	36.9	NULL	NULL	358	3.4	151	0	0	0
14185546	22097151	30984243	1	NULL	5.90	WHITE	M	86.892344056208699	2173-11-23 21:04:31	2173-11-29 18:33:46	2	EW EMER.	2173-11-22 22:07:00	2173-12-05 13:17:00	NULL	0	5.8953125	0	5.8953125	0	5.8953125	0	11.6753356481481	0	11.6753356481481	1.6	7.41	NULL	223	38	NULL	86	446	0	NULL	25	NULL	NULL	NULL	NULL	NULL	NULL	0.96	NULL	NULL	NULL	0	0	0
18023584	22100119	39005422	3	2158-09-07	24.85	WHITE	F	57.615313119642441	2158-08-13 20:50:00	2158-09-07 17:20:51	3	EW EMER.	2158-08-13 17:43:00	2158-09-07 16:00:00	2158-09-07 16:00:00	1	24.7986111111111	1	24.7986111111111	1	24.7986111111111	1	24.7986111111111	1	24.7986111111111	1.7	7.27	NULL	59	36	NULL	NULL	NULL	-9	NULL	17	NULL	NULL	NULL	NULL	NULL	NULL	NULL	NULL	NULL	NULL	1	0	0
18415241	22102741	30455256	1	NULL	2.16	WHITE	M	69.67354338584646	2140-09-03 11:56:20	2140-09-05 15:48:50	1	ELECTIVE	2140-09-03 11:00:00	2140-09-08 15:07:00	NULL	0	2.16145833333333	0	2.16145833333333	0	2.16145833333333	0	5.13240740740741	0	5.13240740740741	1.9	7.33	98	357	50	NULL	371.75	285	0	NULL	28	41	13.7	NULL	NULL	36.7	103	1.24	87	4.3	144	0	0	1
13622672	22103413	34925719	3	NULL	2.61	WHITE	F	91.076815508621681	2171-01-29 03:56:50	2171-01-31 18:39:40	3	EW EMER.	2171-01-29 01:21:00	2171-02-04 14:40:00	NULL	0	2.6130787037037	0	2.6130787037037	0	2.6130787037037	0	6.44664351851852	0	6.44664351851852	2	7.33	NULL	99	39	NULL	NULL	NULL	-4	NULL	21	NULL	NULL	NULL	NULL	NULL	NULL	NULL	NULL	NULL	NULL	0	1	0
15469139	22111017	36282126	1	NULL	10.27	WHITE	F	79.875154159586125	2157-11-16 16:05:00	2157-11-26 22:40:14	2	DIRECT EMER.	2157-11-16 15:26:00	2158-01-17 19:30:00	NULL	0	10.2744675925926	0	10.2744675925926	0	10.2744675925926	0	62.1423611111111	0	30	2.4	7.32	NULL	343	36	NULL	140.95	270	-6	NULL	19	NULL	NULL	NULL	NULL	NULL	NULL	NULL	NULL	NULL	NULL	0	0	0
17431114	22111212	32732521	1	NULL	4.56	WHITE	M	66.599338170917425	2116-08-24 22:03:23	2116-08-29 11:30:54	1	OBSERVATION ADMIT	2116-08-06 21:41:00	2116-09-11 15:48:00	NULL	0	4.56077546296296	0	4.56077546296296	0	4.56077546296296	0	17.7393171296296	0	17.7393171296296	2.2	7.44	NULL	89	34	607	581.5	89	0	NULL	24	NULL	NULL	NULL	NULL	39.3	NULL	1.08	NULL	NULL	NULL	1	1	0
19801566	22118192	35561399	1	NULL	6.16	WHITE	M	70.80037786210543	2133-10-19 15:17:00	2133-10-25 19:13:37	2	OBSERVATION ADMIT	2133-10-19 13:46:00	2133-10-25 18:55:00	NULL	0	6.16431712962963	0	6.16431712962963	0	6.16431712962963	0	6.15138888888889	0	6.15138888888889	2	7.44	NULL	54	44	NULL	NULL	NULL	4	NULL	31	NULL	NULL	NULL	NULL	NULL	NULL	NULL	NULL	NULL	NULL	1	0	0
17531145	22125718	39231823	2	NULL	3.47	WHITE	F	81.0381843483985352	2158-01-27 19:28:28	2158-01-31 06:41:39	2	OBSERVATION ADMIT	2158-01-14 22:43:00	2158-02-17 14:58:00	NULL	0	3.46748842592593	0	3.46748842592593	0	3.46748842592593	0	20.8121759259259	0	20.8121759259259	0.6	7.35	93	77	50	NULL	207.75	160	0	NULL	29	NULL	NULL	NULL	NULL	36.8	NULL	1.12	NULL	NULL	NULL	0	0	1
17604127	22129324	36918588	1	NULL	2.83	UNKNOWN	M	68.586508016906903	2133-08-05 14:05:07	2133-08-08 10:00:16	1	URGENT	2133-08-03 05:13:00	2133-08-09 15:00:00	NULL	0	2.82996527777778	0	2.82996527777778	0	2.82996527777778	0	4.03811342592593	0	4.03811342592593	1.1	7.51	98	473	32	NULL	339.5	326	3	NULL	26	43	14.4	NULL	NULL	37	97	1.08	112	2.9	132	1	0	0
11719178	22131563	33996785	1	NULL	6.03	WHITE	M	53.86843106762092	2185-11-14 22:48:58	2185-11-20 23:37:44	2	EW EMER.	2185-11-14 04:30:00	2185-12-02 15:58:00	NULL	0	6.03386574074074	0	6.03386574074074	0	6.03386574074074	0	17.7146064814815	0	17.7146064814815	2.4	7.42	NULL	223	49	299	285.4	256.25	6	NULL	33	37	12.3	NULL	NULL	NULL	NULL	1.14	NULL	3	NULL	0	0	0
18972567	22133435	30447119	1	NULL	2.40	WHITE	F	51.26721537440321	2154-04-12 08:47:52	2154-04-14 18:19:49	2	URGENT	2154-04-08 20:10:00	2154-04-16 16:00:00	NULL	0	2.3971875	0	2.3971875	0	2.3971875	0	4.30009259259259	0	4.30009259259259	1.3	7.38	98	319	45	NULL	408.5	262	1	NULL	28	42	13.9	NULL	NULL	NULL	103	1.13	187	3.9	137	1	0	1
18300442	22135143	35712155	2	NULL	3.39	UNKNOWN	M	55.935964298252179	2158-12-08 20:30:45	2158-12-12 05:54:30	3	URGENT	2158-12-08 20:29:00	2158-12-14 13:20:00	NULL	0	3.39149305555556	0	3.39149305555556	0	3.39149305555556	0	5.70086805555556	0	5.70086805555556	1.3	7.37	99	333	43	NULL	529.5	131	0	NULL	26	38	12.8	NULL	NULL	NULL	102	1.01	117	4.4	134	1	1	1
16939424	22137973	35403189	3	2152-10-16	6.56	UNKNOWN	F	67.774094831493761	2152-10-09 17:35:29	2152-10-16 07:09:03	3	DIRECT EMER.	2152-10-09 17:34:00	2152-10-16 02:30:00	2152-10-16 02:30:00	1	6.37119212962963	1	6.37119212962963	1	6.37119212962963	1	6.37119212962963	1	6.37119212962963	4.2	7.27	NULL	70	41	NULL	175.25	270	-7	NULL	20	NULL	NULL	NULL	NULL	37.2	NULL	1.18	NULL	NULL	NULL	0	0	0
11275493	22139408	33856128	2	NULL	6.96	WHITE	F	85.756490445604102	2183-10-05 13:06:17	2183-10-12 12:08:10	3	DIRECT EMER.	2183-10-04 07:15:00	2183-10-17 14:00:00	NULL	0	6.9596412037037	0	6.9596412037037	0	6.9596412037037	0	12.0373032407407	0	12.0373032407407	0.9	7.4	99	276	42	NULL	408.75	253	1	NULL	27	39	12.9	NULL	NULL	NULL	107	1.14	89	3.6	142	0	0	0
18904810	22141140	34979608	1	NULL	2.02	OTHER	F	67.552278428487901	2159-07-26 10:11:36	2159-07-28 10:39:31	2	EW EMER.	2159-07-21 17:10:00	2159-08-01 12:46:00	NULL	0	2.01938657407407	0	2.01938657407407	0	2.01938657407407	0	6.10722222222222	0	6.10722222222222	1.6	7.49	95	78	38	NULL	NULL	NULL	5	NULL	30	NULL	NULL	NULL	NULL	37.2	NULL	NULL	NULL	NULL	NULL	0	0	0
12669784	22155964	30275290	2	NULL	2.76	WHITE	F	67.97113915035936	2183-12-21 16:55:00	2183-12-24 11:14:58	2	EW EMER.	2183-12-21 15:17:00	2183-12-27 19:00:00	NULL	0	2.76386574074074	0	2.76386574074074	0	2.76386574074074	0	6.08680555555556	0	6.08680555555556	NULL	7.36	92	71	49	NULL	NULL	NULL	0	NULL	29	NULL	NULL	NULL	NULL	NULL	NULL	NULL	NULL	NULL	NULL	0	0	0
15406736	22159072	33859161	3	2188-10-04	25.33	UNKNOWN	F	69.689944003640813	2188-09-08 23:56:39	2188-10-04 07:53:53	3	URGENT	2188-09-08 23:55:00	2188-10-04 00:00:00	2188-10-04 00:00:00	1	25.0023263888889	1	25.0023263888889	1	25.0023263888889	1	25.0023263888889	1	25.0023263888889	1.5	7.19	91	79	54	547	566.5	79	-7	NULL	22	NULL	NULL	NULL	NULL	NULL	NULL	1.17	NULL	NULL	NULL	0	0	0
15953468	22162494	30510323	2	NULL	13.74	WHITE	F	38.402197188591552	2145-05-27 21:36:22	2145-06-10 15:23:45	3	EW EMER.	2145-05-27 21:35:00	2145-06-17 17:19:00	NULL	0	13.7412384259259	0	13.7412384259259	0	13.7412384259259	0	20.8212731481481	0	20.8212731481481	2.9	7.14	87	85	60	NULL	569	59	-9	NULL	22	26	8.7	0	0	NULL	110	0.95	82	4	137	0	0	0
16050606	22167542	30993471	2	NULL	10.85	UNKNOWN	M	79.747217674248246	2113-09-30 21:59:13	2113-10-11 18:20:16	2	OBSERVATION ADMIT	2113-09-30 21:58:00	2113-10-21 17:09:00	NULL	0	10.8479513888889	0	10.8479513888889	0	10.8479513888889	0	20.7984606481481	0	20.7984606481481	NULL	7.34	99	202	39	NULL	248.34999999999997	288.57142857142856	-4	NULL	22	37	12.3	NULL	NULL	NULL	NULL	NULL	208	NULL	NULL	1	1	0
13626309	22169138	33514199	3	NULL	18.15	OTHER	F	79.650616957767422	2162-08-26 15:13:37	2162-09-13 18:43:57	3	EW EMER.	2162-08-26 15:11:00	2162-09-23 11:30:00	NULL	0	18.1460648148148	0	18.1460648148148	0	18.1460648148148	0	27.8447106481481	0	27.8447106481481	1.8	7.16	98	290	55	427	536.5	114	-9	NULL	21	31	10.2	NULL	NULL	NULL	112	1.08	131	4.3	137	0	0	1
14133466	22170175	31379671	1	NULL	2.24	OTHER	M	59.180048053375874	2186-03-22 15:51:13	2186-03-24 21:40:00	1	URGENT	2186-03-07 18:16:00	2186-03-30 12:40:00	NULL	0	2.24221064814815	0	2.24221064814815	0	2.24221064814815	0	7.86721064814815	0	7.86721064814815	1.1	7.61	NULL	174	24	NULL	80.5	452	4	NULL	25	33	10.9	NULL	NULL	NULL	107	0.99	98	2.8	135	0	0	0
11790166	22172217	31710895	3	NULL	4.01	OTHER	F	81.6204327085421	2128-08-15 18:14:25	2128-08-19 18:27:31	3	SURGICAL SAME DAY ADMISSION	2128-08-15 07:15:00	2128-08-26 16:00:00	NULL	0	4.00909722222222	0	4.00909722222222	0	4.00909722222222	0	10.9066550925926	0	10.9066550925926	1.2	7.53	99	195	31	NULL	112.05000000000001	461.6666666666667	4	NULL	27	32	10.7	NULL	NULL	NULL	101	1.17	163	3.7	135	0	0	0
16311919	22174572	30236273	2	NULL	16.98	WHITE	F	55.459054468604986	2152-06-16 16:00:16	2152-07-03 15:27:33	3	URGENT	2152-06-16 15:59:00	2152-08-29 15:00:00	NULL	0	16.9772800925926	0	16.9772800925926	0	16.9772800925926	0	73.9581481481482	0	30	1	7.49	NULL	69	34	NULL	173.7	172.5	2	NULL	27	NULL	NULL	NULL	NULL	NULL	NULL	1.16	NULL	NULL	NULL	0	0	0
13117095	22176183	32247579	1	NULL	3.55	WHITE	F	86.780304565192393	2182-10-13 08:32:48	2182-10-16 21:42:39	2	SURGICAL SAME DAY ADMISSION	2182-10-13 00:00:00	2182-10-18 16:15:00	NULL	0	3.54850694444444	0	3.54850694444444	0	3.54850694444444	0	5.32097222222222	0	5.32097222222222	1.7	7.39	NULL	324	47	NULL	342.75	334	3	NULL	30	35	11.6	NULL	NULL	NULL	105	1.15	98	4	140	1	0	0
13600007	22177938	35627107	1	NULL	2.08	WHITE	F	62.566747526297633	2188-07-26 15:08:33	2188-07-28 17:08:39	2	SURGICAL SAME DAY ADMISSION	2188-07-26 00:00:00	2188-08-01 14:00:00	NULL	0	2.08340277777778	0	2.08340277777778	0	2.08340277777778	0	5.95239583333333	0	5.95239583333333	NULL	7.32	NULL	112	48	NULL	NULL	NULL	-1	NULL	26	NULL	NULL	NULL	NULL	NULL	NULL	1.18	168	NULL	NULL	0	0	0
12953561	22181355	33289455	3	NULL	30.59	WHITE	F	65.413454945244827	2139-06-01 00:17:37	2139-07-01 14:27:55	3	OBSERVATION ADMIT	2139-06-01 00:16:00	2139-07-01 14:07:00	NULL	0	30.5904861111111	0	30	0	30.5904861111111	0	30.5759606481481	0	30	1.3	7.29	94	104	63	555	530.25	104	1	NULL	32	46	15.3	NULL	NULL	36.9	NULL	NULL	132	3.7	NULL	0	0	0
14962882	22183873	37439659	1	NULL	2.14	WHITE	M	57.925413835210627	2129-12-05 09:32:14	2129-12-07 12:47:15	2	SURGICAL SAME DAY ADMISSION	2129-12-05 00:00:00	2129-12-09 17:30:00	NULL	0	2.13542824074074	0	2.13542824074074	0	2.13542824074074	0	4.33178240740741	0	4.33178240740741	1.2	7.44	NULL	456	38	NULL	306.75	350	2	NULL	27	38	12.6	NULL	NULL	NULL	105	1.08	85	3.8	137	0	0	0
13651198	22184001	33470374	1	NULL	3.83	UNKNOWN	F	85.970657810438011	2128-12-21 09:37:24	2128-12-25 05:38:50	3	OBSERVATION ADMIT	2128-12-20 12:36:00	2128-12-27 18:30:00	NULL	0	3.8343287037037	0	3.8343287037037	0	3.8343287037037	0	6.36986111111111	0	6.36986111111111	1.8	7.5	NULL	499	29	NULL	380.5	290	0	NULL	23	26	8.8	NULL	NULL	NULL	107	1.04	118	3.1	140	1	1	0
15100356	22187074	33456675	2	NULL	2.61	UNKNOWN	F	70.391545955223599	2169-05-25 01:00:00	2169-05-27 15:41:31	3	EW EMER.	2169-05-24 00:13:00	2169-05-29 18:00:00	NULL	0	2.61216435185185	0	2.61216435185185	0	2.61216435185185	0	4.70833333333333	0	4.70833333333333	1.8	7.32	98	66	48	NULL	NULL	NULL	-1	NULL	26	21	7	NULL	NULL	NULL	104	1.14	118	3.8	140	0	0	0
17532709	22187632	33441658	1	NULL	2.26	WHITE	M	68.264773081956621	2139-04-11 09:07:37	2139-04-13 15:27:59	1	ELECTIVE	2139-04-07 16:57:00	2139-04-15 14:34:00	NULL	0	2.26414351851852	0	2.26414351851852	0	2.26414351851852	0	4.22665509259259	0	4.22665509259259	0.9	7.33	98	267	44	NULL	507	151	-2	NULL	24	43	14.2	NULL	NULL	NULL	109	1.14	118	4.5	140	0	0	0
12469262	22189557	36400668	3	NULL	19.12	WHITE	F	54.376525472609028	2177-05-25 15:09:36	2177-06-13 17:59:31	3	EW EMER.	2177-05-18 12:33:00	2177-07-06 17:25:00	NULL	0	19.1179976851852	0	19.1179976851852	0	19.1179976851852	0	42.0940277777778	0	30	4	7.42	NULL	342	38	NULL	109.59999999999997	488.57142857142856	0	NULL	25	NULL	NULL	NULL	NULL	NULL	NULL	NULL	NULL	3	NULL	0	0	0
17557673	22190763	35658004	1	NULL	3.29	WHITE	F	77.179612649512743	2147-03-08 10:09:05	2147-03-11 17:09:40	1	ELECTIVE	2147-03-07 14:27:00	2147-03-13 13:30:00	NULL	0	3.29207175925926	0	3.29207175925926	0	3.29207175925926	0	5.13952546296296	0	5.13952546296296	2.4	7.45	NULL	413	38	NULL	472	201	3	NULL	27	34	11.3	NULL	NULL	NULL	100	1.06	107	3.5	136	0	0	0
16686301	22191679	31801765	1	NULL	16.24	WHITE	M	64.1455030728485	2132-02-24 11:12:52	2132-03-11 17:05:34	2	EW EMER.	2132-02-23 14:18:00	2132-03-24 16:15:00	NULL	0	16.2449305555556	0	16.2449305555556	0	16.2449305555556	0	29.2098148148148	0	29.2098148148148	1.4	7.5	NULL	49	28	540	543.5	122	0	NULL	23	NULL	NULL	NULL	NULL	39.6	101	1.06	69	3.4	129	0	0	0
12973912	22192869	32337068	2	NULL	3.45	WHITE	F	79.68753144794715	2164-09-08 13:37:55	2164-09-12 00:32:48	2	URGENT	2164-09-08 13:37:00	2164-09-25 18:45:00	NULL	0	3.45478009259259	0	3.45478009259259	0	3.45478009259259	0	17.2132523148148	0	17.2132523148148	0.8	7.27	NULL	77	121	NULL	560	98	22	NULL	58	30	9.9	NULL	NULL	NULL	NULL	0.85	NULL	3.6	NULL	0	0	0
10533741	22196424	34901342	2	NULL	8.83	WHITE	M	55.322330050274126	2174-04-28 21:03:06	2174-05-07 17:04:27	2	OBSERVATION ADMIT	2174-04-28 17:29:00	2174-05-12 20:21:00	NULL	0	8.83427083333333	0	8.83427083333333	0	8.83427083333333	0	13.9707638888889	0	13.9707638888889	3.2	7.23	97	418	48	NULL	199.35000000000002	440	-7	NULL	21	NULL	NULL	NULL	NULL	NULL	NULL	1.47	114	4.1	NULL	0	0	0
15761111	22201149	31898401	2	NULL	6.70	UNKNOWN	M	58.662500250975153	2163-08-30 23:23:57	2163-09-06 16:08:47	2	EW EMER.	2163-08-30 23:21:00	2163-09-17 15:59:00	NULL	0	6.69780092592593	0	6.69780092592593	0	6.69780092592593	0	17.6910069444444	0	17.6910069444444	4.9	7.19	NULL	100	54	NULL	260.3	166.66666666666666	-7	NULL	22	NULL	NULL	NULL	NULL	NULL	NULL	1.02	NULL	NULL	NULL	0	0	0
11538348	22202995	34678859	1	NULL	2.14	WHITE	M	74.480332218091019	2127-06-25 14:28:14	2127-06-27 17:50:12	1	ELECTIVE	2127-06-25 10:30:00	2127-07-01 11:15:00	NULL	0	2.14025462962963	0	2.14025462962963	0	2.14025462962963	0	5.86581018518519	0	5.86581018518519	1.7	7.42	93	84	41	NULL	14.47999999999999	400	1	28	28	45	14.9	NULL	NULL	NULL	104	1.04	100	5.5	140	0	0	1
10782757	22203276	39961352	2	NULL	3.32	WHITE	M	39.89272340895443	2130-11-23 09:25:43	2130-11-26 17:09:20	2	SURGICAL SAME DAY ADMISSION	2130-11-23 07:15:00	2130-11-28 15:00:00	NULL	0	3.32195601851852	0	3.32195601851852	0	3.32195601851852	0	5.2321412037037	0	5.2321412037037	1	7.36	98	446	40	NULL	-56	700	-2	NULL	24	34	11.3	NULL	NULL	NULL	108	1.1	89	3.6	138	0	0	0
13966040	22213432	39711202	2	2122-06-18	13.50	UNKNOWN	F	39.41399111943436	2122-06-01 05:57:00	2122-06-14 18:03:02	2	EW EMER.	2122-06-01 04:58:00	2122-06-14 18:02:00	NULL	0	13.5041898148148	0	13.5041898148148	0	13.5041898148148	0	13.5034722222222	0	13.5034722222222	1.7	7.26	NULL	76	37	NULL	305.55	126.66666666666667	-9	NULL	17	NULL	NULL	NULL	NULL	NULL	NULL	NULL	134	3.6	142	0	0	0
19502124	22214578	32624981	1	NULL	29.02	WHITE	M	82.272536199743367	2137-04-11 11:46:10	2137-05-10 12:14:59	2	SURGICAL SAME DAY ADMISSION	2137-04-10 13:00:00	2137-05-10 11:40:00	NULL	0	29.0200115740741	0	29.0200115740741	0	29.0200115740741	0	28.9957175925926	0	28.9957175925926	0.9	7.41	98	379	60	NULL	281	377	11	NULL	39	29	9.8	NULL	NULL	NULL	93	1.16	97	4.1	139	0	1	1
10011427	22216667	33630048	2	NULL	8.86	WHITE	F	70.02900573075142	2136-01-24 21:25:25	2136-02-02 18:07:29	3	EW EMER.	2136-01-11 20:04:00	2136-02-12 17:05:00	NULL	0	8.8625462962963	0	8.8625462962963	0	8.8625462962963	0	18.8191550925926	0	18.8191550925926	2	7.4	98	61	30	NULL	308.3	120	-4	NULL	19	NULL	NULL	NULL	NULL	35.9	NULL	1.37	NULL	NULL	NULL	0	0	0
11554988	22217701	39570460	3	NULL	17.87	WHITE	M	63.914051505577124	2153-11-30 20:24:54	2153-12-18 17:12:36	3	URGENT	2153-11-30 20:24:00	2154-01-31 10:50:00	NULL	0	17.8664583333333	0	17.8664583333333	0	17.8664583333333	0	61.6007638888889	0	30	1	7.37	99	237	35	NULL	432.25	237	-3	NULL	21	NULL	NULL	NULL	NULL	37.4	NULL	1.09	168	NULL	NULL	0	0	0
15196386	22217710	32022416	1	NULL	5.77	WHITE	M	37.571164308717082	2150-07-28 15:08:57	2150-08-03 09:40:03	2	EW EMER.	2150-07-28 14:43:00	2150-08-11 13:39:00	NULL	0	5.77159722222222	0	5.77159722222222	0	5.77159722222222	0	13.9375347222222	0	13.9375347222222	11.1	6.99	98	455	59	NULL	144.2	215	-18	NULL	15	41	13.8	NULL	NULL	NULL	119	1.07	229	3	147	0	0	0
17799242	22220321	39108097	1	NULL	3.99	WHITE	F	79.499297954050556	2166-07-02 14:39:34	2166-07-06 14:28:15	2	EW EMER.	2166-07-02 08:45:00	2166-07-12 16:11:00	NULL	0	3.9921412037037	0	3.9921412037037	0	3.9921412037037	0	10.0634953703704	0	10.0634953703704	5.3	7.19	NULL	184	39	NULL	NULL	NULL	-12	NULL	16	28	9.4	NULL	NULL	NULL	112	1.05	132	3.8	134	0	0	0
14487213	22224765	33700304	2	2151-01-19	3.47	WHITE	M	63.35684308850935	2148-05-10 09:43:21	2148-05-13 21:03:24	3	ELECTIVE	2148-05-10 07:15:00	2148-05-17 14:10:00	NULL	0	3.47225694444444	0	3.47225694444444	0	3.47225694444444	0	7.18517361111111	0	7.18517361111111	0.7	7.49	98	397	42	NULL	331.25	333	8	NULL	33	31	10.3	NULL	NULL	NULL	95	1.17	64	3.7	131	0	0	0
11384034	22225471	35776689	2	NULL	3.04	UNKNOWN	M	18.702597334248404	2173-09-14 18:18:00	2173-09-17 19:16:40	2	EW EMER.	2173-09-14 14:50:00	2173-09-22 00:00:00	NULL	0	3.04074074074074	0	3.04074074074074	0	3.04074074074074	0	7.2375	0	7.2375	2.1	7.38	96	84	42	NULL	NULL	NULL	0	26	26	45	14.9	0.5	0.3	NULL	106	1.18	149	3.6	142	0	0	0
11751604	22228575	31405563	2	NULL	2.08	WHITE	M	82.84106344408487	2136-11-03 16:14:12	2136-11-05 18:07:45	3	DIRECT EMER.	2136-11-03 16:13:00	2136-11-05 18:05:00	NULL	0	2.07885416666667	0	2.07885416666667	0	2.07885416666667	0	2.07694444444444	0	2.07694444444444	3.4	7.33	NULL	70	49	NULL	NULL	NULL	0	NULL	27	NULL	NULL	NULL	NULL	NULL	NULL	NULL	NULL	NULL	NULL	1	1	0
12621660	22228593	38610393	2	NULL	4.75	WHITE	M	53.218654496349148	2182-03-24 22:51:44	2182-03-29 16:53:08	2	EW EMER.	2182-03-21 20:41:00	2182-04-01 20:00:00	NULL	0	4.75097222222222	0	4.75097222222222	0	4.75097222222222	0	7.88074074074074	0	7.88074074074074	3	7.26	NULL	46	65	NULL	NULL	NULL	0	NULL	31	NULL	NULL	NULL	NULL	NULL	NULL	NULL	NULL	NULL	NULL	1	1	0
15159525	22231153	32904090	3	2144-05-27	9.32	UNKNOWN	M	42.383933042262999	2144-05-20 06:30:00	2144-05-29 14:04:57	3	EW EMER.	2144-05-20 05:29:00	2144-05-27 14:00:00	2144-05-27 14:30:00	1	7.33333333333333	1	7.33333333333333	1	7.33333333333333	1	7.33333333333333	1	7.33333333333333	3.4	7.26	NULL	60	53	NULL	230.25	120	-3	NULL	25	NULL	NULL	NULL	NULL	36.9	NULL	1.08	NULL	3.8	NULL	0	0	0
15227454	22235754	36754697	3	NULL	11.70	WHITE	M	73.53285097430075	2191-07-14 13:22:22	2191-07-26 06:14:32	3	URGENT	2191-07-14 13:20:00	2191-08-06 14:52:00	NULL	0	11.7028935185185	0	11.7028935185185	0	11.7028935185185	0	23.0622453703704	0	23.0622453703704	5.9	7.21	NULL	87	39	NULL	113.79999999999998	248.57142857142858	-11	NULL	16	NULL	NULL	NULL	NULL	NULL	NULL	NULL	NULL	5.2	NULL	0	1	0
15642980	22238108	35864227	2	2183-01-22	10.14	WHITE	M	73.02836216961783	2183-01-11 22:47:00	2183-01-22 02:02:35	3	EW EMER.	2183-01-11 20:14:00	2183-01-22 02:02:00	2183-01-22 02:02:00	1	10.1354166666667	1	10.1354166666667	1	10.1354166666667	1	10.1354166666667	1	10.1354166666667	4.7	7.29	NULL	37	54	NULL	608.5	37	-2	NULL	27	NULL	NULL	NULL	NULL	NULL	NULL	1.19	354	5.8	147	0	0	0
11677053	22241674	33296996	1	NULL	18.20	WHITE	M	67.666139390687088	2116-09-01 10:47:56	2116-09-19 15:33:18	2	ELECTIVE	2116-08-31 07:15:00	2116-09-26 11:25:00	NULL	0	18.1981712962963	0	18.1981712962963	0	18.1981712962963	0	25.0257407407407	0	25.0257407407407	0.9	7.37	97	180	41	NULL	520.5	140	-1	NULL	25	41	13.7	NULL	NULL	NULL	105	1.13	101	3.9	137	0	0	1
19134548	22245351	35312609	1	NULL	2.26	WHITE	M	71.364969207630375	2145-05-14 09:56:02	2145-05-16 16:03:30	1	SURGICAL SAME DAY ADMISSION	2145-05-14 07:15:00	2145-05-18 16:19:00	NULL	0	2.25518518518519	0	2.25518518518519	0	2.25518518518519	0	4.26594907407407	0	4.26594907407407	2.2	7.46	98	457	33	NULL	409.5	251	1	NULL	24	33	11	NULL	NULL	NULL	110	1.14	85	4.3	140	1	0	0
16572022	22246938	35714023	2	NULL	3.94	WHITE	M	80.902580800309566	2187-11-26 19:26:57	2187-11-30 18:04:07	3	URGENT	2187-11-26 15:51:00	2187-12-04 13:27:00	NULL	0	3.94247685185185	0	3.94247685185185	0	3.94247685185185	0	7.75003472222222	0	7.75003472222222	1.1	7.41	95	86	46	NULL	406	262	3	NULL	30	39	12.9	NULL	NULL	NULL	102	1.11	99	4.3	138	0	1	0
10986683	22249251	39917034	1	NULL	11.01	HISPANIC/LATINO	M	74.29214488841188	2189-04-20 20:20:32	2189-05-01 20:36:00	1	OBSERVATION ADMIT	2189-04-17 15:21:00	2189-05-09 08:25:00	NULL	0	11.0107407407407	0	11.0107407407407	0	11.0107407407407	0	18.5031018518519	0	18.5031018518519	1.3	7.48	NULL	72	34	NULL	384.59999999999997	102.85714285714286	2	NULL	26	NULL	NULL	NULL	NULL	NULL	NULL	NULL	NULL	NULL	NULL	0	0	0
16435470	22252925	37935070	1	NULL	13.36	WHITE	M	57.545671317464403	2187-07-26 07:01:27	2187-08-08 15:46:38	2	SURGICAL SAME DAY ADMISSION	2187-07-19 07:15:00	2187-08-18 12:56:00	NULL	0	13.3647106481481	0	13.3647106481481	0	13.3647106481481	0	23.2462152777778	0	23.2462152777778	1.5	7.45	98	153	40	NULL	546.75	100	4	NULL	29	33	10.9	NULL	NULL	38.3	93	1.02	187	3.1	135	0	1	0
15831124	22253579	30651352	1	2188-09-30	29.42	UNKNOWN	F	65.667869598178133	2188-09-01 03:00:00	2188-09-30 13:02:41	2	EW EMER.	2188-08-31 22:25:00	2188-09-30 08:30:00	2188-09-30 08:30:00	1	29.2291666666667	1	29.2291666666667	1	29.2291666666667	1	29.2291666666667	1	29.2291666666667	5.9	7.09	98	240	49	427	411.75	240	-15	NULL	16	43	14.2	NULL	NULL	36.9	108	1.27	291	4.2	129	1	0	0
12807200	22256149	32150704	2	NULL	19.03	UNKNOWN	M	23.543034177035743	2127-07-18 10:55:00	2127-08-06 11:32:07	2	EW EMER.	2127-07-18 08:08:00	2127-08-06 11:20:00	NULL	0	19.025775462963	0	19.025775462963	0	19.025775462963	0	19.0173611111111	0	19.0173611111111	4.2	7.29	99	429	46	230	226.5	429	-4	NULL	23	36	12	0	0	NULL	107	1.03	99	4.1	141	0	0	0
14096942	22260205	39134242	1	NULL	6.41	WHITE	F	46.847820683881433	2180-11-09 04:09:59	2180-11-15 14:04:46	1	EW EMER.	2180-11-05 15:50:00	2180-11-22 17:03:00	NULL	0	6.41304398148148	0	6.41304398148148	0	6.41304398148148	0	13.5368171296296	0	13.5368171296296	2.2	7.35	NULL	71	50	NULL	NULL	NULL	0	NULL	29	NULL	NULL	NULL	NULL	NULL	NULL	NULL	NULL	NULL	NULL	0	0	0
15961528	22264652	32918646	2	NULL	2.17	BLACK/AFRICAN AMERICAN	M	68.229948378213775	2186-03-27 17:32:03	2186-03-29 21:39:37	2	URGENT	2186-03-25 23:41:00	2186-04-20 11:30:00	NULL	0	2.1719212962963	0	2.1719212962963	0	2.1719212962963	0	23.7485763888889	0	23.7485763888889	NULL	7.44	NULL	116	40	560	547	116	3	NULL	28	NULL	NULL	NULL	NULL	36.2	NULL	NULL	NULL	NULL	NULL	1	0	0
19546122	22269205	39804500	2	NULL	3.19	WHITE	F	81.951916431054236	2116-12-17 09:24:39	2116-12-20 14:02:45	2	URGENT	2116-12-13 16:19:00	2116-12-25 16:00:00	NULL	0	3.193125	0	3.193125	0	3.193125	0	8.27454861111111	0	8.27454861111111	1.3	7.38	89	250	38	413	469.75	202	-1	NULL	23	32	10.6	NULL	NULL	36.3	104	1.14	94	3.6	138	0	0	0
13929525	22272927	39388806	1	NULL	4.16	OTHER	M	83.31353458802657	2182-04-25 11:12:23	2182-04-29 15:02:37	1	SURGICAL SAME DAY ADMISSION	2182-04-25 00:00:00	2182-05-08 18:01:00	NULL	0	4.15988425925926	0	4.15988425925926	0	4.15988425925926	0	13.2837615740741	0	13.2837615740741	1.8	7.44	97	339	31	NULL	-16.05000000000001	650	-1	NULL	22	33	11	NULL	NULL	NULL	106	1.21	118	4.1	136	0	1	0
17675016	22278799	36162340	2	NULL	6.92	WHITE	M	73.251359220583735	2173-04-02 19:23:41	2173-04-09 17:26:28	2	URGENT	2173-04-02 19:22:00	2173-04-11 11:20:00	NULL	0	6.91859953703704	0	6.91859953703704	0	6.91859953703704	0	8.6641087962963	0	8.6641087962963	0.9	7.42	98	241	50	429	409.5	241	7	NULL	34	NULL	NULL	NULL	NULL	NULL	NULL	1.18	89	NULL	NULL	0	0	0
16113498	22281810	35203661	1	NULL	2.17	WHITE	F	75.786972518677114	2189-10-16 09:45:34	2189-10-18 13:54:02	2	ELECTIVE	2189-10-15 10:27:00	2189-10-20 18:25:00	NULL	0	2.1725462962963	0	2.1725462962963	0	2.1725462962963	0	4.36071759259259	0	4.36071759259259	1.6	7.4	98	383	41	NULL	-94.55000000000001	802.5	0	NULL	26	30	10	NULL	NULL	NULL	104	1.17	132	3.5	136	0	0	0
18006852	22290449	37303782	2	2172-04-20	4.74	HISPANIC/LATINO	F	73.27120922566408	2172-04-09 02:54:00	2172-04-13 20:43:35	3	EW EMER.	2172-04-09 00:36:00	2172-04-20 07:33:00	2172-04-20 21:04:00	1	11.7569444444444	1	11.7569444444444	0	4.7427662037037	1	11.7569444444444	1	11.7569444444444	4.2	7.21	98	221	35	NULL	91.75	442	-13	NULL	15	NULL	NULL	NULL	NULL	37	NULL	1.17	NULL	NULL	NULL	0	0	1
19150130	22294894	36854100	2	2135-05-04	13.45	WHITE	M	67.281069354929973	2135-04-21 03:56:06	2135-05-04 14:38:30	3	OBSERVATION ADMIT	2135-04-13 15:48:00	2135-05-04 12:08:00	2135-05-04 12:08:00	1	13.3415972222222	1	13.3415972222222	1	13.3415972222222	1	13.3415972222222	1	13.3415972222222	NULL	7.53	NULL	76	34	NULL	451.9	95	5	NULL	29	NULL	NULL	NULL	NULL	NULL	NULL	NULL	NULL	NULL	NULL	0	1	0
12747817	22295095	36496513	1	NULL	2.25	ASIAN	M	86.947279094712851	2128-12-12 21:00:28	2128-12-15 03:06:09	1	EW EMER.	2128-12-11 23:40:00	2128-12-23 18:05:00	NULL	0	2.25394675925926	0	2.25394675925926	0	2.25394675925926	0	10.8781481481481	0	10.8781481481481	1.4	7.44	NULL	117	38	NULL	192	234	2	NULL	27	NULL	NULL	NULL	NULL	36	NULL	NULL	NULL	NULL	NULL	0	0	0
11042885	22299146	39172241	3	2169-11-01	21.55	WHITE	F	81.775844052253939	2169-10-11 09:45:00	2169-11-01 23:03:45	3	EW EMER.	2169-10-11 08:54:00	2169-11-01 21:44:00	2169-11-01 21:44:00	1	21.4993055555556	1	21.4993055555556	1	21.4993055555556	1	21.4993055555556	1	21.4993055555556	1.2	7.27	95	86	53	NULL	205.75	144	-2	NULL	25	29	9.7	NULL	NULL	NULL	113	1.26	146	4.5	142	0	0	1
14806715	22300158	35114774	1	NULL	13.57	UNKNOWN	M	68.246400559994013	2169-04-01 02:20:00	2169-04-14 16:00:30	3	OBSERVATION ADMIT	2169-03-31 23:54:00	2169-05-09 19:51:00	NULL	0	13.5697916666667	0	13.5697916666667	0	13.5697916666667	0	38.7298611111111	0	30	1.1	7.51	NULL	106	24	260	246.75	430	-1	NULL	20	NULL	NULL	NULL	NULL	37	NULL	1.14	NULL	NULL	NULL	0	0	0
19593730	22305515	38446938	3	2136-11-20	8.13	WHITE	M	56.865350918021476	2136-11-12 02:56:00	2136-11-20 06:03:40	3	URGENT	2136-11-12 01:30:00	2136-11-20 02:55:00	2136-11-20 02:55:00	1	7.99930555555556	1	7.99930555555556	1	7.99930555555556	1	7.99930555555556	1	7.99930555555556	3.7	7.34	89	67	39	584	566.75	75	-4	NULL	22	NULL	NULL	NULL	NULL	36.8	NULL	0.95	126	4.2	118	0	0	0
17362015	22306767	33501834	1	NULL	2.13	UNKNOWN	M	61.636862758877067	2124-08-20 14:38:21	2124-08-22 17:40:17	1	URGENT	2124-08-20 14:37:00	2124-08-25 16:00:00	NULL	0	2.12634259259259	0	2.12634259259259	0	2.12634259259259	0	5.05670138888889	0	5.05670138888889	1.4	7.4	NULL	146	42	NULL	490.75	161	1	NULL	27	45	14.9	NULL	NULL	NULL	102	1.17	120	4.2	139	0	0	0
10670524	22307297	33603836	2	2111-05-30	3.06	WHITE	M	62.0921230916001506	2111-02-04 16:27:05	2111-02-07 18:00:19	2	OBSERVATION ADMIT	2111-02-03 15:32:00	2111-02-22 15:20:00	NULL	0	3.06474537037037	0	3.06474537037037	0	3.06474537037037	0	17.9534143518519	0	17.9534143518519	2	7.4	95	120	36	NULL	48.900000000000006	400	-1	NULL	23	NULL	NULL	NULL	NULL	NULL	NULL	1.06	144	4.9	NULL	1	0	0
15171726	22309811	37251676	1	2183-01-27	2.53	WHITE	M	87.889267709263082	2182-12-04 09:30:22	2182-12-06 22:10:32	1	URGENT	2182-11-21 19:09:00	2183-01-27 06:52:00	2183-01-27 06:52:00	1	53.8900231481481	0	30	0	2.52789351851852	1	53.8900231481481	0	30	1.2	7.38	NULL	37	34	NULL	70.22999999999999	176.1904761904762	-3	NULL	21	NULL	NULL	NULL	NULL	36.7	NULL	NULL	NULL	NULL	NULL	0	0	0
14351929	22312950	36802759	2	NULL	4.94	WHITE	F	77.42107835352999	2190-06-04 16:02:23	2190-06-09 14:31:59	2	SURGICAL SAME DAY ADMISSION	2190-06-04 00:54:00	2190-06-27 13:14:00	NULL	0	4.93722222222222	0	4.93722222222222	0	4.93722222222222	0	22.8830671296296	0	22.8830671296296	1.6	7.27	NULL	235	46	NULL	470.25	174	-5	NULL	22	30	10	NULL	NULL	NULL	109	1.11	200	4.1	132	0	0	0
14355329	22320418	31010994	2	NULL	2.76	WHITE	M	91.645376900794542	2111-08-24 21:10:20	2111-08-27 15:23:50	2	EW EMER.	2111-08-24 17:15:00	2111-09-03 16:12:00	NULL	0	2.759375	0	2.759375	0	2.759375	0	9.79282407407407	0	9.79282407407407	2.2	7.49	97	337	41	NULL	131.01999999999998	482.27848101265823	8	NULL	32	22	7.2	NULL	NULL	NULL	100	1.01	271	3.9	136	1	0	1
13184735	22320719	34641916	1	NULL	2.04	WHITE	M	63.958344817347889	2176-12-16 10:13:02	2176-12-18 11:10:41	1	SURGICAL SAME DAY ADMISSION	2176-12-16 00:40:00	2176-12-20 20:49:00	NULL	0	2.04003472222222	0	2.04003472222222	0	2.04003472222222	0	4.44164351851852	0	4.44164351851852	2.1	7.38	99	431	39	NULL	314.75	342	-1	NULL	24	41	13.7	NULL	NULL	NULL	105	1.14	199	3.8	138	0	0	0
14426687	22325770	35272302	3	NULL	3.90	WHITE	F	82.36543701010411	2176-05-13 23:55:00	2176-05-17 21:30:33	3	URGENT	2176-05-13 22:58:00	2176-05-22 15:42:00	NULL	0	3.8996875	0	3.8996875	0	3.8996875	0	8.65763888888889	0	8.65763888888889	2.7	7.31	NULL	89	36	NULL	222.5	178	-7	NULL	19	NULL	NULL	NULL	NULL	35.1	NULL	NULL	NULL	NULL	NULL	1	0	0
16968766	22326089	37190327	1	NULL	3.45	UNKNOWN	M	54.254836747508045	2116-04-03 03:49:00	2116-04-06 14:38:09	2	OBSERVATION ADMIT	2116-04-03 01:51:00	2116-04-12 19:20:00	NULL	0	3.45079861111111	0	3.45079861111111	0	3.45079861111111	0	9.64652777777778	0	9.64652777777778	0.9	7.36	NULL	181	43	NULL	121.75	362	-1	NULL	25	NULL	NULL	NULL	NULL	37.1	NULL	NULL	206	NULL	NULL	0	0	0
17679569	22327920	38111702	1	NULL	4.96	WHITE	F	66.838627768255933	2154-11-03 19:37:00	2154-11-08 18:41:19	1	SURGICAL SAME DAY ADMISSION	2154-11-03 07:15:00	2154-11-11 13:55:00	NULL	0	4.96133101851852	0	4.96133101851852	0	4.96133101851852	0	7.7625	0	7.7625	1.2	7.4	98	122	39	NULL	346.84999999999997	101.42857142857143	0	NULL	25	35	11.6	NULL	NULL	NULL	104	1.07	141	3.7	136	0	1	0
14730362	22342873	32812002	2	NULL	2.43	WHITE	M	44.706658568535078	2138-09-16 02:26:33	2138-09-18 12:41:14	2	URGENT	2138-09-16 02:26:00	2138-09-21 18:20:00	NULL	0	2.42686342592593	0	2.42686342592593	0	2.42686342592593	0	5.66211805555556	0	5.66211805555556	0.9	7.45	NULL	65	45	NULL	163.95	162.5	6	NULL	32	NULL	NULL	NULL	NULL	NULL	NULL	1.12	NULL	NULL	NULL	0	0	0
19045496	22343752	37979029	1	NULL	6.33	WHITE	F	83.60441577851884	2148-08-09 12:43:00	2148-08-15 20:32:27	2	EW EMER.	2148-08-09 11:37:00	2148-08-20 16:59:00	NULL	0	6.32600694444444	0	6.32600694444444	0	6.32600694444444	0	11.1777777777778	0	11.1777777777778	NULL	7.36	NULL	457	39	217	207.25	457	-2	NULL	23	NULL	NULL	NULL	NULL	NULL	NULL	NULL	NULL	NULL	NULL	0	0	0
13183268	22344073	34341359	1	NULL	6.21	UNABLE TO OBTAIN	F	85.636792409781277	2184-08-21 10:47:38	2184-08-27 15:47:30	1	ELECTIVE	2184-08-20 14:00:00	2184-08-30 15:30:00	NULL	0	6.20824074074074	0	6.20824074074074	0	6.20824074074074	0	9.19608796296296	0	9.19608796296296	1	7.41	98	431	42	NULL	285.75	386	2	NULL	28	38	12.7	NULL	NULL	37	103	1.15	195	3.8	135	0	1	0
16804897	22346464	33970168	2	2123-03-26	24.28	UNKNOWN	F	22.166314769081565	2123-03-02 17:53:56	2123-03-27 00:38:24	3	EW EMER.	2123-03-02 17:53:00	2123-03-26 17:08:00	2123-03-26 17:08:00	1	23.9681018518519	1	23.9681018518519	1	23.9681018518519	1	23.9681018518519	1	23.9681018518519	8.6	7	90	108	21	NULL	448.15	82.5	-25	NULL	6	18	6.1	6	0.1	37	124	0.7	200	2.4	141	0	0	0
16880306	22350430	34334060	2	NULL	2.16	WHITE	M	73.47911643360962	2197-06-24 17:18:02	2197-06-26 21:13:02	2	EW EMER.	2197-06-24 17:16:00	2197-06-29 17:26:00	NULL	0	2.16319444444444	0	2.16319444444444	0	2.16319444444444	0	5.00553240740741	0	5.00553240740741	0.6	7.4	NULL	246	42	NULL	NULL	NULL	1	NULL	27	38	12.8	NULL	NULL	NULL	93	1.19	124	4.1	126	0	0	1
14666632	22350850	34562928	1	NULL	2.04	WHITE	F	80.970047484498862	2127-12-21 15:09:59	2127-12-23 16:07:46	2	SURGICAL SAME DAY ADMISSION	2127-12-21 07:15:00	2128-01-07 15:55:00	NULL	0	2.04012731481481	0	2.04012731481481	0	2.04012731481481	0	17.0312615740741	0	17.0312615740741	2.5	7.25	90	51	59	610	588.25	51	-2	NULL	27	41	13.5	NULL	NULL	NULL	106	1.19	214	3.8	141	0	0	0
12031835	22353639	39538450	1	NULL	4.31	WHITE	M	76.519427302080995	2131-07-14 10:25:59	2131-07-18 17:47:43	1	URGENT	2131-07-09 17:12:00	2131-07-21 16:54:00	NULL	0	4.30675925925926	0	4.30675925925926	0	4.30675925925926	0	7.26945601851852	0	7.26945601851852	1.4	7.43	98	432	44	NULL	325	328	4	NULL	30	35	11.7	NULL	NULL	NULL	99	1.16	164	4	134	1	1	0
10048244	22354258	33135150	2	NULL	3.73	BLACK/AFRICAN AMERICAN	M	59.529724888643085	2117-07-14 00:16:00	2117-07-17 17:50:00	2	DIRECT EMER.	2117-07-13 11:28:00	2117-08-03 15:45:00	NULL	0	3.73194444444444	0	3.73194444444444	0	3.73194444444444	0	20.6451388888889	0	20.6451388888889	0.7	7.46	NULL	397	37	NULL	69.19999999999999	415	3	NULL	27	29	9.6	NULL	NULL	NULL	107	1.15	86	3.9	142	0	0	0
11079993	22360796	30448570	2	NULL	3.12	WHITE	F	81.544844240257145	2158-07-19 11:12:26	2158-07-22 14:04:58	2	SURGICAL SAME DAY ADMISSION	2158-07-19 00:00:00	2158-07-25 15:11:00	NULL	0	3.11981481481481	0	3.11981481481481	0	3.11981481481481	0	6.1656712962963	0	6.1656712962963	1.6	7.38	NULL	431	39	NULL	381.5	284	-1	NULL	24	32	10.7	NULL	NULL	NULL	108	1.13	186	4.4	139	0	0	0
19788307	22362700	35323533	1	NULL	6.34	WHITE	M	78.90049618548189	2175-11-26 10:00:04	2175-12-02 18:14:07	2	SURGICAL SAME DAY ADMISSION	2175-11-26 02:37:00	2175-12-06 14:26:00	NULL	0	6.34309027777778	0	6.34309027777778	0	6.34309027777778	0	10.1846759259259	0	10.1846759259259	1	7.54	98	419	26	NULL	547	121	1	NULL	23	41	13.7	NULL	NULL	NULL	107	1.11	102	3.8	135	0	0	0
17650020	22362982	30108158	1	NULL	3.01	WHITE	M	70.986988307295802	2140-12-26 11:38:49	2140-12-29 11:55:55	2	SURGICAL SAME DAY ADMISSION	2140-12-26 11:45:00	2141-01-01 18:00:00	NULL	0	3.011875	0	3.011875	0	3.011875	0	6.26471064814815	0	6.26471064814815	0.9	7.41	97	394	37	NULL	456.5	209	0	NULL	24	40	13.2	NULL	NULL	36	110	1.21	128	3.9	137	0	0	0
15646112	22367880	39729213	1	NULL	16.94	WHITE	F	53.959392448477083	2125-12-17 09:51:53	2126-01-03 08:19:40	3	URGENT	2125-12-17 09:51:00	2126-01-20 17:07:00	NULL	0	16.9359606481481	0	16.9359606481481	0	16.9359606481481	0	34.3021643518519	0	30	3	7.43	NULL	82	32	NULL	234.5	164	-1	NULL	22	NULL	NULL	NULL	NULL	NULL	NULL	1.23	NULL	NULL	NULL	0	0	0
17803638	22375282	33576008	2	NULL	5.83	BLACK/AFRICAN AMERICAN	M	71.43120482066989	2125-06-06 20:01:00	2125-06-12 15:59:32	3	OBSERVATION ADMIT	2125-06-06 17:40:00	2125-06-15 17:52:00	NULL	0	5.83231481481481	0	5.83231481481481	0	5.83231481481481	0	8.91041666666667	0	8.91041666666667	9.6	7.17	97	70	34	517	501.25	153	-15	13	13	37	12.3	NULL	NULL	37.1	110	1.14	189	3.6	141	0	1	0
18350450	22376294	32378957	1	NULL	2.24	WHITE	M	67.810421583498064	2117-10-24 10:27:08	2117-10-26 16:19:24	1	SURGICAL SAME DAY ADMISSION	2117-10-24 00:00:00	2117-10-30 12:13:00	NULL	0	2.24462962962963	0	2.24462962962963	0	2.24462962962963	0	6.07351851851852	0	6.07351851851852	2.2	7.36	92	319	49	NULL	495.75	136	1	NULL	29	44	14.6	NULL	NULL	NULL	103	1.2	152	3.9	136	0	0	0
15510911	22376723	31968877	1	NULL	24.44	WHITE	F	22.37820624560033	2126-05-19 04:51:00	2126-06-12 15:20:17	1	OBSERVATION ADMIT	2126-05-19 03:17:00	2126-07-01 13:54:00	NULL	0	24.4370023148148	0	24.4370023148148	0	24.4370023148148	0	43.3770833333333	0	30	3	7.28	98	147	37	NULL	163.25	294	-8	NULL	18	28	9.4	NULL	NULL	NULL	113	1	141	4.5	136	0	0	0
11748074	22378152	34618834	3	NULL	12.21	WHITE	F	52.550118521114463	2124-07-23 15:37:24	2124-08-04 20:33:16	3	EW EMER.	2124-07-19 22:14:00	2124-08-04 20:21:00	NULL	0	12.205462962963	0	12.205462962963	0	12.205462962963	0	12.1969444444444	0	12.1969444444444	2.3	7.39	98	212	42	NULL	104.19999999999999	315	0	NULL	26	21	6.9	NULL	NULL	NULL	98	1.09	122	4.3	132	0	0	0
15670628	22388388	32511402	1	2205-05-06	3.23	WHITE	M	57.88119680467562	2202-11-19 10:28:50	2202-11-22 16:04:20	2	SURGICAL SAME DAY ADMISSION	2202-11-19 07:15:00	2202-11-26 16:30:00	NULL	0	3.23298611111111	0	3.23298611111111	0	3.23298611111111	0	7.25081018518518	0	7.25081018518518	0.9	7.42	94	451	37	449	363.65	185	0	NULL	25	42	13.9	NULL	NULL	36.5	107	1	123	3.7	142	0	0	0
14865169	22388635	39667919	1	NULL	4.61	WHITE	M	86.774553051279852	2178-10-17 09:32:38	2178-10-22 00:11:08	1	URGENT	2178-10-10 21:35:00	2178-10-23 16:00:00	NULL	0	4.61006944444444	0	4.61006944444444	0	4.61006944444444	0	6.26900462962963	0	6.26900462962963	1	7.43	98	397	36	NULL	556.25	123	0	NULL	25	40	13.2	NULL	NULL	NULL	99	1.15	111	3.6	129	0	0	0
13159402	22389821	35442294	1	NULL	2.38	ASIAN	M	65.72712361484532	2176-09-23 09:52:29	2176-09-25 18:57:22	1	SURGICAL SAME DAY ADMISSION	2176-09-23 07:15:00	2176-09-28 14:40:00	NULL	0	2.3783912037037	0	2.3783912037037	0	2.3783912037037	0	5.19966435185185	0	5.19966435185185	2.4	7.4	98	402	41	NULL	392.25	277	0	NULL	26	29	9.6	NULL	NULL	NULL	104	1.12	147	4.2	135	1	1	0
17316181	22390175	31689230	2	NULL	49.91	AMERICAN INDIAN/ALASKA NATIVE	M	66.0466320959802	2151-01-18 16:00:20	2151-03-09 13:43:52	3	SURGICAL SAME DAY ADMISSION	2151-01-18 00:00:00	2151-03-09 13:40:00	NULL	0	49.9052314814815	0	30	0	49.9052314814815	0	49.9025462962963	0	30	1	7.31	95	412	42	NULL	568.75	83	-4	NULL	22	34	11.3	NULL	NULL	NULL	108	1.2	76	4.6	136	0	0	0
14805440	22400263	37845585	2	2186-01-16	10.24	WHITE	F	86.01321619942699	2186-01-05 09:06:00	2186-01-15 14:51:04	2	OBSERVATION ADMIT	2186-01-05 07:28:00	2186-01-16 11:30:00	2186-01-16 11:30:00	1	11.1	1	11.1	1	11.1	1	11.1	1	11.1	1.1	7.3	NULL	86	64	NULL	215.5	112	2	NULL	33	NULL	NULL	NULL	NULL	NULL	NULL	1.12	NULL	NULL	NULL	1	1	0
13775723	22402894	31701197	2	NULL	3.76	ASIAN	M	86.41999383665868	2168-06-02 23:15:42	2168-06-06 17:27:45	2	OBSERVATION ADMIT	2168-06-02 20:26:00	2168-06-07 12:21:00	NULL	0	3.75836805555556	0	3.75836805555556	0	3.75836805555556	0	4.54534722222222	0	4.54534722222222	1.9	7.3	NULL	251	46	NULL	NULL	NULL	-3	NULL	24	27	8.9	NULL	NULL	NULL	NULL	NULL	NULL	NULL	NULL	0	0	1
19314374	22403259	39722938	2	NULL	3.71	WHITE	F	91.580252651362354	2142-07-31 23:18:10	2142-08-04 16:21:52	2	URGENT	2142-07-31 22:23:00	2142-08-21 18:44:00	NULL	0	3.71090277777778	0	3.71090277777778	0	3.71090277777778	0	20.8096064814815	0	20.8096064814815	2.8	7.16	NULL	144	53	NULL	73.19999999999999	405	-10	NULL	20	NULL	NULL	NULL	NULL	NULL	NULL	1.11	NULL	NULL	NULL	0	0	0
14280192	22405648	34403759	1	2166-09-15	12.10	WHITE	M	81.78125621733901	2163-10-13 18:38:32	2163-10-25 20:59:24	2	EW EMER.	2163-10-13 14:09:00	2163-11-02 16:30:00	NULL	0	12.0978240740741	0	12.0978240740741	0	12.0978240740741	0	19.9107407407407	0	19.9107407407407	1.5	7.47	92	66	26	NULL	565.75	81	-2	NULL	19	41	13.6	NULL	NULL	NULL	106	1.14	167	3.4	135	1	0	0
15301832	22406844	30341270	2	NULL	3.40	WHITE	M	79.994559391064311	2181-12-30 11:51:40	2182-01-02 21:27:09	2	SURGICAL SAME DAY ADMISSION	2181-12-30 06:07:00	2182-01-05 17:15:00	NULL	0	3.3996412037037	0	3.3996412037037	0	3.3996412037037	0	6.22453703703704	0	6.22453703703704	1.3	7.46	NULL	441	31	NULL	366.5	294	0	NULL	23	41	13.6	NULL	NULL	NULL	103	1.19	92	4.1	132	0	0	0
16732697	22408115	39627068	1	NULL	3.77	UNKNOWN	M	31.497603871770862	2185-07-01 20:48:00	2185-07-05 15:16:45	1	OBSERVATION ADMIT	2185-07-01 17:54:00	2185-07-05 15:05:00	NULL	0	3.76996527777778	0	3.76996527777778	0	3.76996527777778	0	3.76180555555556	0	3.76180555555556	0.9	7.42	97	288	30	NULL	68.94999999999999	437.5	-3	NULL	20	32	10.5	NULL	NULL	NULL	108	1.03	94	3	133	0	0	0
12359958	22408672	31439063	1	NULL	6.38	WHITE	M	58.711666663624544	2176-09-17 12:07:21	2176-09-23 21:20:43	1	OBSERVATION ADMIT	2176-09-16 22:20:00	2176-09-30 16:35:00	NULL	0	6.38428240740741	0	6.38428240740741	0	6.38428240740741	0	13.1858680555556	0	13.1858680555556	2.9	7.26	NULL	195	56	NULL	91.5	390	-2	NULL	26	NULL	NULL	NULL	NULL	NULL	NULL	1.07	107	NULL	NULL	0	0	0
12988934	22410634	31935640	2	NULL	3.25	UNKNOWN	M	79.119667614592213	2119-02-20 10:47:34	2119-02-23 16:42:38	2	DIRECT EMER.	2119-02-13 16:59:00	2119-02-27 15:15:00	NULL	0	3.24657407407407	0	3.24657407407407	0	3.24657407407407	0	7.18571759259259	0	7.18571759259259	0.8	7.4	99	367	36	NULL	384.5	291	-1	NULL	23	38	12.6	NULL	NULL	NULL	100	1.08	100	4.5	130	0	0	0
12678286	22415227	30902754	1	2124-08-28	9.79	WHITE	M	87.630227127949871	2124-08-18 06:15:00	2124-08-28 01:19:08	2	DIRECT EMER.	2124-08-18 04:27:00	2124-08-28 00:00:00	2124-08-28 00:00:00	1	9.73958333333333	1	9.73958333333333	1	9.73958333333333	1	9.73958333333333	1	9.73958333333333	4.2	7.35	NULL	228	46	NULL	71	456	0	NULL	26	NULL	NULL	NULL	NULL	NULL	NULL	1.11	NULL	NULL	NULL	0	0	0
14560675	22415374	35899133	2	2135-07-30	9.75	UNKNOWN	M	66.54972874909725	2135-07-20 19:30:00	2135-07-30 13:24:53	2	EW EMER.	2135-07-20 18:49:00	2135-07-30 11:01:00	2135-07-30 11:01:00	1	9.64652777777778	1	9.64652777777778	1	9.64652777777778	1	9.64652777777778	1	9.64652777777778	2.7	7.41	NULL	129	32	NULL	408.4	121.25	-2	NULL	21	42	14	NULL	NULL	NULL	111	1	107	3.1	144	0	0	0
19850651	22420310	38863589	2	NULL	2.30	WHITE	M	60.594953711055501	2188-08-05 10:33:04	2188-08-07 17:51:35	2	SURGICAL SAME DAY ADMISSION	2188-08-05 07:15:00	2188-08-13 13:10:00	NULL	0	2.30452546296296	0	2.30452546296296	0	2.30452546296296	0	8.10898148148148	0	8.10898148148148	1	7.39	97	443	44	NULL	414.75	237	1	NULL	28	41	13.7	NULL	NULL	NULL	105	1.16	90	4.2	140	0	1	0
10529902	22424113	33867491	1	NULL	2.22	WHITE	M	50.536630507991961	2188-07-15 10:13:59	2188-07-17 15:24:22	2	SURGICAL SAME DAY ADMISSION	2188-07-15 00:00:00	2188-07-20 15:57:00	NULL	0	2.21554398148148	0	2.21554398148148	0	2.21554398148148	0	5.23820601851852	0	5.23820601851852	1.3	7.36	97	328	45	NULL	507.25	137	0	NULL	26	41	13.5	NULL	NULL	NULL	108	1.18	122	4.1	135	1	1	0
17029854	22427044	31868596	1	NULL	3.05	WHITE	M	69.451179172530359	2161-06-21 10:28:16	2161-06-24 11:42:11	2	URGENT	2161-06-14 18:57:00	2161-07-02 15:00:00	NULL	0	3.05133101851852	0	3.05133101851852	0	3.05133101851852	0	11.1887037037037	0	11.1887037037037	2.1	7.49	99	373	32	NULL	548.5	112	2	NULL	25	38	12.7	NULL	NULL	NULL	107	1.12	107	4.2	137	0	1	0
13425962	22429830	39684594	2	NULL	2.32	OTHER	M	53.841365679010994	2163-11-04 08:52:58	2163-11-06 16:37:00	2	ELECTIVE	2163-11-04 07:15:00	2163-11-13 17:30:00	NULL	0	2.32224537037037	0	2.32224537037037	0	2.32224537037037	0	9.35905092592593	0	9.35905092592593	2.3	7.37	99	362	40	NULL	490	173	-1	NULL	24	45	14.9	NULL	NULL	NULL	105	1.21	110	3.7	137	0	1	0
12105240	22431984	31038811	2	NULL	2.84	WHITE	F	90.08731007265198	2195-02-02 03:21:52	2195-02-04 23:26:15	2	EW EMER.	2195-02-02 02:23:00	2195-02-13 17:30:00	NULL	0	2.83637731481481	0	2.83637731481481	0	2.83637731481481	0	11.5889814814815	0	11.5889814814815	0.5	7.48	NULL	129	27	NULL	NULL	NULL	-1	NULL	21	NULL	NULL	NULL	NULL	NULL	NULL	NULL	NULL	NULL	NULL	0	1	0
13411236	22433356	38948720	1	NULL	7.14	BLACK/AFRICAN AMERICAN	M	59.23434051943643	2152-03-28 05:51:35	2152-04-04 09:11:15	2	OBSERVATION ADMIT	2152-03-27 01:48:00	2152-04-10 20:00:00	NULL	0	7.13865740740741	0	7.13865740740741	0	7.13865740740741	0	13.5891782407407	0	13.5891782407407	4.7	7.31	NULL	229	31	NULL	366.25	298	-9	NULL	16	39	13.1	NULL	NULL	NULL	110	1.11	122	4.1	137	1	0	0
15530712	22433667	35854285	1	NULL	19.10	WHITE	M	60.342425174420126	2181-05-06 01:39:34	2181-05-25 04:02:05	3	URGENT	2181-05-06 01:38:00	2181-06-05 16:45:00	NULL	0	19.0989699074074	0	19.0989699074074	0	19.0989699074074	0	30.6287731481481	0	30	0.7	7.35	NULL	88	42	NULL	216	176	-2	NULL	24	NULL	NULL	NULL	NULL	NULL	NULL	1.11	134	NULL	NULL	0	0	0
16303797	22438734	31944194	2	NULL	2.24	WHITE	M	60.0007349008785	2124-12-31 20:42:23	2125-01-03 02:22:50	2	SURGICAL SAME DAY ADMISSION	2124-12-31 12:15:00	2125-01-08 13:35:00	NULL	0	2.23642361111111	0	2.23642361111111	0	2.23642361111111	0	7.70320601851852	0	7.70320601851852	1.9	7.36	NULL	103	62	NULL	176	206	6	NULL	36	30	10.1	NULL	NULL	36.6	NULL	1.2	197	4.4	137	0	1	0
10148710	22444443	38369458	3	NULL	6.26	WHITE	M	78.0693731827117	2148-01-27 11:18:14	2148-02-02 17:38:42	3	SURGICAL SAME DAY ADMISSION	2148-01-27 00:00:00	2148-02-11 17:25:00	NULL	0	6.26421296296296	0	6.26421296296296	0	6.26421296296296	0	15.2546990740741	0	15.2546990740741	1.9	7.32	97	272	51	NULL	377	281	0	NULL	27	35	11.7	NULL	NULL	NULL	107	1.25	103	4	141	0	0	0
18074746	22447194	31426387	2	NULL	4.19	UNKNOWN	F	85.793589136335179	2170-10-21 12:49:58	2170-10-25 17:27:28	2	URGENT	2170-10-17 20:27:00	2170-10-28 14:44:00	NULL	0	4.19270833333333	0	4.19270833333333	0	4.19270833333333	0	7.07918981481482	0	7.07918981481482	1.2	7.4	98	356	45	NULL	108.19999999999999	305	2	NULL	29	31	10.4	NULL	NULL	NULL	103	1.09	130	4.3	135	0	1	0
15995999	22449267	39894012	2	NULL	2.39	WHITE	M	58.184267097796347	2119-03-09 09:14:06	2119-03-11 18:35:03	2	SURGICAL SAME DAY ADMISSION	2119-03-09 07:15:00	2119-03-13 15:46:00	NULL	0	2.38954861111111	0	2.38954861111111	0	2.38954861111111	0	4.27215277777778	0	4.27215277777778	1.2	7.35	98	381	42	NULL	533.5	127	-2	NULL	24	36	12.1	NULL	NULL	NULL	107	1.17	103	4.3	136	0	0	1
18581614	22450952	34896073	2	NULL	2.79	WHITE	F	70.175395506419184	2123-03-11 22:10:53	2123-03-14 17:06:56	2	EW EMER.	2123-03-06 01:29:00	2123-03-26 15:00:00	NULL	0	2.78892361111111	0	2.78892361111111	0	2.78892361111111	0	14.700775462963	0	14.700775462963	1.2	7.45	99	200	39	NULL	140.75	334	3	NULL	28	32	10.7	NULL	NULL	NULL	100	1.15	117	3.2	135	0	0	0
14735209	22452412	35602539	2	NULL	2.10	WHITE	M	35.72203003609783	2185-09-21 00:22:00	2185-09-23 02:43:00	2	EW EMER.	2185-09-20 22:13:00	2185-09-24 14:00:00	NULL	0	2.09791666666667	0	2.09791666666667	0	2.09791666666667	0	3.56805555555556	0	3.56805555555556	0.8	7.37	NULL	111	44	NULL	190.5	222	0	NULL	26	NULL	NULL	NULL	NULL	36.2	NULL	NULL	NULL	NULL	NULL	0	0	0
13836824	22453550	33614914	2	NULL	2.65	WHITE	F	84.42656368167468	2176-06-06 01:33:13	2176-06-08 17:14:27	3	URGENT	2176-06-05 00:59:00	2176-06-13 18:02:00	NULL	0	2.65363425925926	0	2.65363425925926	0	2.65363425925926	0	7.68665509259259	0	7.68665509259259	1.8	7.42	99	211	33	NULL	135.2	262.5	-1	NULL	22	24	7.9	NULL	NULL	NULL	115	0.97	153	3.2	140	0	0	0
10663695	22455973	39879701	1	NULL	22.06	WHITE	M	66.86435287349818	2139-11-12 15:59:45	2139-12-04 17:20:23	3	URGENT	2139-11-12 15:59:00	2139-12-12 16:03:00	NULL	0	22.0559953703704	0	22.0559953703704	0	22.0559953703704	0	30.0022569444444	0	30	2	7.33	NULL	64	41	NULL	241.25	128	-4	NULL	23	38	12.7	NULL	NULL	NULL	118	0.96	146	3	139	1	1	1
18150052	22460033	30768096	1	NULL	2.84	WHITE	M	59.183432415281436	2164-03-08 01:30:00	2164-03-10 21:35:16	2	OBSERVATION ADMIT	2164-03-07 23:56:00	2164-03-16 16:24:00	NULL	0	2.83699074074074	0	2.83699074074074	0	2.83699074074074	0	8.62083333333333	0	8.62083333333333	1	7.36	NULL	70	47	NULL	NULL	NULL	0	NULL	28	NULL	NULL	NULL	NULL	NULL	NULL	NULL	NULL	NULL	NULL	0	0	1
17391196	22463502	33208827	1	NULL	2.16	OTHER	M	75.30926329514252	2127-04-26 09:27:53	2127-04-28 13:20:50	1	EW EMER.	2127-04-23 16:22:00	2127-05-02 17:33:00	NULL	0	2.16177083333333	0	2.16177083333333	0	2.16177083333333	0	6.33688657407407	0	6.33688657407407	1.1	7.39	99	370	41	458	428	235	0	NULL	26	37	12.3	NULL	NULL	NULL	104	1.1	114	4.2	137	0	0	0
11699379	22466240	30049345	1	NULL	2.07	WHITE	M	55.888796560454	2128-11-21 09:18:41	2128-11-23 11:06:37	1	SURGICAL SAME DAY ADMISSION	2128-11-21 01:06:00	2128-11-26 14:33:00	NULL	0	2.0749537037037	0	2.0749537037037	0	2.0749537037037	0	5.21827546296296	0	5.21827546296296	2.2	7.34	99	394	48	NULL	122	364	0	NULL	27	44	14.8	NULL	NULL	NULL	106	1.14	102	3.6	139	0	0	1
17261065	22469414	36782484	1	NULL	2.49	WHITE	M	54.029407823367034	2152-01-13 00:54:30	2152-01-15 12:38:32	1	URGENT	2152-01-11 17:47:00	2152-02-20 16:15:00	NULL	0	2.48891203703704	0	2.48891203703704	0	2.48891203703704	0	38.6392361111111	0	30	1.8	7.39	95	407	39	NULL	217.05	245	0	NULL	24	40	13.2	NULL	NULL	37	106	1.09	106	4.8	140	1	1	0
19020115	22469623	39397159	2	2186-02-20	2.81	OTHER	M	60.96010263210571	2185-12-16 21:54:35	2185-12-19 17:17:13	2	OBSERVATION ADMIT	2185-12-16 21:53:00	2185-12-21 14:56:00	NULL	0	2.80738425925926	0	2.80738425925926	0	2.80738425925926	0	4.70931712962963	0	4.70931712962963	4.3	7.34	NULL	207	46	NULL	92	414	-1	NULL	26	NULL	NULL	NULL	NULL	36.9	NULL	1.01	NULL	NULL	NULL	0	0	0
19349435	22475565	31594732	2	2127-11-07	9.06	UNKNOWN	M	58.755037831842389	2127-10-08 07:07:58	2127-10-17 08:32:44	3	URGENT	2127-10-03 18:31:00	2127-11-07 18:00:00	2127-11-07 18:00:00	1	30.4528009259259	0	30	0	9.05886574074074	1	30.4528009259259	0	30	4.7	7.41	NULL	162	24	NULL	93.19999999999999	405	-6	NULL	16	NULL	NULL	NULL	NULL	NULL	NULL	NULL	NULL	NULL	NULL	1	1	0
10350119	22478414	34776044	1	NULL	14.82	WHITE	F	74.9466972886774	2140-12-11 19:50:00	2140-12-26 15:37:48	2	EW EMER.	2140-12-11 18:34:00	2141-01-09 17:25:00	NULL	0	14.8248611111111	0	14.8248611111111	0	14.8248611111111	0	28.8993055555556	0	28.8993055555556	1.8	7.23	94	85	47	582	569.25	85	-7	NULL	21	NULL	NULL	NULL	NULL	36.5	NULL	1.02	162	NULL	NULL	0	1	0
18191490	22478495	39105306	1	NULL	8.30	WHITE	M	62.490086025155924	2136-06-28 09:17:41	2136-07-06 16:30:09	2	SURGICAL SAME DAY ADMISSION	2136-06-28 00:00:00	2136-07-10 16:50:00	NULL	0	8.30032407407407	0	8.30032407407407	0	8.30032407407407	0	12.3141087962963	0	12.3141087962963	2.9	7.4	98	410	38	NULL	103.19999999999999	317.5	0	NULL	24	36	11.9	NULL	NULL	NULL	102	1.17	231	4.2	134	0	1	0
18119340	22489202	31749708	1	NULL	15.23	WHITE	F	60.546441354864263	2177-07-20 12:12:48	2177-08-04 17:48:59	3	ELECTIVE	2177-07-19 14:00:00	2177-09-09 09:20:00	NULL	0	15.2334606481481	0	15.2334606481481	0	15.2334606481481	0	50.88	0	30	0.9	7.37	99	198	41	NULL	85.85999999999996	421.27659574468083	-1	NULL	25	26	8.5	NULL	NULL	NULL	107	1.13	81	3.4	135	1	0	1
19009923	22489939	32952079	2	NULL	6.26	UNKNOWN	F	48.645595553389564	2113-08-24 19:11:14	2113-08-31 01:32:19	2	URGENT	2113-08-24 19:10:00	2113-09-05 15:05:00	NULL	0	6.2646412037037	0	6.2646412037037	0	6.2646412037037	0	11.8290046296296	0	11.8290046296296	1.5	7.32	97	96	35	NULL	168.45	195	-7	NULL	19	32	10.6	NULL	NULL	36.8	NULL	1.02	167	4.2	NULL	1	0	0
11429667	22490311	34424765	2	NULL	4.16	WHITE	M	84.535881385188146	2171-07-21 08:02:55	2171-07-25 11:49:49	2	OBSERVATION ADMIT	2171-07-15 17:26:00	2171-07-28 13:45:00	NULL	0	4.15756944444444	0	4.15756944444444	0	4.15756944444444	0	7.23755787037037	0	7.23755787037037	1.7	7.34	96	373	40	NULL	358	310	-3	NULL	23	28	9.3	NULL	NULL	NULL	109	1.24	193	4.5	138	1	1	0
11510105	22497183	36152898	1	NULL	2.79	BLACK/AFRICAN AMERICAN	M	77.377690986006842	2185-05-18 22:47:28	2185-05-21 17:43:28	1	EW EMER.	2185-05-18 22:46:00	2185-05-24 16:16:00	NULL	0	2.78888888888889	0	2.78888888888889	0	2.78888888888889	0	5.72814814814815	0	5.72814814814815	3.7	7.26	NULL	109	33	637	627.75	39	-11	NULL	15	NULL	NULL	NULL	NULL	NULL	118	NULL	NULL	5.4	147	0	0	1
16680046	22497215	33150688	3	2191-06-20	10.64	OTHER	M	72.43850903419285	2191-06-10 03:05:00	2191-06-20 18:26:20	3	OBSERVATION ADMIT	2191-06-10 02:21:00	2191-06-20 15:00:00	2191-06-20 15:00:00	1	10.4965277777778	1	10.4965277777778	1	10.4965277777778	1	10.4965277777778	1	10.4965277777778	NULL	7.38	NULL	409	46	NULL	110.69999999999999	317.5	1	NULL	28	NULL	NULL	NULL	NULL	NULL	NULL	NULL	NULL	NULL	NULL	0	0	0
16403187	22497903	36138702	1	NULL	5.03	WHITE	F	86.616822773211551	2156-08-18 09:26:31	2156-08-23 10:09:54	1	URGENT	2156-08-13 06:57:00	2156-08-25 16:42:00	NULL	0	5.03012731481481	0	5.03012731481481	0	5.03012731481481	0	7.30241898148148	0	7.30241898148148	5.3	7.33	96	356	42	NULL	460.75	201	-3	NULL	23	19	6.3	NULL	NULL	NULL	105	1.06	286	3	132	1	0	0
13299672	22499620	34916121	2	2120-08-03	16.07	OTHER	F	37.54275004274183	2120-07-17 23:05:47	2120-08-03 00:42:33	3	EW EMER.	2120-07-17 23:04:00	2120-08-03 09:00:00	2120-08-03 09:00:00	1	16.412650462963	1	16.412650462963	1	16.412650462963	1	16.412650462963	1	16.412650462963	4	7.28	86	61	42	NULL	243	122	-6	NULL	21	40	13.4	NULL	NULL	NULL	107	1.13	202	3.5	141	0	0	0
19407760	22503175	37505534	1	NULL	3.86	OTHER	M	62.12773783470198	2136-02-17 00:14:14	2136-02-20 20:51:08	3	URGENT	2136-02-16 21:32:00	2136-03-02 19:11:00	NULL	0	3.85895833333333	0	3.85895833333333	0	3.85895833333333	0	14.7894212962963	0	14.7894212962963	4.5	7.3	90	114	44	NULL	598.5	87	-4	NULL	23	NULL	NULL	NULL	NULL	NULL	NULL	1.11	180	4.1	NULL	0	0	0
15220757	22503751	36469158	3	NULL	7.23	WHITE	M	32.346963641762022	2142-05-07 19:42:00	2142-05-15 01:06:43	3	URGENT	2142-05-07 17:25:00	2142-05-21 17:33:00	NULL	0	7.22549768518518	0	7.22549768518518	0	7.22549768518518	0	13.9104166666667	0	13.9104166666667	2.2	7.24	NULL	64	46	NULL	199.35000000000002	142.22222222222223	-7	NULL	21	NULL	NULL	NULL	NULL	NULL	NULL	NULL	NULL	5.3	NULL	0	0	0
17262173	22515541	38939010	1	NULL	8.55	UNKNOWN	M	66.69467374447018	2190-09-11 22:26:33	2190-09-20 11:44:25	2	URGENT	2190-09-11 22:25:00	2190-09-28 14:43:00	NULL	0	8.55407407407407	0	8.55407407407407	0	8.55407407407407	0	16.6780902777778	0	16.6780902777778	4.2	7.35	95	89	39	NULL	290.05	148.33333333333334	-3	NULL	22	38	12.5	NULL	NULL	NULL	101	1.24	474	3.6	138	1	1	0
19872834	22516631	30616943	2	2139-06-12	8.96	WHITE	M	81.420497460131456	2139-06-04 10:37:32	2139-06-13 09:42:16	3	ELECTIVE	2139-06-03 14:00:00	2139-06-12 09:42:00	2139-06-12 21:25:00	1	8.44962962962963	1	8.44962962962963	1	8.44962962962963	1	8.44962962962963	1	8.44962962962963	1.5	7.39	97	240	36	NULL	533.75	118	-2	NULL	23	29	9.5	NULL	NULL	36.6	114	1.11	95	3.9	142	0	1	0
18790258	22517567	38843998	2	NULL	4.48	WHITE	F	65.345003373714475	2168-05-12 10:10:57	2168-05-16 21:38:46	2	URGENT	2168-05-06 00:14:00	2168-05-24 12:16:00	NULL	0	4.47765046296296	0	4.47765046296296	0	4.47765046296296	0	12.0868402777778	0	12.0868402777778	1.5	7.46	NULL	70	31	NULL	247.75	140	0	NULL	23	NULL	NULL	NULL	NULL	NULL	NULL	1.01	NULL	NULL	NULL	0	1	1
18270956	22518921	32679974	2	NULL	3.57	HISPANIC/LATINO	M	76.521355247571017	2117-07-10 11:54:00	2117-07-14 01:36:32	2	EW EMER.	2117-07-10 10:06:00	2117-07-19 17:15:00	NULL	0	3.5712037037037	0	3.5712037037037	0	3.5712037037037	0	9.22291666666667	0	9.22291666666667	2	7.46	NULL	190	19	NULL	NULL	NULL	-6	NULL	14	NULL	NULL	NULL	NULL	NULL	NULL	NULL	NULL	NULL	NULL	0	0	0
17868780	22519557	33277375	1	2184-08-25	2.56	OTHER	M	51.64882971046898	2184-08-25 01:20:00	2184-08-27 14:50:08	2	URGENT	2184-08-24 23:31:00	2184-08-25 16:20:00	2184-08-25 22:08:00	1	0.866666666666667	1	0.866666666666667	1	0.866666666666667	1	0.866666666666667	1	0.866666666666667	1.4	7.57	NULL	114	26	NULL	65.94999999999999	432.5	3	NULL	25	NULL	NULL	NULL	NULL	37	NULL	1.14	173	NULL	NULL	0	0	0
10481729	22520468	35255683	1	NULL	3.08	WHITE	F	85.479961459342938	2160-06-25 09:44:44	2160-06-28 11:41:15	1	ELECTIVE	2160-06-24 07:15:00	2160-07-01 16:21:00	NULL	0	3.08091435185185	0	3.08091435185185	0	3.08091435185185	0	6.27518518518518	0	6.27518518518518	2.9	7.42	97	433	44	NULL	294.75	367	4	NULL	30	42	14	NULL	NULL	37.2	101	1.16	102	4.1	138	0	0	0
11411362	22523526	37331665	3	NULL	9.29	UNKNOWN	M	66.766721485724229	2121-10-08 02:24:00	2121-10-17 09:28:08	3	EW EMER.	2121-10-08 00:56:00	2121-10-26 13:24:00	NULL	0	9.29453703703704	0	9.29453703703704	0	9.29453703703704	0	18.4583333333333	0	18.4583333333333	14.1	6.96	94	113	62	404	393.75	243	-19	NULL	15	33	11	2	0	36.4	104	0.97	91	6.3	141	0	1	1
11208503	22525122	38691951	1	NULL	18.91	ASIAN	F	85.0389205421793	2196-01-16 01:14:17	2196-02-03 22:59:11	1	OBSERVATION ADMIT	2196-01-15 15:15:00	2196-02-07 02:32:00	NULL	0	18.9061805555556	0	18.9061805555556	0	18.9061805555556	0	22.0539699074074	0	22.0539699074074	4.2	7.32	NULL	183	31	NULL	63.44999999999999	457.5	-8	NULL	17	NULL	NULL	NULL	NULL	NULL	114	1.04	349	3.3	140	0	1	0
18470489	22525415	32196481	2	NULL	17.07	WHITE	F	58.607327546606846	2124-08-09 20:41:00	2124-08-26 22:17:08	2	EW EMER.	2124-08-09 19:43:00	2124-08-28 18:02:00	NULL	0	17.0667592592593	0	17.0667592592593	0	17.0667592592593	0	18.8895833333333	0	18.8895833333333	0.9	7.31	NULL	101	44	NULL	271.8	168.33333333333334	-4	NULL	23	NULL	NULL	NULL	NULL	NULL	NULL	1.02	89	3.6	NULL	0	0	0
17071617	22529083	39339829	1	NULL	2.74	WHITE	F	67.627242044696089	2119-08-18 03:07:00	2119-08-20 20:48:01	1	OBSERVATION ADMIT	2119-08-18 02:17:00	2119-08-21 16:50:00	NULL	0	2.73681712962963	0	2.73681712962963	0	2.73681712962963	0	3.57152777777778	0	3.57152777777778	NULL	7.36	90	61	47	NULL	NULL	NULL	0	NULL	28	NULL	NULL	NULL	NULL	NULL	NULL	NULL	NULL	NULL	NULL	0	0	0
17362787	22533333	30372280	1	NULL	4.24	WHITE	M	83.871965634352627	2110-11-17 11:25:41	2110-11-21 17:12:45	2	URGENT	2110-11-15 11:29:00	2110-11-28 14:30:00	NULL	0	4.24101851851852	0	4.24101851851852	0	4.24101851851852	0	11.1279976851852	0	11.1279976851852	1.7	7.32	95	410	49	NULL	485.5	165	-1	NULL	26	38	12.8	NULL	NULL	36.6	104	1.18	102	4.3	137	1	0	0
11736912	22535744	32242994	1	NULL	2.50	UNKNOWN	F	71.554278624400626	2179-07-23 10:06:09	2179-07-25 21:59:22	2	ELECTIVE	2179-07-22 10:42:00	2179-07-29 14:00:00	NULL	0	2.49528935185185	0	2.49528935185185	0	2.49528935185185	0	6.16239583333333	0	6.16239583333333	1	7.48	98	516	35	NULL	372.25	297	3	NULL	27	40	13.4	NULL	NULL	NULL	103	1.15	97	4	139	0	0	1
19373080	22535812	31125390	2	NULL	2.83	HISPANIC/LATINO	M	72.9062484599252	2116-11-27 22:15:44	2116-11-30 18:13:20	2	SURGICAL SAME DAY ADMISSION	2116-11-27 00:00:00	2116-12-08 17:01:00	NULL	0	2.83166666666667	0	2.83166666666667	0	2.83166666666667	0	10.7814351851852	0	10.7814351851852	4.5	7.22	98	218	45	NULL	69.19999999999999	402.5	-9	NULL	19	40	13.4	NULL	NULL	NULL	107	1	223	4.8	136	0	0	0
11937809	22536779	35589858	1	2127-03-03	3.04	WHITE	F	47.02778226490929	2127-01-11 15:40:00	2127-01-14 16:36:28	2	EW EMER.	2127-01-11 15:09:00	2127-01-28 17:30:00	NULL	0	3.03921296296296	0	3.03921296296296	0	3.03921296296296	0	17.0763888888889	0	17.0763888888889	8.8	7.06	87	79	48	329	317	351	-17	NULL	14	NULL	NULL	NULL	NULL	37.2	NULL	1	124	4.2	NULL	0	1	0
16502686	22542098	32798963	2	2131-10-16	4.54	UNKNOWN	M	87.771676343660124	2131-10-11 12:36:19	2131-10-16 01:33:13	3	URGENT	2131-10-09 20:22:00	2131-10-16 01:32:00	2131-10-16 01:32:00	1	4.53866898148148	1	4.53866898148148	1	4.53866898148148	1	4.53866898148148	1	4.53866898148148	1.7	7.33	NULL	70	38	NULL	NULL	NULL	-5	NULL	21	NULL	NULL	NULL	NULL	36.6	NULL	NULL	NULL	NULL	NULL	1	1	0
17555195	22546909	38909341	2	NULL	2.28	WHITE	M	85.433174595352	2178-06-08 18:38:20	2178-06-11 01:27:57	2	EW EMER.	2178-06-08 10:56:00	2178-06-13 18:50:00	NULL	0	2.28445601851852	0	2.28445601851852	0	2.28445601851852	0	5.00810185185185	0	5.00810185185185	1.1	7.39	98	161	43	NULL	NULL	NULL	1	NULL	27	27	9.1	NULL	NULL	NULL	106	1.28	110	4.2	137	0	0	1
15410075	22550701	38423358	1	NULL	2.02	WHITE	F	91.16792724641014	2162-03-05 12:24:20	2162-03-07 12:50:24	1	ELECTIVE	2162-03-03 07:15:00	2162-03-08 14:44:00	NULL	0	2.01810185185185	0	2.01810185185185	0	2.01810185185185	0	3.09699074074074	0	3.09699074074074	0.5	7.27	93	75	65	NULL	57.650000000000006	250	0	NULL	31	NULL	NULL	NULL	NULL	37.7	106	1.01	99	4.2	139	0	0	1
15465424	22555496	33867203	1	NULL	4.09	WHITE	F	81.850223961099764	2139-11-08 11:46:50	2139-11-12 14:01:04	1	ELECTIVE	2139-11-07 12:54:00	2139-11-14 17:54:00	NULL	0	4.09321759259259	0	4.09321759259259	0	4.09321759259259	0	6.25497685185185	0	6.25497685185185	0.8	7.55	90	336	25	NULL	108.5	386	1	NULL	23	34	11.4	NULL	NULL	NULL	107	1.1	102	3.8	137	0	0	0
17200277	22557930	34107418	2	NULL	2.57	WHITE	F	66.404963619250311	2136-05-27 21:51:26	2136-05-30 11:32:57	2	URGENT	2136-05-27 21:50:00	2136-06-07 18:55:00	NULL	0	2.57049768518519	0	2.57049768518519	0	2.57049768518519	0	10.8774768518519	0	10.8774768518519	1.6	7.38	98	102	50	NULL	184.5	224	2	NULL	31	29	9.7	NULL	NULL	NULL	101	1.18	121	3.1	138	0	0	0
17635386	22564099	36552295	2	NULL	3.09	WHITE	M	78.57766692281343	2176-08-01 16:00:03	2176-08-04 18:05:00	2	OBSERVATION ADMIT	2176-07-30 11:20:00	2176-08-05 22:13:00	NULL	0	3.08677083333333	0	3.08677083333333	0	3.08677083333333	0	4.25899305555556	0	4.25899305555556	2.4	7.34	95	260	46	NULL	535.75	121	-1	NULL	26	44	14.6	NULL	NULL	NULL	105	1.24	95	3.8	137	0	0	0
19119135	22575791	38650365	1	NULL	6.16	WHITE	F	79.19074978598664	2148-03-11 09:38:21	2148-03-17 13:34:53	1	SURGICAL SAME DAY ADMISSION	2148-03-11 09:30:00	2148-03-19 15:07:00	NULL	0	6.16425925925926	0	6.16425925925926	0	6.16425925925926	0	8.22822916666667	0	8.22822916666667	2.1	7.47	95	297	33	NULL	478.5	187	1	NULL	25	26	8.7	NULL	NULL	NULL	103	1.09	91	3.4	137	1	1	1
13674258	22581014	36994628	2	NULL	3.28	WHITE	F	60.316143132498453	2183-04-26 11:17:02	2183-04-29 18:04:19	2	EW EMER.	2183-04-26 11:15:00	2183-05-06 12:00:00	NULL	0	3.28283564814815	0	3.28283564814815	0	3.28283564814815	0	10.029837962963	0	10.029837962963	1.3	7.31	NULL	151	44	NULL	150.5	302	-4	NULL	23	29	9.7	NULL	NULL	37.3	NULL	1.04	166	3.7	129	0	0	0
19329421	22584547	38366730	2	NULL	25.22	WHITE	M	51.982484063838344	2113-12-25 21:11:00	2114-01-20 02:26:18	3	EW EMER.	2113-12-25 20:16:00	2114-01-27 18:57:00	NULL	0	25.2189583333333	0	25.2189583333333	0	25.2189583333333	0	32.9069444444444	0	30	1.5	7.36	NULL	65	42	NULL	239	130	-1	NULL	25	NULL	NULL	NULL	NULL	NULL	NULL	1.12	189	NULL	NULL	0	0	0
19751571	22590069	33630543	2	NULL	5.69	WHITE	M	84.618767830643792	2163-08-15 15:50:01	2163-08-21 08:30:44	2	URGENT	2163-08-15 00:00:00	2163-09-23 15:00:00	NULL	0	5.69494212962963	0	5.69494212962963	0	5.69494212962963	0	38.9652662037037	0	30	1.1	7.43	97	83	32	NULL	304.8	138.33333333333334	-1	NULL	22	NULL	NULL	NULL	NULL	NULL	NULL	NULL	NULL	NULL	NULL	0	1	0
15206519	22592649	38927315	1	NULL	4.59	WHITE	M	84.39857432423799	2141-05-26 09:35:59	2141-05-30 23:46:53	1	SURGICAL SAME DAY ADMISSION	2141-05-26 07:15:00	2141-06-01 01:44:00	NULL	0	4.59090277777778	0	4.59090277777778	0	4.59090277777778	0	5.6722337962963	0	5.6722337962963	1.6	7.41	98	405	40	NULL	486.5	174	1	NULL	26	40	13.2	NULL	NULL	NULL	103	1.18	103	3.8	138	0	1	0
11988783	22593223	36830062	1	NULL	7.62	HISPANIC/LATINO	M	61.58681040393918	2170-08-03 22:39:00	2170-08-11 13:29:19	1	OBSERVATION ADMIT	2170-08-02 19:29:00	2170-08-16 16:20:00	NULL	0	7.61827546296296	0	7.61827546296296	0	7.61827546296296	0	12.7368055555556	0	12.7368055555556	NULL	7.37	NULL	64	40	NULL	306.8	118.33333333333333	-1	NULL	24	NULL	NULL	NULL	NULL	NULL	NULL	NULL	NULL	NULL	NULL	0	0	0
13892846	22596777	38685088	1	NULL	8.11	UNKNOWN	M	62.117273844008447	2159-02-12 20:01:24	2159-02-20 22:45:28	1	EW EMER.	2159-02-12 20:00:00	2159-02-26 12:35:00	NULL	0	8.11393518518519	0	8.11393518518519	0	8.11393518518519	0	13.69	0	13.69	1.5	7.39	99	399	42	265	261.5	399	0	NULL	26	38	12.8	NULL	NULL	NULL	117	1.16	142	4.3	155	0	0	0
19062760	22605930	37171878	3	NULL	2.05	WHITE	F	81.2077563186417	2197-03-17 16:56:22	2197-03-19 18:07:22	3	SURGICAL SAME DAY ADMISSION	2197-03-17 08:00:00	2197-03-24 13:45:00	NULL	0	2.04930555555556	0	2.04930555555556	0	2.04930555555556	0	6.86710648148148	0	6.86710648148148	1	7.39	99	273	36	NULL	-57.099999999999994	770	-2	NULL	23	30	10.1	NULL	NULL	36.7	107	1.12	144	3.6	137	0	0	1
11710114	22606791	35464690	1	NULL	7.32	WHITE	F	82.325313232200994	2111-05-06 10:04:11	2111-05-13 17:48:53	2	URGENT	2111-04-29 19:38:00	2111-05-17 13:55:00	NULL	0	7.32270833333333	0	7.32270833333333	0	7.32270833333333	0	11.1602893518519	0	11.1602893518519	0.8	7.39	95	419	44	NULL	483	170	1	NULL	28	32	10.5	NULL	NULL	36.6	105	1.24	186	4.1	139	1	0	1
19711386	22613109	32298685	2	2161-05-07	4.01	WHITE	F	78.33411272526161	2161-05-03 15:05:55	2161-05-07 15:21:48	3	SURGICAL SAME DAY ADMISSION	2161-05-03 00:00:00	2161-05-07 09:50:00	2161-05-07 09:50:00	1	3.78061342592593	1	3.78061342592593	1	3.78061342592593	1	3.78061342592593	1	3.78061342592593	1.2	7.44	98	166	40	514	501.21000000000004	98.91304347826087	3	NULL	28	40	13.4	1	0	NULL	99	1.14	123	3.3	138	0	1	0
18973791	22615934	38125139	1	NULL	2.33	WHITE	M	72.399531528259194	2151-05-29 10:53:01	2151-05-31 18:43:52	1	URGENT	2151-05-26 22:13:00	2151-06-12 12:45:00	NULL	0	2.32697916666667	0	2.32697916666667	0	2.32697916666667	0	14.0777662037037	0	14.0777662037037	2	7.44	98	385	34	NULL	300	358	0	NULL	24	39	13	NULL	NULL	NULL	107	1.16	100	4.1	134	1	1	0
19387099	22622659	38003185	1	NULL	4.37	WHITE	F	86.4002506100978	2161-05-26 14:37:55	2161-05-30 23:28:53	2	URGENT	2161-05-26 14:36:00	2161-06-16 18:30:00	NULL	0	4.36872685185185	0	4.36872685185185	0	4.36872685185185	0	21.1611689814815	0	21.1611689814815	0.6	7.32	94	117	39	NULL	83.79999999999998	334.2857142857143	-5	NULL	21	23	7.6	NULL	NULL	NULL	100	1.04	90	3.4	129	1	1	0
15508006	22622777	36747716	2	NULL	3.06	WHITE	M	55.481252460317026	2182-07-01 10:09:17	2182-07-04 11:40:55	2	URGENT	2182-06-25 18:34:00	2182-07-07 20:33:00	NULL	0	3.06363425925926	0	3.06363425925926	0	3.06363425925926	0	6.43313657407407	0	6.43313657407407	1.2	7.38	98	346	46	NULL	569.25	90	1	NULL	28	36	12.1	NULL	NULL	NULL	102	1.21	62	5	139	1	1	0
14728004	22631731	31223532	1	NULL	3.08	ASIAN	F	81.948144198458374	2139-12-13 10:04:30	2139-12-16 12:06:16	1	SURGICAL SAME DAY ADMISSION	2139-12-13 07:15:00	2139-12-24 18:13:00	NULL	0	3.08456018518519	0	3.08456018518519	0	3.08456018518519	0	11.3392361111111	0	11.3392361111111	1.9	7.38	96	402	39	NULL	496.75	155	-1	NULL	24	37	12.2	NULL	NULL	NULL	106	1.13	125	4.9	138	1	0	0
14996129	22633440	36147150	2	NULL	5.17	WHITE	M	87.667133784662711	2181-09-01 17:53:00	2181-09-06 21:59:12	2	EW EMER.	2181-09-01 15:58:00	2181-09-07 15:50:00	NULL	0	5.17097222222222	0	5.17097222222222	0	5.17097222222222	0	5.91458333333333	0	5.91458333333333	1.7	7.28	NULL	57	55	NULL	159.45	142.5	-1	NULL	27	NULL	NULL	NULL	NULL	NULL	NULL	1.14	NULL	NULL	NULL	0	0	0
10194204	22633668	30783365	1	NULL	3.26	WHITE	M	70.74612448732621	2137-09-30 09:59:59	2137-10-03 16:11:23	1	SURGICAL SAME DAY ADMISSION	2137-09-30 00:00:00	2137-10-04 18:02:00	NULL	0	3.25791666666667	0	3.25791666666667	0	3.25791666666667	0	4.3347337962963	0	4.3347337962963	1.4	7.45	NULL	335	37	NULL	376.75	285	2	NULL	27	41	13.8	NULL	NULL	NULL	106	1.19	110	4.1	136	0	0	0
17826631	22634710	38346498	1	NULL	3.77	WHITE	F	82.0185645559808444	2139-01-08 10:37:54	2139-01-12 05:10:00	1	OBSERVATION ADMIT	2139-01-07 18:44:00	2139-01-13 16:45:00	NULL	0	3.77229166666667	0	3.77229166666667	0	3.77229166666667	0	5.25493055555556	0	5.25493055555556	3.2	7.43	NULL	299	36	NULL	NULL	NULL	0	NULL	25	NULL	NULL	NULL	NULL	NULL	102	1.07	109	3.4	132	0	1	0
15216748	22636805	38184215	2	NULL	4.34	WHITE	M	79.191490238739734	2139-03-19 10:40:31	2139-03-23 18:56:21	3	EW EMER.	2139-03-11 22:34:00	2139-03-26 17:33:00	NULL	0	4.3443287037037	0	4.3443287037037	0	4.3443287037037	0	7.28644675925926	0	7.28644675925926	1.6	7.5	96	422	40	NULL	577	86	7	NULL	32	35	11.8	NULL	NULL	36.2	88	1.05	213	4.6	127	1	1	0
16970810	22641954	38787960	2	NULL	4.13	WHITE	M	63.379029520153761	2121-05-20 11:06:44	2121-05-24 14:17:25	2	ELECTIVE	2121-05-19 10:30:00	2121-05-26 12:15:00	NULL	0	4.13241898148148	0	4.13241898148148	0	4.13241898148148	0	6.04740740740741	0	6.04740740740741	1.5	7.49	96	560	36	NULL	548.75	103	5	NULL	28	46	15.4	NULL	NULL	NULL	103	1.09	93	3.8	138	0	0	0
11473366	22642174	34361773	2	NULL	2.61	WHITE	M	53.432584195318903	2174-06-08 01:08:00	2174-06-10 15:44:59	2	EW EMER.	2174-06-07 23:57:00	2174-06-13 14:52:00	NULL	0	2.6090162037037	0	2.6090162037037	0	2.6090162037037	0	5.57222222222222	0	5.57222222222222	NULL	7.44	NULL	182	37	NULL	128.25	364	1	NULL	26	NULL	NULL	NULL	NULL	NULL	NULL	1.12	NULL	NULL	NULL	0	0	0
19872791	22643852	35703909	2	2161-02-10	3.24	UNKNOWN	M	74.102624120141958	2161-02-07 11:36:37	2161-02-10 17:16:27	3	URGENT	2161-02-07 11:35:00	2161-02-10 16:02:00	2161-02-10 16:02:00	1	3.18429398148148	1	3.18429398148148	1	3.18429398148148	1	3.18429398148148	1	3.18429398148148	6.2	7.38	99	237	29	421	439.75	237	-6	NULL	18	NULL	NULL	NULL	NULL	37	NULL	NULL	NULL	2.8	NULL	1	0	0
16721241	22649116	36033768	1	NULL	2.45	WHITE	F	66.618876206277847	2183-08-15 01:22:00	2183-08-17 12:11:09	1	EW EMER.	2183-08-15 00:57:00	2183-09-14 15:35:00	NULL	0	2.45079861111111	0	2.45079861111111	0	2.45079861111111	0	30.5923611111111	0	30	2.8	7.27	87	64	66	NULL	NULL	NULL	0	NULL	32	NULL	NULL	NULL	NULL	NULL	NULL	NULL	NULL	NULL	NULL	0	0	0
12877227	22650382	35781950	3	NULL	2.97	UNKNOWN	M	79.229435019947201	2120-03-31 15:19:57	2120-04-03 14:36:24	3	URGENT	2120-03-24 19:11:00	2120-04-13 16:02:00	NULL	0	2.96975694444444	0	2.96975694444444	0	2.96975694444444	0	13.0292013888889	0	13.0292013888889	0.4	7.39	96	283	45	NULL	84.19999999999999	352.5	2	NULL	28	24	8.1	NULL	NULL	NULL	93	1.07	88	3.6	125	1	1	0
18402138	22650978	39434249	2	NULL	5.16	UNKNOWN	M	47.258913192410025	2187-04-05 14:46:00	2187-04-10 18:37:03	3	EW EMER.	2187-04-05 13:35:00	2187-04-17 12:10:00	NULL	0	5.16045138888889	0	5.16045138888889	0	5.16045138888889	0	11.8916666666667	0	11.8916666666667	2.1	7.17	93	94	72	547	529	94	-3	NULL	28	50	16.7	NULL	NULL	NULL	NULL	1.16	130	4	NULL	0	0	0
12963969	22651481	32470270	1	NULL	3.06	WHITE	M	79.093916042879333	2110-02-04 16:17:30	2110-02-07 17:41:58	2	SURGICAL SAME DAY ADMISSION	2110-02-04 07:15:00	2110-02-16 14:50:00	NULL	0	3.05865740740741	0	3.05865740740741	0	3.05865740740741	0	11.9392361111111	0	11.9392361111111	1.2	7.33	NULL	125	44	556	533	125	-2	NULL	24	30	10.1	NULL	NULL	NULL	109	1.16	157	3.9	138	0	0	0
16433790	22652057	37001817	3	NULL	3.70	WHITE	M	82.955141081499085	2179-12-20 19:21:45	2179-12-24 12:11:20	3	URGENT	2179-12-15 20:35:00	2180-02-02 19:34:00	NULL	0	3.70109953703704	0	3.70109953703704	0	3.70109953703704	0	44.0085069444444	0	30	1.5	7.28	NULL	95	40	NULL	NULL	NULL	-7	NULL	20	NULL	NULL	NULL	NULL	NULL	NULL	1.15	NULL	NULL	NULL	1	1	0
13011941	22654318	35908010	2	NULL	2.80	WHITE	M	59.56786862469875	2189-07-27 02:30:39	2189-07-29 21:46:10	2	EW EMER.	2189-07-27 02:29:00	2189-08-02 16:45:00	NULL	0	2.80244212962963	0	2.80244212962963	0	2.80244212962963	0	6.59329861111111	0	6.59329861111111	4	7.18	NULL	99	54	NULL	NULL	NULL	-8	NULL	21	NULL	NULL	NULL	NULL	36.8	NULL	1.01	NULL	5.1	NULL	0	0	0
14851188	22655854	39972327	3	NULL	5.10	WHITE	M	62.566032627378256	2158-07-26 17:45:10	2158-07-31 20:10:25	3	EW EMER.	2158-07-26 17:44:00	2158-08-08 14:32:00	NULL	0	5.10086805555556	0	5.10086805555556	0	5.10086805555556	0	12.8658564814815	0	12.8658564814815	1.3	7.46	96	213	35	NULL	298.25	376	2	NULL	26	37	12.3	NULL	NULL	NULL	102	1.04	106	3.2	138	0	0	1
12455798	22656282	35751689	1	NULL	3.50	WHITE	M	73.549751565020209	2156-07-26 10:13:59	2156-07-29 22:15:15	2	OBSERVATION ADMIT	2156-07-19 19:01:00	2156-08-01 16:40:00	NULL	0	3.50087962962963	0	3.50087962962963	0	3.50087962962963	0	6.26806712962963	0	6.26806712962963	1.3	7.34	97	419	51	NULL	-70.5	734	0	NULL	29	29	9.6	NULL	NULL	NULL	100	1.29	127	4.3	139	1	1	0
13694166	22659941	37107409	1	2156-03-26	3.96	WHITE	M	64.444368619527145	2155-06-12 23:11:43	2155-06-16 22:16:26	2	ELECTIVE	2155-06-12 07:15:00	2155-06-22 17:40:00	NULL	0	3.9616087962963	0	3.9616087962963	0	3.9616087962963	0	9.7696412037037	0	9.7696412037037	1.7	7.34	NULL	139	50	NULL	83.69999999999999	347.5	0	NULL	28	NULL	NULL	NULL	NULL	38.2	NULL	0.94	117	NULL	NULL	0	0	0
11190732	22662848	33723976	1	2166-03-04	6.01	WHITE	F	50.11823690411654	2166-02-15 20:58:15	2166-02-21 21:13:24	1	OBSERVATION ADMIT	2166-02-13 10:15:00	2166-03-04 12:30:00	2166-03-04 12:30:00	1	16.6470486111111	1	16.6470486111111	0	6.01052083333333	1	16.6470486111111	1	16.6470486111111	NULL	7.48	NULL	50	36	NULL	190.2	125	3	NULL	28	NULL	NULL	NULL	NULL	NULL	NULL	NULL	NULL	NULL	NULL	0	0	0
10828036	22663235	32184162	1	NULL	15.82	WHITE	F	63.369287121050336	2177-05-15 21:42:00	2177-05-31 17:22:49	2	OBSERVATION ADMIT	2177-05-15 21:06:00	2177-06-06 12:35:00	NULL	0	15.8200115740741	0	15.8200115740741	0	15.8200115740741	0	21.6201388888889	0	21.6201388888889	0.8	7.41	NULL	144	43	NULL	NULL	NULL	2	NULL	28	NULL	NULL	NULL	NULL	NULL	NULL	NULL	NULL	NULL	NULL	0	0	0
17834557	22670627	38132800	1	NULL	14.99	WHITE	F	21.905394764141157	2184-11-26 16:43:00	2184-12-11 16:27:08	2	EW EMER.	2184-11-26 16:31:00	2184-12-13 14:50:00	NULL	0	14.9889814814815	0	14.9889814814815	0	14.9889814814815	0	16.9215277777778	0	16.9215277777778	NULL	7.52	NULL	490	21	202	196.75	490	-2	NULL	18	NULL	NULL	NULL	NULL	36.8	NULL	NULL	NULL	NULL	NULL	0	0	0
13774139	22671779	37931541	1	NULL	4.25	WHITE	F	84.0436202420434792	2130-01-22 10:18:07	2130-01-26 16:25:07	1	OBSERVATION ADMIT	2130-01-16 22:22:00	2130-01-30 15:15:00	NULL	0	4.25486111111111	0	4.25486111111111	0	4.25486111111111	0	8.20616898148148	0	8.20616898148148	2.4	7.41	NULL	411	43	NULL	-73.80000000000001	785	2	NULL	28	35	11.8	NULL	NULL	NULL	96	1.1	270	3.3	130	1	1	0
14309997	22672153	39056211	2	2146-12-27	2.76	WHITE	M	62.979886851274863	2146-12-24 21:31:20	2146-12-27 15:43:25	3	URGENT	2146-12-24 21:30:00	2146-12-27 13:15:00	2146-12-27 13:15:00	1	2.65532407407407	1	2.65532407407407	1	2.65532407407407	1	2.65532407407407	1	2.65532407407407	7.7	7.37	NULL	61	21	574	575.25	79	-10	NULL	13	NULL	NULL	NULL	NULL	37.6	NULL	1.12	NULL	5.4	NULL	0	0	1
12882051	22672683	30382383	1	NULL	4.89	HISPANIC/LATINO	M	23.415854419809332	2186-06-01 23:13:00	2186-06-06 20:35:01	1	EW EMER.	2186-06-01 21:18:00	2186-06-08 20:15:00	NULL	0	4.89028935185185	0	4.89028935185185	0	4.89028935185185	0	6.87638888888889	0	6.87638888888889	0.3	7.27	NULL	366	40	306	297	366	-7	NULL	19	NULL	NULL	NULL	NULL	36.4	NULL	1.16	78	NULL	NULL	0	0	0
16113201	22672853	36360893	3	NULL	37.27	WHITE	M	66.406298350743404	2143-05-29 10:33:00	2143-07-05 17:05:57	3	EW EMER.	2143-05-29 09:32:00	2143-07-05 17:00:00	NULL	0	37.2728819444444	0	30	0	37.2728819444444	0	37.26875	0	30	0.6	7.26	94	84	75	499	190.25	100	3	NULL	35	NULL	NULL	NULL	NULL	37.3	NULL	1.2	NULL	5.4	NULL	0	0	0
15962556	22675193	30413209	2	NULL	16.88	WHITE	F	82.256945319054825	2167-04-04 20:21:01	2167-04-21 17:35:02	2	URGENT	2167-04-04 20:20:00	2167-04-24 16:30:00	NULL	0	16.8847337962963	0	16.8847337962963	0	16.8847337962963	0	19.8395717592593	0	19.8395717592593	3.5	7.32	96	88	34	NULL	368.59999999999997	125.71428571428571	-7	NULL	18	NULL	NULL	NULL	NULL	37.4	NULL	NULL	NULL	NULL	NULL	0	1	0
10297708	22677931	31999886	3	NULL	33.21	WHITE	M	89.58591290158306	2136-08-08 10:17:34	2136-09-10 15:15:33	3	URGENT	2136-08-02 00:00:00	2136-09-10 14:30:00	NULL	0	33.2069328703704	0	30	0	33.2069328703704	0	33.1753009259259	0	30	0.9	7.45	99	444	37	NULL	432.25	227	2	NULL	27	37	12.2	NULL	NULL	36.2	101	1.1	116	4.9	133	0	0	0
17214092	22684309	34824029	1	NULL	2.22	BLACK/AFRICAN AMERICAN	M	73.00821373226518308	2114-01-05 12:23:19	2114-01-07 17:36:19	1	SURGICAL SAME DAY ADMISSION	2114-01-04 00:00:00	2114-01-10 18:10:00	NULL	0	2.21736111111111	0	2.21736111111111	0	2.21736111111111	0	5.24075231481481	0	5.24075231481481	1.5	7.43	97	444	37	NULL	197.75	469	1	NULL	25	35	11.5	NULL	NULL	NULL	106	1.16	85	3.7	139	0	0	0
18231483	22684651	36374641	2	2133-01-09	2.16	WHITE	F	93.0188605545547	2133-01-07 03:45:00	2133-01-09 07:36:08	3	EW EMER.	2133-01-07 01:36:00	2133-01-09 03:50:00	2133-01-09 03:50:00	1	2.00347222222222	1	2.00347222222222	1	2.00347222222222	1	2.00347222222222	1	2.00347222222222	3.6	7.23	NULL	133	53	NULL	157.25	266	-5	NULL	23	NULL	NULL	NULL	NULL	NULL	NULL	NULL	NULL	NULL	NULL	0	0	0
11052446	22684905	34328603	3	NULL	4.20	WHITE	F	71.366174648893367	2178-05-17 13:16:40	2178-05-21 18:02:19	3	OBSERVATION ADMIT	2178-05-14 17:49:00	2178-06-03 18:58:00	NULL	0	4.19836805555556	0	4.19836805555556	0	4.19836805555556	0	17.237037037037	0	17.237037037037	1.3	7.48	98	308	31	NULL	375.5	300	1	NULL	24	34	11.3	NULL	NULL	NULL	107	1.18	239	4.4	137	0	1	0
15819509	22689453	37441032	1	NULL	4.80	WHITE	F	74.826288156589026	2174-10-31 04:52:11	2174-11-05 00:04:51	2	URGENT	2174-10-29 19:05:00	2174-11-19 15:15:00	NULL	0	4.80046296296296	0	4.80046296296296	0	4.80046296296296	0	19.4325115740741	0	19.4325115740741	2.5	7.35	NULL	63	32	NULL	NULL	NULL	-6	NULL	18	NULL	NULL	NULL	NULL	NULL	NULL	1.12	NULL	NULL	NULL	0	1	0
15702242	22705893	39598271	1	NULL	5.52	WHITE	F	78.04416615102681	2156-01-18 09:30:07	2156-01-23 21:58:53	1	ELECTIVE	2156-01-17 14:00:00	2156-01-27 14:08:00	NULL	0	5.51997685185185	0	5.51997685185185	0	5.51997685185185	0	9.19297453703704	0	9.19297453703704	0.8	7.52	98	456	33	NULL	-117.80000000000001	907.5	4	NULL	28	38	12.7	NULL	NULL	36.7	100	1.2	114	3.7	138	0	1	0
15575136	22706972	30377071	2	2135-12-17	6.14	UNKNOWN	F	44.905554475601869	2135-11-27 19:59:00	2135-12-03 23:23:55	3	OBSERVATION ADMIT	2135-11-27 17:55:00	2135-12-17 00:35:00	2135-12-17 00:35:00	1	19.1916666666667	1	19.1916666666667	0	6.14230324074074	1	19.1916666666667	1	19.1916666666667	1.5	7.31	NULL	105	36	NULL	587.5	88	-7	NULL	19	NULL	NULL	NULL	NULL	NULL	NULL	1.01	NULL	3.9	NULL	1	1	0
17773902	22707591	30509518	1	NULL	2.30	WHITE	F	66.461334159573957	2112-06-21 09:37:46	2112-06-23 16:56:42	1	URGENT	2112-06-17 11:58:00	2112-06-26 15:00:00	NULL	0	2.30481481481481	0	2.30481481481481	0	2.30481481481481	0	5.22377314814815	0	5.22377314814815	1	7.42	99	484	37	NULL	-103.75	838	0	NULL	25	34	11.3	NULL	NULL	NULL	107	1.09	101	3.8	140	1	1	0
11144354	22709440	34096140	3	2187-08-16	6.83	WHITE	F	79.60308857628032	2187-08-09 16:46:29	2187-08-16 12:40:09	3	EW EMER.	2187-08-09 12:22:00	2187-08-16 10:20:00	2187-08-16 10:20:00	1	6.7316087962963	1	6.7316087962963	1	6.7316087962963	1	6.7316087962963	1	6.7316087962963	7.8	7.18	95	104	28	529	525.75	151	-16	NULL	11	35	11.5	NULL	NULL	NULL	110	1.08	243	5.2	137	1	0	0
19911665	22709843	38953359	2	NULL	4.99	WHITE	F	70.823719463929243	2138-11-06 14:24:44	2138-11-11 14:14:05	2	URGENT	2138-10-28 20:34:00	2138-11-29 16:30:00	NULL	0	4.99260416666667	0	4.99260416666667	0	4.99260416666667	0	23.0869907407407	0	23.0869907407407	1.8	7.41	97	420	41	NULL	292.25	377	1	NULL	27	35	11.7	NULL	NULL	NULL	105	1.17	97	3.8	138	0	1	0
10434527	22710199	35982835	1	NULL	5.11	WHITE	M	71.52570959041464	2128-07-14 10:38:54	2128-07-19 13:18:00	3	URGENT	2128-07-10 22:44:00	2128-07-24 18:46:00	NULL	0	5.11048611111111	0	5.11048611111111	0	5.11048611111111	0	10.3382638888889	0	10.3382638888889	1	7.42	96	390	32	NULL	357.25	307	-2	NULL	21	40	13.2	NULL	NULL	NULL	112	1.16	97	4.3	136	0	0	0
13427313	22714918	35701291	1	NULL	6.75	WHITE	M	30.514265199511557	2176-07-06 20:54:31	2176-07-13 14:48:02	2	EW EMER.	2176-07-06 19:57:00	2176-07-19 17:40:00	NULL	0	6.74549768518519	0	6.74549768518519	0	6.74549768518519	0	12.8649189814815	0	12.8649189814815	1.7	7.46	93	69	33	NULL	142.8	408.3333333333333	0	22	24	33	10.9	NULL	NULL	37.8	106	0.87	189	3.5	133	0	0	0
10775173	22715618	35398538	1	NULL	4.13	WHITE	F	86.980999127519106	2174-12-25 13:47:49	2174-12-29 16:52:22	2	SURGICAL SAME DAY ADMISSION	2174-12-25 07:15:00	2175-01-03 12:50:00	NULL	0	4.12815972222222	0	4.12815972222222	0	4.12815972222222	0	8.95984953703704	0	8.95984953703704	1.7	7.34	98	454	46	NULL	497.75	159	-1	NULL	26	38	12.5	NULL	NULL	37.1	108	1.12	106	3.5	140	0	1	0
12917345	22725279	39107382	2	2191-01-24	12.09	BLACK/AFRICAN AMERICAN	M	62.02810663128069	2191-01-12 14:52:44	2191-01-24 17:08:17	2	OBSERVATION ADMIT	2191-01-10 23:02:00	2191-01-24 12:40:00	2191-01-24 12:40:00	1	11.9078240740741	1	11.9078240740741	1	11.9078240740741	1	11.9078240740741	1	11.9078240740741	1.3	7.28	NULL	53	38	NULL	NULL	NULL	-7	NULL	19	NULL	NULL	NULL	NULL	NULL	NULL	NULL	NULL	NULL	NULL	0	1	0
10745469	22726387	36646192	1	NULL	2.54	WHITE	M	73.60381800133732	2190-08-17 12:08:50	2190-08-20 01:04:58	2	EW EMER.	2190-08-09 11:25:00	2190-08-28 17:44:00	NULL	0	2.53898148148148	0	2.53898148148148	0	2.53898148148148	0	11.2327546296296	0	11.2327546296296	2.5	7.41	NULL	85	27	NULL	NULL	NULL	-5	NULL	18	NULL	NULL	NULL	NULL	NULL	NULL	NULL	NULL	NULL	NULL	0	1	0
13411396	22726951	39683516	2	NULL	3.08	WHITE	F	86.295608801835495	2163-04-22 18:43:30	2163-04-25 20:40:36	2	EW EMER.	2163-04-18 23:15:00	2163-05-03 15:20:00	NULL	0	3.08131944444444	0	3.08131944444444	0	3.08131944444444	0	10.8586805555556	0	10.8586805555556	1	7.36	99	314	37	NULL	116.80000000000001	460	-3	NULL	22	21	7.1	NULL	NULL	NULL	109	0.95	110	3.3	134	1	1	0
16789279	22728617	37113445	1	NULL	10.24	WHITE	M	69.80561700644139	2134-10-23 13:39:59	2134-11-02 19:30:11	2	EW EMER.	2134-10-21 17:30:00	2134-11-23 16:27:00	NULL	0	10.2431944444444	0	10.2431944444444	0	10.2431944444444	0	31.1159837962963	0	30	3.5	7.48	89	74	19	593	575.25	74	-5	NULL	15	NULL	NULL	NULL	NULL	38.4	NULL	1.13	NULL	3.1	NULL	1	0	0
11549861	22729575	34538600	3	NULL	3.69	WHITE	M	76.65755299834691	2120-08-28 04:18:40	2120-08-31 20:55:41	3	EW EMER.	2120-08-28 03:59:00	2120-09-03 15:49:00	NULL	0	3.69237268518519	0	3.69237268518519	0	3.69237268518519	0	6.47939814814815	0	6.47939814814815	2.1	7.08	NULL	65	28	NULL	NULL	NULL	-20	NULL	9	NULL	NULL	NULL	NULL	NULL	NULL	NULL	NULL	5	NULL	0	0	0
11677176	22739639	36486101	3	2186-02-19	6.81	UNKNOWN	F	85.117334686469671	2186-02-12 22:02:00	2186-02-19 17:23:44	3	OBSERVATION ADMIT	2186-02-12 20:32:00	2186-02-19 14:30:00	2186-02-19 14:30:00	1	6.68611111111111	1	6.68611111111111	1	6.68611111111111	1	6.68611111111111	1	6.68611111111111	2.9	7.26	NULL	52	43	NULL	222.23000000000002	113.04347826086956	-7	NULL	20	36	12	NULL	NULL	35.5	109	1	176	4.1	136	0	0	0
15699321	22740548	32521837	2	NULL	6.98	WHITE	F	59.366144227662755	2130-05-14 18:48:58	2130-05-21 18:22:54	3	DIRECT EMER.	2130-05-14 17:33:00	2130-05-25 17:00:00	NULL	0	6.98189814814815	0	6.98189814814815	0	6.98189814814815	0	10.9243287037037	0	10.9243287037037	1.6	7.31	NULL	85	48	NULL	211.5	170	-2	NULL	25	NULL	NULL	NULL	NULL	NULL	NULL	NULL	105	NULL	NULL	0	0	0
10658879	22741804	32411840	3	NULL	2.44	WHITE	M	70.487348114400863	2161-06-28 11:13:16	2161-06-30 21:43:21	3	SURGICAL SAME DAY ADMISSION	2161-06-28 00:00:00	2161-07-05 15:30:00	NULL	0	2.43755787037037	0	2.43755787037037	0	2.43755787037037	0	7.17828703703704	0	7.17828703703704	1.3	7.39	NULL	335	41	NULL	344.75	312	0	NULL	26	33	11.1	NULL	NULL	NULL	110	1.13	113	3.7	137	0	0	0
18414625	22745271	38587283	1	NULL	2.19	WHITE	F	66.40997270302977	2184-06-08 09:09:49	2184-06-10 13:36:29	1	EW EMER.	2184-05-29 23:33:00	2184-06-12 16:41:00	NULL	0	2.18518518518519	0	2.18518518518519	0	2.18518518518519	0	4.31332175925926	0	4.31332175925926	2.2	7.54	NULL	427	29	NULL	94.5	424	3	NULL	26	28	9.2	NULL	NULL	38	104	1.11	105	4.2	136	1	1	0
19312476	22746974	39971339	1	NULL	5.28	WHITE	F	83.756944862736365	2163-10-10 10:14:49	2163-10-15 16:51:04	2	OBSERVATION ADMIT	2163-10-04 11:14:00	2163-10-16 15:06:00	NULL	0	5.27517361111111	0	5.27517361111111	0	5.27517361111111	0	6.20221064814815	0	6.20221064814815	1.1	7.5	98	348	31	NULL	231.25	443	2	NULL	25	35	11.5	NULL	NULL	NULL	103	1.1	125	3.6	136	1	0	0
16904137	22747535	34698721	1	NULL	2.47	WHITE	M	54.0637191688433057	2117-01-24 06:35:19	2117-01-26 17:51:20	1	EW EMER.	2117-01-24 06:33:00	2117-01-29 15:59:00	NULL	0	2.46945601851852	0	2.46945601851852	0	2.46945601851852	0	5.39144675925926	0	5.39144675925926	2.2	7.29	NULL	174	43	NULL	NULL	NULL	-5	NULL	22	26	8.6	NULL	NULL	NULL	107	1.13	264	4.1	134	0	0	0
11557186	22752628	35469955	3	2167-12-11	11.81	BLACK/AFRICAN AMERICAN	M	72.911792729204199	2167-11-30 04:28:00	2167-12-11 23:58:42	3	EW EMER.	2167-11-30 00:36:00	2167-12-11 19:18:00	2167-12-11 19:18:00	1	11.6180555555556	1	11.6180555555556	1	11.6180555555556	1	11.6180555555556	1	11.6180555555556	1.9	7.36	NULL	46	40	NULL	NULL	NULL	-2	NULL	24	NULL	NULL	NULL	NULL	NULL	NULL	NULL	NULL	4.8	NULL	1	1	0
19796262	22755121	39627628	1	NULL	3.04	OTHER	F	67.0908644131835879	2121-02-03 09:42:16	2121-02-06 10:42:47	1	SURGICAL SAME DAY ADMISSION	2121-02-03 04:30:00	2121-02-08 15:56:00	NULL	0	3.04202546296296	0	3.04202546296296	0	3.04202546296296	0	5.25953703703704	0	5.25953703703704	0.8	7.29	97	454	46	NULL	512.75	154	-4	NULL	23	28	9.3	NULL	NULL	NULL	110	1.33	201	5.1	138	0	0	0
15724886	22755799	36050141	2	2170-03-29	6.42	WHITE	F	70.202793627238927	2170-03-23 18:24:50	2170-03-30 04:26:35	3	OBSERVATION ADMIT	2170-03-16 01:39:00	2170-03-29 00:00:00	2170-03-29 23:15:00	1	6.20150462962963	1	6.20150462962963	1	6.20150462962963	1	6.20150462962963	1	6.20150462962963	2.3	7.46	NULL	101	40	NULL	NULL	NULL	4	NULL	29	NULL	NULL	NULL	NULL	NULL	NULL	NULL	NULL	NULL	NULL	0	0	0
17178162	22756166	35177915	1	NULL	3.03	WHITE	M	80.0117787202275021	2125-01-05 09:54:21	2125-01-08 10:37:40	1	SURGICAL SAME DAY ADMISSION	2125-01-05 07:15:00	2125-01-09 15:57:00	NULL	0	3.03008101851852	0	3.03008101851852	0	3.03008101851852	0	4.25184027777778	0	4.25184027777778	1.3	7.32	NULL	319	46	NULL	-40.75	702	-2	NULL	25	35	11.8	NULL	NULL	NULL	100	1.25	113	4	135	1	0	1
12382495	22763290	31358856	1	NULL	19.86	WHITE	F	68.128149433952162	2136-02-16 21:24:00	2136-03-07 18:00:19	2	EW EMER.	2136-02-16 19:20:00	2136-03-07 16:15:00	NULL	0	19.8585532407407	0	19.8585532407407	0	19.8585532407407	0	19.7854166666667	0	19.7854166666667	1.2	7.23	NULL	132	90	477	468.5	132	6	NULL	40	27	8.9	NULL	NULL	36.7	108	1.1	158	3.5	142	0	0	0
14548167	22770469	31784955	1	NULL	2.13	WHITE	F	60	2111-01-01 09:17:24	2111-01-03 12:26:42	1	SURGICAL SAME DAY ADMISSION	2111-01-01 00:00:00	2111-01-06 16:28:00	NULL	0	2.13145833333333	0	2.13145833333333	0	2.13145833333333	0	5.29902777777778	0	5.29902777777778	1.3	7.4	98	368	42	NULL	343.25	321	1	NULL	27	36	12	NULL	NULL	NULL	106	1.19	92	3.8	139	0	0	1
10525033	22771210	39846697	2	NULL	5.77	WHITE	F	88.793113804606869	2111-10-17 17:41:00	2111-10-23 12:03:34	2	EW EMER.	2111-10-17 16:17:00	2111-10-27 18:52:00	NULL	0	5.7656712962963	0	5.7656712962963	0	5.7656712962963	0	10.0493055555556	0	10.0493055555556	2	7.45	NULL	66	29	NULL	NULL	NULL	-1	NULL	21	NULL	NULL	NULL	NULL	NULL	NULL	1.14	NULL	NULL	NULL	0	1	1
11479858	22777545	34189676	1	NULL	20.63	WHITE	M	65.491641310570952	2159-06-29 14:55:00	2159-07-20 05:57:13	1	EW EMER.	2159-06-29 13:38:00	2159-07-25 17:35:00	NULL	0	20.6265393518519	0	20.6265393518519	0	20.6265393518519	0	26.1111111111111	0	26.1111111111111	NULL	7.37	97	123	43	NULL	175	268	0	NULL	26	NULL	NULL	NULL	NULL	37.3	NULL	NULL	NULL	NULL	NULL	0	1	0
12168037	22777809	32933486	3	2129-03-13	2.31	OTHER	F	76.189235265020635	2129-03-11 02:49:31	2129-03-13 10:11:26	3	DIRECT EMER.	2129-03-11 02:48:00	2129-03-13 02:40:00	2129-03-13 02:40:00	1	1.9933912037037	1	1.9933912037037	1	1.9933912037037	1	1.9933912037037	1	1.9933912037037	12.2	6.91	93	101	52	NULL	261.8	168.33333333333334	-23	11	11	30	9.9	1	NULL	36.1	104	1	124	4.8	136	0	0	1
11223798	22778427	35445139	1	2157-10-08	23.10	BLACK/AFRICAN AMERICAN	M	61.127913745468	2157-02-16 05:03:00	2157-03-11 07:23:24	3	EW EMER.	2157-02-16 04:53:00	2157-08-09 18:49:00	NULL	0	23.0975	0	23.0975	0	23.0975	0	174.573611111111	0	30	5.2	7.05	90	83	90	NULL	517.5	83	-8	NULL	27	NULL	NULL	NULL	NULL	NULL	108	1.88	142	3.1	141	0	1	0
10209431	22784629	36650825	2	NULL	3.27	WHITE	M	70.730358608508575	2153-09-27 10:49:15	2153-09-30 17:19:11	2	EW EMER.	2153-09-24 18:11:00	2153-10-01 19:26:00	NULL	0	3.27078703703704	0	3.27078703703704	0	3.27078703703704	0	4.35885416666667	0	4.35885416666667	2.5	7.39	97	425	47	NULL	468.5	197	3	NULL	30	41	13.7	NULL	NULL	NULL	99	1.18	111	4.7	137	0	1	0
15643553	22786793	34914056	2	NULL	8.24	WHITE	F	68.1679860354383	2124-03-08 08:02:06	2124-03-16 13:42:39	3	OBSERVATION ADMIT	2124-03-02 08:32:00	2124-03-19 18:00:00	NULL	0	8.23649305555556	0	8.23649305555556	0	8.23649305555556	0	11.4152083333333	0	11.4152083333333	1.3	7.47	99	384	32	NULL	450.5	205	1	NULL	24	27	9	NULL	NULL	NULL	103	1.1	131	3.6	132	1	0	0
15039529	22796680	33001758	1	NULL	2.50	WHITE	M	81.691721744304689	2183-09-11 09:55:13	2183-09-13 21:56:35	1	ELECTIVE	2183-09-10 15:30:00	2183-09-15 17:30:00	NULL	0	2.50094907407407	0	2.50094907407407	0	2.50094907407407	0	4.31582175925926	0	4.31582175925926	1.4	7.46	99	411	40	NULL	176.75	242	5	NULL	29	37	12.2	NULL	NULL	NULL	100	1.12	95	4	138	0	1	0
18539487	22799748	30729354	1	NULL	5.20	OTHER	M	45.423661268115082	2124-06-07 08:44:55	2124-06-12 13:36:46	2	URGENT	2124-06-03 17:44:00	2124-06-16 13:35:00	NULL	0	5.20267361111111	0	5.20267361111111	0	5.20267361111111	0	9.20144675925926	0	9.20144675925926	1.7	7.42	97	266	38	NULL	400	268	0	NULL	25	37	12.3	NULL	NULL	NULL	102	1.22	94	4.1	139	0	0	1
17030818	22799936	31862479	1	NULL	2.13	WHITE	M	81.984050757214851	2126-12-26 14:33:26	2126-12-28 17:44:06	1	SURGICAL SAME DAY ADMISSION	2126-12-26 10:00:00	2126-12-30 17:23:00	NULL	0	2.13240740740741	0	2.13240740740741	0	2.13240740740741	0	4.11775462962963	0	4.11775462962963	1.1	7.37	98	405	47	NULL	-102.30000000000001	825	1	NULL	28	35	11.8	NULL	NULL	NULL	106	1.2	89	4.1	137	1	0	0
16078155	22800402	38408263	1	NULL	18.35	WHITE	M	78.804945761987942	2115-10-22 19:30:43	2115-11-10 03:48:04	2	SURGICAL SAME DAY ADMISSION	2115-10-22 00:00:00	2115-12-03 13:30:00	NULL	0	18.3453819444444	0	18.3453819444444	0	18.3453819444444	0	41.7495023148148	0	30	2.5	7.26	98	74	39	NULL	346.25	303	-8	NULL	18	32	10.7	NULL	NULL	NULL	114	1.13	305	4.3	134	0	0	0
11370994	22801372	36837764	3	2157-03-13	2.59	WHITE	F	91.188860703618727	2157-03-11 02:41:00	2157-03-13 16:47:49	3	EW EMER.	2157-03-10 23:31:00	2157-03-13 13:56:00	2157-03-13 13:56:00	1	2.46875	1	2.46875	1	2.46875	1	2.46875	1	2.46875	0.9	7.28	98	288	46	384	367.5	288	-4	NULL	23	NULL	NULL	NULL	NULL	NULL	NULL	NULL	NULL	NULL	121	0	1	0
19011598	22802599	32172538	3	NULL	7.97	WHITE	F	84.139589717989108	2163-02-21 00:58:00	2163-03-01 00:12:16	3	EW EMER.	2163-02-20 23:37:00	2163-03-03 18:04:00	NULL	0	7.96824074074074	0	7.96824074074074	0	7.96824074074074	0	10.7125	0	10.7125	3.4	7.09	NULL	86	46	579	569.5	86	-15	NULL	15	NULL	NULL	NULL	NULL	36	113	1.06	238	5.5	132	0	0	0
13672645	22805145	37593663	1	NULL	8.25	WHITE	M	76.80420994847252	2178-10-27 10:15:05	2178-11-04 16:08:18	1	URGENT	2178-10-21 17:33:00	2178-11-07 14:00:00	NULL	0	8.24528935185185	0	8.24528935185185	0	8.24528935185185	0	11.1561921296296	0	11.1561921296296	0.7	7.5	98	433	39	NULL	512	146	7	NULL	31	39	12.9	NULL	NULL	NULL	97	1.08	115	3.7	132	1	1	1
16233087	22806688	38993953	2	NULL	6.06	WHITE	M	71.912652128968982	2135-12-05 10:57:30	2135-12-11 12:29:48	2	EW EMER.	2135-11-30 08:08:00	2135-12-14 12:00:00	NULL	0	6.06409722222222	0	6.06409722222222	0	6.06409722222222	0	9.04340277777778	0	9.04340277777778	1	7.4	98	370	41	NULL	476.25	178	0	NULL	26	37	12.2	NULL	NULL	36.6	103	1.15	117	3.8	139	1	1	1
11140309	22806924	30560223	2	NULL	11.30	WHITE	M	57.858576490229613	2177-11-10 15:20:00	2177-11-21 22:38:24	2	EW EMER.	2177-11-10 14:07:00	2177-11-23 13:00:00	NULL	0	11.3044444444444	0	11.3044444444444	0	11.3044444444444	0	12.9027777777778	0	12.9027777777778	NULL	7.35	NULL	200	45	NULL	171.55	333.3333333333333	0	NULL	26	NULL	NULL	NULL	NULL	NULL	NULL	NULL	NULL	NULL	NULL	0	0	0
13489125	22808777	31903706	1	NULL	2.02	OTHER	M	67.730421352296712	2129-10-12 18:41:35	2129-10-14 19:15:36	3	EW EMER.	2129-09-24 18:44:00	2129-10-21 17:48:00	NULL	0	2.02362268518519	0	2.02362268518519	0	2.02362268518519	0	8.96278935185185	0	8.96278935185185	1	7.17	NULL	80	54	NULL	280.3	133.33333333333334	-9	NULL	21	25	8.4	NULL	NULL	NULL	NULL	1.1	NULL	NULL	NULL	0	1	0
17810731	22809779	36187279	3	NULL	2.43	WHITE	F	44.363006125619	2118-05-14 07:13:10	2118-05-16 17:29:55	3	OBSERVATION ADMIT	2118-05-13 19:51:00	2118-05-17 15:15:00	NULL	0	2.42829861111111	0	2.42829861111111	0	2.42829861111111	0	3.33460648148148	0	3.33460648148148	1.1	7.12	NULL	74	110	520	501.5	74	2	NULL	38	NULL	NULL	NULL	NULL	NULL	NULL	1.22	119	NULL	NULL	0	0	0
17890158	22810038	36015514	1	NULL	2.31	WHITE	M	71.725546350091172	2119-09-23 09:04:25	2119-09-25 16:29:29	2	SURGICAL SAME DAY ADMISSION	2119-09-23 00:00:00	2119-10-03 17:26:00	NULL	0	2.30907407407407	0	2.30907407407407	0	2.30907407407407	0	10.3483217592593	0	10.3483217592593	1.5	7.4	NULL	376	38	NULL	368.5	292	0	NULL	24	40	13.4	NULL	NULL	NULL	111	1.26	104	3.8	142	0	0	0
10164613	22813323	39738251	2	NULL	4.98	WHITE	F	91.939358166792306	2171-12-17 14:09:04	2171-12-22 13:46:33	2	URGENT	2171-12-10 02:14:00	2172-01-18 14:05:00	NULL	0	4.98436342592593	0	4.98436342592593	0	4.98436342592593	0	31.9971759259259	0	30	NULL	7.36	NULL	151	36	NULL	NULL	NULL	-4	NULL	21	NULL	NULL	NULL	NULL	NULL	NULL	NULL	NULL	NULL	NULL	0	0	0
18616437	22815806	34365926	1	NULL	2.19	WHITE	M	79.0173115815450213	2112-01-07 12:29:03	2112-01-09 17:09:09	1	SURGICAL SAME DAY ADMISSION	2112-01-07 07:45:00	2112-01-12 14:55:00	NULL	0	2.19451388888889	0	2.19451388888889	0	2.19451388888889	0	5.10135416666667	0	5.10135416666667	0.7	7.44	98	347	39	NULL	261.5	404	2	NULL	27	32	10.5	NULL	NULL	NULL	105	1.1	90	3.9	140	0	0	0
15804040	22816314	34501959	2	NULL	2.24	WHITE	M	56.968214605354502	2130-12-20 15:13:01	2130-12-22 21:05:18	2	DIRECT EMER.	2130-12-20 15:11:00	2130-12-25 14:24:00	NULL	0	2.2446412037037	0	2.2446412037037	0	2.2446412037037	0	4.96596064814815	0	4.96596064814815	1.1	7.4	98	315	43	NULL	490	163	1	NULL	28	37	12.4	NULL	NULL	NULL	104	1.15	222	3.8	135	1	1	0
10850048	22817889	31939752	2	NULL	2.34	WHITE	M	47.0547035329392	2133-01-22 07:16:34	2133-01-24 15:27:28	2	DIRECT EMER.	2133-01-20 21:13:00	2133-02-02 14:15:00	NULL	0	2.34090277777778	0	2.34090277777778	0	2.34090277777778	0	11.2905787037037	0	11.2905787037037	1.3	7.45	90	131	43	NULL	221.5	140	5	NULL	31	NULL	NULL	NULL	NULL	NULL	NULL	NULL	NULL	NULL	NULL	0	0	0
16686303	22817956	30185554	2	2177-05-13	6.39	WHITE	F	77.92991526470425	2176-12-06 02:28:32	2176-12-12 11:44:11	3	EW EMER.	2176-12-05 21:16:00	2176-12-31 19:45:00	NULL	0	6.38586805555556	0	6.38586805555556	0	6.38586805555556	0	25.7197685185185	0	25.7197685185185	0.7	7.16	97	160	89	NULL	NULL	NULL	0	NULL	33	NULL	NULL	NULL	NULL	NULL	NULL	1.18	101	4.9	NULL	0	1	1
10197727	22818424	35217742	1	NULL	4.51	WHITE	M	40.35632007150206	2158-05-11 03:26:41	2158-05-15 15:39:57	3	EW EMER.	2158-05-11 03:26:00	2158-05-27 10:22:00	NULL	0	4.50921296296296	0	4.50921296296296	0	4.50921296296296	0	16.2884143518519	0	16.2884143518519	2.8	7.33	NULL	212	34	NULL	102	424	-6	NULL	19	NULL	NULL	NULL	NULL	NULL	NULL	1.4	NULL	NULL	NULL	0	0	0
10176453	22823286	36227011	1	2176-04-24	10.72	UNKNOWN	M	36.285170517081825	2176-04-14 05:10:00	2176-04-24 22:21:58	2	EW EMER.	2176-04-14 03:45:00	2176-04-24 20:22:00	NULL	0	10.7166435185185	0	10.7166435185185	0	10.7166435185185	0	10.6333333333333	0	10.6333333333333	3.5	7.45	NULL	247	28	NULL	3.1999999999999886	617.5	-2	NULL	20	NULL	NULL	NULL	NULL	34.9	NULL	1.03	231	3.5	NULL	0	0	0
15961605	22824292	37253474	2	NULL	2.05	WHITE	F	71.92765930229516	2170-12-05 21:03:00	2170-12-07 22:09:47	2	URGENT	2170-12-05 19:41:00	2170-12-18 17:50:00	NULL	0	2.04637731481481	0	2.04637731481481	0	2.04637731481481	0	12.8659722222222	0	12.8659722222222	1.7	7.39	98	142	33	NULL	NULL	NULL	-3	NULL	21	NULL	NULL	NULL	NULL	36.7	NULL	NULL	NULL	NULL	NULL	1	0	0
16063052	22827397	38808724	1	NULL	5.29	UNKNOWN	M	48.804580707220601	2127-10-25 11:36:05	2127-10-30 18:31:40	1	URGENT	2127-10-21 20:48:00	2127-11-01 19:00:00	NULL	0	5.28859953703704	0	5.28859953703704	0	5.28859953703704	0	7.30827546296296	0	7.30827546296296	1.8	7.38	96	390	41	NULL	415.5	255	0	NULL	25	33	11.1	NULL	NULL	37.6	102	1.14	213	4.2	137	1	0	1
14488237	22832134	34398474	1	NULL	13.25	UNKNOWN	M	53.0260481787113445	2134-01-10 13:27:00	2134-01-23 19:32:11	3	EW EMER.	2134-01-10 12:20:00	2134-01-31 19:40:00	NULL	0	13.253599537037	0	13.253599537037	0	13.253599537037	0	21.2590277777778	0	21.2590277777778	1.4	7.3	93	83	64	NULL	151.8	360	2	NULL	33	NULL	NULL	NULL	NULL	36.6	NULL	NULL	NULL	NULL	NULL	0	0	0
16948106	22834808	36007622	1	NULL	9.42	BLACK/AFRICAN AMERICAN	F	85.26131669778759	2160-04-09 14:03:33	2160-04-19 00:03:53	3	EW EMER.	2160-04-05 21:30:00	2160-04-21 16:40:00	NULL	0	9.41689814814815	0	9.41689814814815	0	9.41689814814815	0	12.1086458333333	0	12.1086458333333	1.8	7.46	98	182	29	NULL	379.5	296	-1	NULL	21	19	6.3	NULL	NULL	NULL	NULL	1.08	177	NULL	NULL	0	0	0
19347414	22835019	31258272	1	NULL	2.82	WHITE	M	71.574712184737182	2140-07-28 21:50:19	2140-07-31 17:32:27	1	OBSERVATION ADMIT	2140-07-28 21:49:00	2140-08-01 16:01:00	NULL	0	2.82092592592593	0	2.82092592592593	0	2.82092592592593	0	3.75741898148148	0	3.75741898148148	1	7.36	96	442	43	NULL	508	160	-1	NULL	25	39	12.9	NULL	NULL	NULL	109	1.04	113	3.4	137	0	0	0
17781765	22835457	36982897	3	NULL	3.10	WHITE	F	70.04903172265086	2172-01-20 16:29:28	2172-01-23 18:59:39	3	OBSERVATION ADMIT	2172-01-18 20:16:00	2172-01-25 15:58:00	NULL	0	3.10429398148148	0	3.10429398148148	0	3.10429398148148	0	4.97814814814815	0	4.97814814814815	0.8	7.39	88	59	42	NULL	NULL	NULL	0	NULL	26	35	11.8	NULL	NULL	NULL	104	0.96	97	3.2	140	0	1	0
12476201	22836926	32898014	2	NULL	3.37	UNKNOWN	M	32.336886609121867	2113-05-09 09:41:25	2113-05-12 18:40:33	2	OBSERVATION ADMIT	2113-05-04 01:05:00	2113-05-17 16:30:00	NULL	0	3.37439814814815	0	3.37439814814815	0	3.37439814814815	0	8.28373842592593	0	8.28373842592593	1.1	7.4	99	240	40	NULL	260	393	0	NULL	26	22	7.3	NULL	NULL	NULL	107	1.09	105	3.6	134	0	0	0
11927813	22839248	34103876	2	2181-07-11	14.24	WHITE	F	86.428483033167051	2181-06-11 08:24:26	2181-06-25 14:12:41	3	SURGICAL SAME DAY ADMISSION	2181-06-06 12:00:00	2181-07-11 13:22:00	2181-07-11 13:22:00	1	30.2066435185185	0	30	0	14.2418402777778	1	30.2066435185185	0	30	8.2	7	99	28	71	NULL	596.25	28	-17	NULL	19	35	11.7	NULL	NULL	NULL	105	1.19	107	5.3	137	0	0	1
19552718	22845997	35916663	3	NULL	4.00	UNKNOWN	M	70.260928598938056	2132-04-05 17:19:40	2132-04-09 17:15:33	3	SURGICAL SAME DAY ADMISSION	2132-04-05 07:15:00	2132-04-11 18:45:00	NULL	0	3.9971412037037	0	3.9971412037037	0	3.9971412037037	0	6.05925925925926	0	6.05925925925926	1.7	7.38	NULL	239	43	NULL	171.5	260	0	NULL	26	35	11.6	NULL	NULL	NULL	100	1.08	126	4.3	135	0	0	0
11899008	22848550	37782262	2	NULL	4.58	WHITE	F	85.926064089014954	2163-12-05 06:12:00	2163-12-09 20:14:21	2	EW EMER.	2163-12-05 05:42:00	2163-12-11 16:30:00	NULL	0	4.58496527777778	0	4.58496527777778	0	4.58496527777778	0	6.42916666666667	0	6.42916666666667	NULL	7.42	NULL	242	40	NULL	64.5	484	1	NULL	27	NULL	NULL	NULL	NULL	36.3	NULL	NULL	NULL	NULL	NULL	1	1	0
11246402	22850056	37375441	1	NULL	6.52	UNKNOWN	F	73.55918594916369	2152-07-23 07:59:00	2152-07-29 20:31:20	2	EW EMER.	2152-07-23 05:43:00	2152-08-15 15:00:00	NULL	0	6.5224537037037	0	6.5224537037037	0	6.5224537037037	0	23.2923611111111	0	23.2923611111111	NULL	7.16	98	355	73	NULL	207.8	308.3333333333333	-4	NULL	27	NULL	NULL	NULL	NULL	NULL	NULL	NULL	NULL	NULL	NULL	0	1	1
13039821	22851533	38134084	1	NULL	9.10	WHITE	F	55.150362636279508	2163-02-24 22:05:10	2163-03-06 00:23:46	1	URGENT	2163-02-24 22:03:00	2163-03-19 14:05:00	NULL	0	9.09625	0	9.09625	0	9.09625	0	22.6665509259259	0	22.6665509259259	3.5	7.12	NULL	99	48	NULL	268.8	165	-13	NULL	17	NULL	NULL	NULL	NULL	NULL	NULL	0.99	NULL	NULL	NULL	0	0	0
14918516	22852565	32392619	1	2177-09-03	19.63	OTHER	F	22.56088383409721	2177-07-24 20:36:41	2177-08-13 11:38:52	1	URGENT	2177-07-24 20:36:00	2177-09-03 20:50:00	2177-09-03 20:50:00	1	41.0092476851852	0	30	0	19.6265162037037	1	41.0092476851852	0	30	2.9	7.31	NULL	225	31	NULL	505.45000000000005	111.11111111111111	-9	NULL	16	NULL	NULL	NULL	NULL	NULL	NULL	1.08	224	3.2	NULL	0	0	0
15435089	22852994	36818564	1	NULL	10.09	WHITE	M	49.491774403454878	2131-06-30 10:52:00	2131-07-10 13:02:37	2	DIRECT EMER.	2131-06-29 14:48:00	2131-07-15 12:38:00	NULL	0	10.0907060185185	0	10.0907060185185	0	10.0907060185185	0	15.0736111111111	0	15.0736111111111	1.7	7.29	99	273	43	NULL	420	253	-5	NULL	22	35	11.7	NULL	NULL	NULL	108	0.99	90	2.6	137	0	1	0
14052057	22853723	34968638	1	2154-11-11	5.17	BLACK/AFRICAN AMERICAN	F	82.848387279301577	2154-11-07 00:13:00	2154-11-12 04:17:09	1	EW EMER.	2154-11-06 20:48:00	2154-11-11 00:00:00	2154-11-11 22:04:00	1	4.91041666666667	1	4.91041666666667	1	4.91041666666667	1	4.91041666666667	1	4.91041666666667	5.6	7.33	97	110	28	343	229.5	194	-9	NULL	15	NULL	NULL	NULL	NULL	32.6	NULL	1.13	NULL	NULL	NULL	0	0	0
13158325	22855822	36035871	1	2174-06-23	6.23	WHITE	M	57.928151745965689	2173-12-15 10:04:13	2173-12-21 15:41:28	2	URGENT	2173-12-06 00:00:00	2173-12-26 17:07:00	NULL	0	6.23420138888889	0	6.23420138888889	0	6.23420138888889	0	11.293599537037	0	11.293599537037	0.7	7.45	97	252	32	NULL	153.43	383.60655737704917	0	NULL	23	25	8.2	NULL	NULL	35.4	104	1.18	94	3.7	131	1	0	0
10804661	22859404	32583936	3	NULL	7.35	WHITE	F	76.348598782907406	2139-05-08 09:16:15	2139-05-15 17:40:33	3	SURGICAL SAME DAY ADMISSION	2139-05-08 07:45:00	2139-05-17 13:55:00	NULL	0	7.35020833333333	0	7.35020833333333	0	7.35020833333333	0	9.19357638888889	0	9.19357638888889	0.7	7.4	99	470	40	NULL	341	327	0	NULL	26	33	11.1	NULL	NULL	NULL	106	1.09	137	4.2	142	1	1	0
10739944	22861229	31675642	1	2142-09-30	2.40	BLACK/AFRICAN AMERICAN	F	60.740017349227818	2142-09-28 08:20:00	2142-09-30 17:56:55	1	EW EMER.	2142-09-28 06:51:00	2142-09-30 16:45:00	2142-09-30 16:45:00	1	2.35069444444444	1	2.35069444444444	1	2.35069444444444	1	2.35069444444444	1	2.35069444444444	4.1	7.3	91	65	41	NULL	168.95	162.5	-5	NULL	21	31	10.3	NULL	NULL	35.1	111	1.12	NULL	3.2	142	0	0	0
17071972	22866479	34369621	1	NULL	5.92	WHITE	M	59.62167024420339	2149-08-15 16:54:36	2149-08-21 15:05:43	2	SURGICAL SAME DAY ADMISSION	2149-08-15 07:15:00	2149-08-22 16:50:00	NULL	0	5.92438657407407	0	5.92438657407407	0	5.92438657407407	0	6.99680555555556	0	6.99680555555556	1.2	7.33	94	59	45	NULL	NULL	NULL	-2	NULL	25	36	11.9	NULL	NULL	NULL	NULL	1.11	118	5.2	NULL	0	0	0
11850809	22868731	32471784	2	NULL	2.28	WHITE	M	79.250895296816905	2119-04-07 09:27:48	2119-04-09 16:17:51	2	URGENT	2119-04-02 15:18:00	2119-04-12 14:58:00	NULL	0	2.28475694444444	0	2.28475694444444	0	2.28475694444444	0	5.22930555555556	0	5.22930555555556	0.7	7.31	98	438	36	NULL	319	344	-7	NULL	19	33	11	NULL	NULL	NULL	114	1.2	203	6.5	136	0	1	1
12982085	22874759	37983468	1	NULL	3.28	WHITE	F	67.0834359289335716	2174-01-31 12:34:00	2174-02-03 19:22:11	2	EW EMER.	2174-01-31 11:23:00	2174-02-05 16:30:00	NULL	0	3.28346064814815	0	3.28346064814815	0	3.28346064814815	0	5.16388888888889	0	5.16388888888889	2.4	7.32	NULL	377	43	NULL	-74.25	754	-3	21	23	25	8.2	NULL	NULL	35.5	115	1.01	134	3.7	138	0	0	0
12284340	22875677	36125647	1	NULL	27.35	WHITE	M	81.970047484498862	2140-12-20 10:14:29	2141-01-16 18:38:29	2	SURGICAL SAME DAY ADMISSION	2140-12-20 07:15:00	2141-01-16 18:32:00	NULL	0	27.35	0	27.35	0	27.35	0	27.3454976851852	0	27.3454976851852	1.7	7.37	99	306	49	NULL	96.5	564	2	NULL	29	33	10.9	NULL	NULL	35.4	101	1.13	84	3.7	137	1	0	1
14379716	22877273	30772105	2	NULL	2.02	WHITE	M	63.149777027590231	2149-02-24 16:56:51	2149-02-26 17:21:35	2	OBSERVATION ADMIT	2149-02-24 16:55:00	2149-03-01 20:10:00	NULL	0	2.01717592592593	0	2.01717592592593	0	2.01717592592593	0	5.13413194444444	0	5.13413194444444	1.5	7.32	NULL	120	46	NULL	241.55	208.33333333333334	-2	NULL	25	26	8.7	NULL	NULL	NULL	107	1.09	239	5.7	134	0	0	0
11450666	22882899	36538650	1	NULL	2.21	WHITE	M	71.683532729289378	2182-09-08 12:18:35	2182-09-10 17:15:19	1	DIRECT EMER.	2182-09-07 15:43:00	2182-09-14 15:28:00	NULL	0	2.20606481481481	0	2.20606481481481	0	2.20606481481481	0	6.13153935185185	0	6.13153935185185	2	7.46	98	418	39	NULL	401.25	253	4	NULL	29	33	11	NULL	NULL	NULL	101	1.12	131	4	136	0	1	0
16568324	22883144	37529977	2	2148-04-22	12.22	WHITE	M	61.27443205083509	2148-04-10 18:04:00	2148-04-22 23:19:44	3	EW EMER.	2148-04-10 16:28:00	2148-04-22 22:55:00	2148-04-22 22:55:00	1	12.2020833333333	1	12.2020833333333	1	12.2020833333333	1	12.2020833333333	1	12.2020833333333	4.6	7.27	NULL	639	29	NULL	146.95	230	-11	NULL	14	NULL	NULL	NULL	NULL	31.8	NULL	1.16	NULL	NULL	NULL	0	0	0
11908515	22885166	39205941	1	NULL	2.10	WHITE	M	58.761966267114224	2157-10-06 18:58:15	2157-10-08 21:28:35	1	SURGICAL SAME DAY ADMISSION	2157-10-06 07:15:00	2157-10-16 11:36:00	NULL	0	2.10439814814815	0	2.10439814814815	0	2.10439814814815	0	9.69288194444444	0	9.69288194444444	2.6	7.37	NULL	236	40	NULL	61.44999999999999	450	-1	NULL	24	23	7.5	NULL	NULL	NULL	113	1.03	119	4	136	0	0	1
19241223	22886040	34332623	2	NULL	9.12	WHITE	F	83.193545573132943	2142-03-13 08:12:17	2142-03-22 11:04:37	3	OBSERVATION ADMIT	2142-03-12 16:35:00	2142-03-26 15:45:00	NULL	0	9.11967592592593	0	9.11967592592593	0	9.11967592592593	0	13.3143865740741	0	13.3143865740741	1.1	7.39	97	340	47	NULL	283.75	378	3	NULL	30	34	11.2	NULL	NULL	NULL	104	0.98	101	4.5	136	0	1	0
13396234	22890738	30757023	2	NULL	5.23	WHITE	F	73.913663634886824	2185-12-06 10:10:17	2185-12-11 15:41:19	2	EW EMER.	2185-11-30 17:00:00	2185-12-13 13:18:00	NULL	0	5.22988425925926	0	5.22988425925926	0	5.22988425925926	0	7.1303587962963	0	7.1303587962963	0.6	7.45	99	413	35	NULL	540.25	124	1	NULL	25	25	8.2	NULL	NULL	37.5	107	1.11	98	3.8	138	0	1	0
14490470	22893898	35781110	1	NULL	31.71	UNKNOWN	M	47.40722429695015	2169-05-29 17:39:54	2169-06-30 10:37:56	2	URGENT	2169-05-29 17:39:00	2169-07-11 17:45:00	NULL	0	31.7069675925926	0	30	0	31.7069675925926	0	43.0035416666667	0	30	2.3	7.18	99	64	62	443	433.25	216	-6	NULL	24	32	10.5	NULL	NULL	NULL	115	0.95	163	3.8	139	0	0	0
11857739	22896266	39120208	2	NULL	3.50	BLACK/AFRICAN AMERICAN	F	77.313300648763164	2152-04-24 11:17:00	2152-04-27 23:15:11	2	OBSERVATION ADMIT	2152-04-24 10:20:00	2152-05-01 19:44:00	NULL	0	3.49873842592593	0	3.49873842592593	0	3.49873842592593	0	7.35208333333333	0	7.35208333333333	5.3	7.14	NULL	101	53	NULL	189.25	202	-11	NULL	19	NULL	NULL	NULL	NULL	36.9	NULL	1.06	NULL	NULL	NULL	0	1	0
16876374	22902308	33782444	1	NULL	4.21	UNKNOWN	M	71.768042907928929	2174-10-08 12:31:47	2174-10-12 17:28:25	1	EW EMER.	2174-10-08 12:31:00	2174-10-18 13:45:00	NULL	0	4.20599537037037	0	4.20599537037037	0	4.20599537037037	0	10.0508449074074	0	10.0508449074074	2.3	7.29	NULL	69	45	NULL	506.5	154	-4	NULL	23	NULL	NULL	NULL	NULL	NULL	NULL	1.1	NULL	NULL	NULL	0	0	0
17369390	22903415	31073244	2	NULL	4.30	WHITE	M	83.956757209375336	2141-12-16 09:59:06	2141-12-20 17:08:14	2	SURGICAL SAME DAY ADMISSION	2141-12-16 10:45:00	2141-12-22 16:28:00	NULL	0	4.29800925925926	0	4.29800925925926	0	4.29800925925926	0	6.27006944444444	0	6.27006944444444	2.1	7.39	99	517	36	NULL	435	233	-2	NULL	23	35	11.5	NULL	NULL	NULL	107	1.13	89	4.1	137	0	0	0
15589702	22905737	39596949	2	NULL	3.28	WHITE	F	83.74582210029393	2110-10-03 10:12:55	2110-10-06 17:03:05	2	OBSERVATION ADMIT	2110-09-30 09:44:00	2110-10-08 16:30:00	NULL	0	3.28483796296296	0	3.28483796296296	0	3.28483796296296	0	5.26186342592593	0	5.26186342592593	2.4	7.52	97	372	34	NULL	150.3	383.3333333333333	5	NULL	29	30	10	NULL	NULL	NULL	94	0.98	157	3	131	1	1	0
10921512	22906624	38948241	3	2150-06-06	4.04	UNKNOWN	M	29.422309424679771	2150-06-04 07:03:00	2150-06-08 08:00:54	3	OBSERVATION ADMIT	2150-06-04 05:53:00	2150-06-06 17:45:00	2150-06-06 17:45:00	1	2.44583333333333	1	2.44583333333333	1	2.44583333333333	1	2.44583333333333	1	2.44583333333333	9.1	7.38	96	101	48	NULL	145	278	1	NULL	29	NULL	NULL	NULL	NULL	NULL	NULL	1.04	NULL	2.8	141	0	0	0
10505267	22908264	31234636	1	NULL	8.58	UNKNOWN	F	36.940396291286934	2162-12-10 11:53:00	2162-12-19 01:45:12	2	URGENT	2162-12-10 11:20:00	2163-01-09 14:00:00	NULL	0	8.57791666666667	0	8.57791666666667	0	8.57791666666667	0	30.0881944444444	0	30	1.2	7.47	95	450	33	NULL	229.25	152	1	NULL	25	NULL	NULL	NULL	NULL	NULL	NULL	NULL	NULL	NULL	NULL	0	0	0
11788425	22911654	30459324	2	NULL	5.55	WHITE	F	88.394878981302503	2149-05-25 05:27:04	2149-05-30 18:45:46	2	URGENT	2149-05-25 05:26:00	2149-06-01 15:00:00	NULL	0	5.55465277777778	0	5.55465277777778	0	5.55465277777778	0	7.39787037037037	0	7.39787037037037	2.1	7.22	NULL	127	25	NULL	126.94999999999999	317.5	-15	NULL	11	NULL	NULL	NULL	NULL	NULL	NULL	1.03	NULL	NULL	NULL	0	0	0
15167597	22913957	32414388	3	NULL	2.35	WHITE	M	52.0824719561885605	2164-01-31 05:31:45	2164-02-02 13:58:12	3	EW EMER.	2164-01-31 02:56:00	2164-02-08 16:30:00	NULL	0	2.35170138888889	0	2.35170138888889	0	2.35170138888889	0	8.45711805555556	0	8.45711805555556	NULL	7.37	NULL	249	44	NULL	409	249	0	NULL	26	NULL	NULL	NULL	NULL	36.7	NULL	1.12	NULL	3.9	NULL	1	0	0
14888240	22915206	30723579	1	NULL	3.77	WHITE	M	32.75863324103532	2136-10-04 02:42:00	2136-10-07 21:08:42	2	EW EMER.	2136-10-04 02:02:00	2136-10-18 16:03:00	NULL	0	3.76854166666667	0	3.76854166666667	0	3.76854166666667	0	14.55625	0	14.55625	1.5	7.33	NULL	118	36	NULL	22.379999999999995	453.84615384615387	-6	NULL	20	NULL	NULL	NULL	NULL	NULL	NULL	NULL	NULL	NULL	NULL	0	0	0
16973998	22918141	34780292	2	NULL	8.06	BLACK/AFRICAN AMERICAN	F	63.628375235536378	2148-08-17 15:25:24	2148-08-25 16:47:22	2	EW EMER.	2148-08-17 12:13:00	2148-09-06 13:00:00	NULL	0	8.0569212962963	0	8.0569212962963	0	8.0569212962963	0	19.8990277777778	0	19.8990277777778	4.8	7.16	97	238	49	NULL	57.25	476	-11	NULL	18	29	9.7	NULL	NULL	37.1	NULL	1.22	NULL	NULL	NULL	0	0	1
18845894	22920715	38369612	2	NULL	4.45	OTHER	F	75.274783568154812	2156-04-10 10:55:00	2156-04-14 21:46:56	2	EW EMER.	2156-04-10 08:42:00	2156-04-29 14:35:00	NULL	0	4.45273148148148	0	4.45273148148148	0	4.45273148148148	0	19.1527777777778	0	19.1527777777778	1.9	7.38	NULL	147	46	NULL	152	294	1	NULL	28	NULL	NULL	NULL	NULL	36.7	NULL	1.05	NULL	NULL	NULL	0	1	0
12746653	22921065	31703996	2	NULL	17.87	WHITE	M	70.462043354512594	2173-06-18 19:44:00	2173-07-06 16:36:15	3	EW EMER.	2173-06-18 18:11:00	2173-07-06 16:30:00	NULL	0	17.8696180555556	0	17.8696180555556	0	17.8696180555556	0	17.8652777777778	0	17.8652777777778	2.1	7.36	NULL	167	37	NULL	143.25	334	-3	NULL	22	NULL	NULL	NULL	NULL	36.9	NULL	1.07	NULL	NULL	NULL	0	1	0
17932910	22922064	38532151	2	NULL	6.67	UNKNOWN	F	50.396814532100178	2110-05-25 22:25:28	2110-06-01 14:29:58	3	URGENT	2110-05-25 22:24:00	2110-06-14 16:30:00	NULL	0	6.66979166666667	0	6.66979166666667	0	6.66979166666667	0	19.7531481481481	0	19.7531481481481	1.6	7.25	99	105	38	NULL	100.5	432	-9	NULL	17	26	8.7	NULL	NULL	35.9	116	1.21	82	4	136	0	0	0
11281568	22924630	36196554	1	2128-06-05	20.57	WHITE	M	50.835450650983914	2122-11-02 05:02:00	2122-11-22 18:45:22	1	EW EMER.	2122-11-02 03:24:00	2122-11-29 16:45:00	NULL	0	20.5717824074074	0	20.5717824074074	0	20.5717824074074	0	27.4881944444444	0	27.4881944444444	1.1	7.41	98	505	40	169	158	505	1	NULL	26	NULL	NULL	NULL	NULL	NULL	102	1	131	6.2	128	0	0	0
17973546	22925404	30109194	2	NULL	13.92	OTHER	M	57.346921812569931	2192-05-06 17:04:10	2192-05-20 15:12:51	3	URGENT	2192-05-06 17:03:00	2192-05-20 13:30:00	NULL	0	13.9226967592593	0	13.9226967592593	0	13.9226967592593	0	13.8512731481481	0	13.8512731481481	2	7.45	99	184	39	NULL	52.44999999999999	460	3	NULL	28	47	15.6	NULL	NULL	36.7	97	1.23	226	4.8	139	0	1	0
13571952	22931100	33341439	2	NULL	4.56	WHITE	M	75.0525203533243408	2149-01-20 04:24:09	2149-01-24 17:52:52	2	EW EMER.	2149-01-20 04:23:00	2149-02-05 16:27:00	NULL	0	4.5616087962963	0	4.5616087962963	0	4.5616087962963	0	16.5019791666667	0	16.5019791666667	1.2	7.33	NULL	230	47	NULL	67.75	460	-1	NULL	26	NULL	NULL	NULL	NULL	NULL	NULL	1.04	NULL	3.1	137	1	1	0
12899504	22935898	33296284	2	NULL	4.93	OTHER	M	83.878380711357888	2137-11-17 20:21:00	2137-11-22 18:46:18	2	EW EMER.	2137-11-17 19:43:00	2137-11-30 16:50:00	NULL	0	4.93423611111111	0	4.93423611111111	0	4.93423611111111	0	12.8534722222222	0	12.8534722222222	1.6	7.29	NULL	88	33	NULL	227.25	176	-9	NULL	17	NULL	NULL	NULL	NULL	NULL	NULL	1.03	140	3.5	NULL	0	0	0
12913669	22938703	31049162	1	NULL	4.15	WHITE	F	56.80652302674209	2164-10-22 10:17:57	2164-10-26 13:55:41	2	ELECTIVE	2164-10-22 07:15:00	2164-10-30 15:19:00	NULL	0	4.1512037037037	0	4.1512037037037	0	4.1512037037037	0	8.2090625	0	8.2090625	1.5	7.36	98	327	49	NULL	297.25	372	1	NULL	29	31	10.2	NULL	NULL	NULL	99	1.2	123	3.7	137	0	0	0
15544210	22948284	33618765	1	2148-12-18	7.89	WHITE	F	91.541570155312551	2143-07-18 13:46:24	2143-07-26 11:03:11	2	ELECTIVE	2143-07-17 19:18:00	2143-07-27 16:15:00	NULL	0	7.88665509259259	0	7.88665509259259	0	7.88665509259259	0	9.10319444444444	0	9.10319444444444	1.1	7.38	96	354	37	NULL	553.75	108	-2	NULL	23	39	13.1	NULL	NULL	NULL	107	1.13	104	5	136	0	1	1
13728813	22949444	30532359	1	NULL	2.40	WHITE	M	71.274833002654557	2175-04-11 09:09:22	2175-04-13 18:47:20	1	SURGICAL SAME DAY ADMISSION	2175-04-11 09:08:00	2175-04-18 17:00:00	NULL	0	2.40136574074074	0	2.40136574074074	0	2.40136574074074	0	7.3268287037037	0	7.3268287037037	1.1	7.38	99	358	41	NULL	436.25	218	0	NULL	25	34	11.3	NULL	NULL	NULL	107	1.09	119	4	139	0	0	0
19039643	22954561	32692822	3	2121-05-16	4.27	UNKNOWN	F	79.347245038145181	2121-05-12 12:24:15	2121-05-16 18:48:47	3	URGENT	2121-05-07 19:53:00	2121-05-16 06:52:00	2121-05-16 06:52:00	1	3.76927083333333	1	3.76927083333333	1	3.76927083333333	1	3.76927083333333	1	3.76927083333333	3.6	7.42	NULL	36	46	NULL	405.59999999999997	51.42857142857143	4	NULL	31	NULL	NULL	NULL	NULL	NULL	NULL	NULL	NULL	NULL	NULL	0	0	0
17960640	22955704	35258336	2	NULL	2.09	WHITE	M	72.39422226298667	2130-05-25 10:08:02	2130-05-27 12:17:49	2	SURGICAL SAME DAY ADMISSION	2130-05-25 04:43:00	2130-05-30 17:25:00	NULL	0	2.09012731481481	0	2.09012731481481	0	2.09012731481481	0	5.30344907407407	0	5.30344907407407	2.1	7.43	97	344	34	NULL	464.5	196	0	NULL	23	36	12.1	NULL	NULL	NULL	107	1.14	102	3.6	135	0	0	0
12155030	22956682	32090389	1	NULL	2.69	BLACK/AFRICAN AMERICAN	F	20.876450864540953	2128-11-16 04:51:00	2128-11-18 21:25:08	1	EW EMER.	2128-11-16 02:48:00	2128-11-25 20:26:00	NULL	0	2.69037037037037	0	2.69037037037037	0	2.69037037037037	0	9.64930555555556	0	9.64930555555556	NULL	7.36	NULL	41	46	NULL	NULL	NULL	0	NULL	27	NULL	NULL	NULL	NULL	NULL	NULL	NULL	NULL	NULL	NULL	0	0	0
10848515	22960266	31651307	3	2171-07-11	6.17	WHITE	M	88.50863453393762	2171-07-05 12:02:48	2171-07-11 16:09:56	3	OBSERVATION ADMIT	2171-07-05 12:01:00	2171-07-11 14:27:00	2171-07-11 14:27:00	1	6.10013888888889	1	6.10013888888889	1	6.10013888888889	1	6.10013888888889	1	6.10013888888889	1.9	7.3	99	407	49	NULL	119.5	344	-2	NULL	25	24	7.9	NULL	NULL	NULL	112	0.82	152	3.5	139	0	1	0
17863101	22961625	39272964	1	NULL	3.52	ASIAN	M	71.68988620330265	2140-09-09 08:23:00	2140-09-12 20:56:23	1	URGENT	2140-09-09 04:27:00	2140-09-17 19:00:00	NULL	0	3.52318287037037	0	3.52318287037037	0	3.52318287037037	0	8.44236111111111	0	8.44236111111111	5.9	7.3	99	293	36	375	375	293	-7	NULL	18	NULL	NULL	NULL	NULL	NULL	NULL	NULL	NULL	NULL	NULL	0	0	0
17680528	22962546	38833700	1	NULL	15.17	UNKNOWN	M	42.100806451612903	2113-02-06 19:40:49	2113-02-21 23:47:53	3	URGENT	2113-02-06 19:39:00	2113-06-04 08:00:00	NULL	0	15.1715740740741	0	15.1715740740741	0	15.1715740740741	0	117.513321759259	0	30	3.7	7.3	98	322	39	NULL	122.44999999999999	322.5	-6	NULL	20	49	16.3	NULL	NULL	NULL	106	1.11	168	4.2	134	1	0	0
15866669	22963338	32946993	3	NULL	10.85	UNKNOWN	F	25.890109997085646	2169-11-22 02:33:03	2169-12-02 22:50:01	3	EW EMER.	2169-11-22 02:32:00	2169-12-08 18:16:00	NULL	0	10.8451157407407	0	10.8451157407407	0	10.8451157407407	0	16.6548263888889	0	16.6548263888889	2.7	7.32	NULL	172	26	NULL	NULL	NULL	-10	NULL	14	NULL	NULL	NULL	NULL	39.1	NULL	NULL	NULL	NULL	NULL	0	0	0
18753289	22969474	30052781	2	2182-10-28	5.33	UNKNOWN	M	31.810375951652147	2182-10-24 01:33:00	2182-10-29 09:28:50	2	OBSERVATION ADMIT	2182-10-23 23:36:00	2182-10-28 18:10:00	2182-10-28 18:10:00	1	4.69236111111111	1	4.69236111111111	1	4.69236111111111	1	4.69236111111111	1	4.69236111111111	2.5	7.45	96	86	28	NULL	388.34999999999997	102.85714285714286	-2	NULL	20	NULL	NULL	NULL	NULL	NULL	NULL	1.11	NULL	NULL	NULL	0	0	0
18484167	22970441	36690148	1	NULL	4.25	WHITE	M	70.97533895335148	2128-12-31 14:44:52	2129-01-04 20:41:52	1	DIRECT EMER.	2128-12-22 17:15:00	2129-02-14 14:36:00	NULL	0	4.24791666666667	0	4.24791666666667	0	4.24791666666667	0	44.9938425925926	0	30	NULL	7.63	NULL	142	15	NULL	NULL	NULL	-1	NULL	16	NULL	NULL	NULL	NULL	36.4	NULL	NULL	NULL	NULL	NULL	0	1	1
14639986	22975436	37546412	1	NULL	3.16	WHITE	M	71.14876187112471	2123-02-24 10:27:51	2123-02-27 14:23:59	1	ELECTIVE	2123-02-24 07:15:00	2123-03-02 15:00:00	NULL	0	3.16398148148148	0	3.16398148148148	0	3.16398148148148	0	6.18899305555556	0	6.18899305555556	4.5	7.39	93	339	42	NULL	290.34999999999997	221.42857142857142	0	NULL	26	36	12	NULL	NULL	NULL	110	1.01	170	5.2	139	1	0	1
14423042	22976299	36225018	1	NULL	2.10	WHITE	M	86.558123107419191	2183-07-30 11:53:09	2183-08-01 14:24:16	1	DIRECT EMER.	2183-07-23 20:24:00	2183-08-05 15:30:00	NULL	0	2.10494212962963	0	2.10494212962963	0	2.10494212962963	0	6.15059027777778	0	6.15059027777778	1.4	7.47	97	159	31	NULL	109.54999999999998	257.14285714285717	0	NULL	23	35	11.8	NULL	NULL	NULL	104	1.18	119	4.1	134	1	1	0
16285950	22978966	37190362	1	NULL	6.22	WHITE	F	49.5535042519754	2199-07-21 19:49:03	2199-07-28 01:02:23	1	OBSERVATION ADMIT	2199-07-21 19:48:00	2199-09-02 20:10:00	NULL	0	6.21759259259259	0	6.21759259259259	0	6.21759259259259	0	43.0145486111111	0	30	2.9	7.26	NULL	80	35	NULL	304.05	133.33333333333334	-10	NULL	16	37	12.2	NULL	NULL	37.3	NULL	1.05	NULL	NULL	NULL	0	0	0
14781154	22985375	32603088	1	NULL	8.22	WHITE	M	80.694029955177359	2170-09-11 11:45:23	2170-09-19 17:01:13	3	DIRECT EMER.	2170-09-11 11:44:00	2170-09-24 15:55:00	NULL	0	8.2193287037037	0	8.2193287037037	0	8.2193287037037	0	13.1733449074074	0	13.1733449074074	2.1	7.44	95	399	38	NULL	555.5	115	2	NULL	27	42	14	NULL	NULL	NULL	107	1.11	110	3.5	142	0	1	0
13401692	22985421	35016211	1	2127-12-28	13.13	WHITE	F	54.954610611290292	2127-12-15 15:56:43	2127-12-28 19:08:19	3	URGENT	2127-12-15 15:56:00	2127-12-28 17:30:00	2127-12-28 17:30:00	1	13.0647800925926	1	13.0647800925926	1	13.0647800925926	1	13.0647800925926	1	13.0647800925926	2.9	7.28	98	249	63	NULL	-42.55000000000001	622.5	1	NULL	31	27	9	NULL	NULL	38.4	97	1.07	108	4.4	129	0	1	0
15395644	22990048	39856326	2	NULL	5.40	WHITE	F	73.518292209913792	2168-07-09 09:37:59	2168-07-14 19:14:46	2	ELECTIVE	2168-07-08 07:15:00	2168-07-19 15:30:00	NULL	0	5.40054398148148	0	5.40054398148148	0	5.40054398148148	0	10.2444560185185	0	10.2444560185185	0.7	7.48	98	439	33	NULL	504.25	170	2	NULL	25	31	10.3	NULL	NULL	NULL	103	1.05	99	3.3	139	0	0	0
14636748	22993351	31404511	1	NULL	6.96	WHITE	M	67.941550396723268	2149-12-10 23:01:00	2149-12-17 22:04:16	3	EW EMER.	2149-12-10 21:27:00	2150-01-08 15:39:00	NULL	0	6.96060185185185	0	6.96060185185185	0	6.96060185185185	0	28.6930555555556	0	28.6930555555556	1.3	7.36	92	88	28	NULL	NULL	NULL	-7	NULL	16	NULL	NULL	NULL	NULL	36.7	NULL	1.24	227	NULL	NULL	1	1	1
14792485	22997441	36312635	1	NULL	2.22	UNKNOWN	M	59.587017572519651	2131-08-04 16:19:47	2131-08-06 21:36:19	1	OBSERVATION ADMIT	2131-08-03 09:41:00	2131-08-08 11:47:00	NULL	0	2.21981481481481	0	2.21981481481481	0	2.21981481481481	0	3.81056712962963	0	3.81056712962963	0.9	7.37	NULL	226	42	NULL	226	146	0	NULL	25	37	12.4	NULL	NULL	NULL	94	1.19	90	3.9	125	0	1	0
13830979	23004831	30059609	1	NULL	2.30	UNKNOWN	M	80.136281409160076	2172-02-22 09:55:32	2172-02-24 17:10:52	1	DIRECT EMER.	2172-02-19 18:37:00	2172-03-06 13:15:00	NULL	0	2.30231481481481	0	2.30231481481481	0	2.30231481481481	0	13.1385185185185	0	13.1385185185185	1	7.46	98	430	40	NULL	339.25	315	5	NULL	29	34	11.3	NULL	NULL	NULL	100	1.17	111	4.1	136	0	1	0
10059406	23005038	32557628	3	2122-01-14	13.79	HISPANIC/LATINO	F	64.982290128493194	2121-12-31 20:33:14	2122-01-14 15:36:52	3	OBSERVATION ADMIT	2121-12-25 18:34:00	2122-01-14 11:16:00	2122-01-14 11:16:00	1	13.6130324074074	1	13.6130324074074	1	13.6130324074074	1	13.6130324074074	1	13.6130324074074	1.6	7.59	NULL	346	34	NULL	99.9	246.66666666666666	11	NULL	34	NULL	NULL	NULL	NULL	NULL	NULL	1.19	NULL	NULL	NULL	1	0	0
18079244	23009738	34220602	1	NULL	8.79	WHITE	F	41.941383079954904	2176-12-09 20:00:04	2176-12-18 14:53:14	3	EW EMER.	2176-12-09 19:59:00	2176-12-21 17:32:00	NULL	0	8.7869212962963	0	8.7869212962963	0	8.7869212962963	0	11.8971759259259	0	11.8971759259259	4.6	7.3	99	88	26	NULL	344	329	-11	NULL	13	NULL	NULL	NULL	NULL	38.3	NULL	1.03	NULL	NULL	NULL	1	0	0
16232819	23012483	30967314	2	NULL	2.73	WHITE	M	59.523397272675833	2151-07-11 04:01:39	2151-07-13 21:27:38	2	URGENT	2151-07-11 04:00:00	2151-07-17 19:15:00	NULL	0	2.72637731481481	0	2.72637731481481	0	2.72637731481481	0	6.63427083333333	0	6.63427083333333	2	7.4	NULL	39	49	NULL	NULL	NULL	3	NULL	31	NULL	NULL	NULL	NULL	NULL	NULL	1.08	NULL	NULL	NULL	0	1	0
12842345	23016651	38859644	2	NULL	2.27	BLACK/AFRICAN AMERICAN	M	62.5012021709807	2183-07-03 10:47:08	2183-07-05 17:19:47	2	SURGICAL SAME DAY ADMISSION	2183-07-03 07:15:00	2183-07-08 17:15:00	NULL	0	2.27267361111111	0	2.27267361111111	0	2.27267361111111	0	5.26935185185185	0	5.26935185185185	1.3	7.42	99	445	37	NULL	434.25	225	0	NULL	25	38	12.7	NULL	NULL	NULL	107	1.12	149	3.8	136	1	0	0
19538070	23029536	39029818	2	NULL	3.77	WHITE	M	91.80322315980455	2142-10-21 08:55:34	2142-10-25 03:19:02	2	URGENT	2142-10-21 08:54:00	2142-10-27 17:10:00	NULL	0	3.7662962962963	0	3.7662962962963	0	3.7662962962963	0	6.34335648148148	0	6.34335648148148	NULL	7.37	NULL	144	30	NULL	103.69999999999999	360	-6	NULL	18	NULL	NULL	NULL	NULL	NULL	NULL	NULL	NULL	NULL	NULL	0	1	0
17843659	23029559	32859171	2	NULL	6.72	WHITE	F	81.594126633848243	2182-08-06 22:33:21	2182-08-13 15:48:57	2	URGENT	2182-08-06 00:00:00	2182-08-18 15:55:00	NULL	0	6.71916666666667	0	6.71916666666667	0	6.71916666666667	0	11.7233680555556	0	11.7233680555556	1.4	7.17	98	106	64	515	516.75	140	-6	NULL	25	NULL	NULL	NULL	NULL	NULL	NULL	NULL	NULL	NULL	NULL	1	0	0
17659354	23029800	38210738	1	2128-04-20	2.02	WHITE	M	73.215810111286946	2128-04-05 21:32:03	2128-04-07 21:58:00	1	OBSERVATION ADMIT	2128-03-19 19:45:00	2128-04-20 22:35:00	2128-04-20 22:35:00	1	15.0437152777778	1	15.0437152777778	0	2.01802083333333	1	15.0437152777778	1	15.0437152777778	5.1	7.36	97	111	53	NULL	214.90000000000003	201.8181818181818	3	NULL	31	20	6.7	NULL	NULL	36.7	100	1.1	51	4.3	139	0	0	0
11466356	23029832	32116793	3	2150-03-14	9.61	BLACK/AFRICAN AMERICAN	M	48.17152174296615	2150-03-04 20:53:00	2150-03-14 11:32:10	3	EW EMER.	2150-03-04 20:34:00	2150-03-14 08:50:00	2150-03-14 08:50:00	1	9.49791666666667	1	9.49791666666667	1	9.49791666666667	1	9.49791666666667	1	9.49791666666667	13.1	7.24	NULL	107	33	NULL	539.5	126	-12	NULL	15	NULL	NULL	NULL	NULL	NULL	NULL	0.98	84	NULL	NULL	0	0	0
10950843	23030826	39369124	3	2194-01-09	15.79	WHITE	F	86.98057619636053	2193-12-24 22:06:00	2194-01-09 16:58:11	3	EW EMER.	2193-12-24 20:58:00	2194-01-09 15:35:00	2194-01-09 15:35:00	1	15.7284722222222	1	15.7284722222222	1	15.7284722222222	1	15.7284722222222	1	15.7284722222222	5.3	7.03	87	80	47	604	588.75	63	-18	12	13	NULL	NULL	NULL	NULL	33	106	1.04	117	5.2	138	0	1	1
18968631	23034055	35993773	2	NULL	2.11	WHITE	M	63.81600319483764	2144-10-25 18:20:00	2144-10-27 20:51:43	2	OBSERVATION ADMIT	2144-10-25 17:35:00	2144-11-09 16:23:00	NULL	0	2.1053587962963	0	2.1053587962963	0	2.1053587962963	0	14.91875	0	14.91875	2.4	7.47	91	62	37	NULL	319.55	103.33333333333333	3	NULL	28	NULL	NULL	NULL	NULL	NULL	NULL	NULL	NULL	NULL	NULL	1	1	1
18964299	23034249	35065980	1	NULL	3.33	ASIAN	F	74.61146878873003	2152-08-11 10:06:46	2152-08-14 18:09:02	1	SURGICAL SAME DAY ADMISSION	2152-08-11 07:15:00	2152-08-17 17:50:00	NULL	0	3.33490740740741	0	3.33490740740741	0	3.33490740740741	0	6.32168981481481	0	6.32168981481481	2.8	7.39	99	401	34	NULL	547	121	-3	NULL	21	35	11.6	NULL	NULL	NULL	102	1.16	160	3.7	135	0	0	0
14032040	23042577	33711827	2	NULL	2.41	WHITE	F	68.79245594549489	2182-10-17 11:37:18	2182-10-19 21:28:55	3	EW EMER.	2182-10-17 10:31:00	2182-11-02 15:53:00	NULL	0	2.41084490740741	0	2.41084490740741	0	2.41084490740741	0	16.1775694444444	0	16.1775694444444	2.2	7.31	NULL	177	41	NULL	484.75	177	-5	NULL	22	NULL	NULL	NULL	NULL	NULL	NULL	1.05	209	5.6	NULL	0	0	0
12520549	23043328	31719450	1	NULL	20.42	WHITE	M	71.808510749950261	2174-10-23 10:20:32	2174-11-12 20:25:47	2	SURGICAL SAME DAY ADMISSION	2174-10-23 07:15:00	2174-11-12 14:55:00	NULL	0	20.4203125	0	20.4203125	0	20.4203125	0	20.1906018518519	0	20.1906018518519	1.2	7.43	98	411	42	NULL	-101.5	816	3	NULL	29	37	12.2	NULL	NULL	NULL	100	1.18	116	3.8	138	0	0	0
19572962	23043581	36623789	1	NULL	2.09	UNKNOWN	F	82.0119954714956111	2165-01-07 20:39:42	2165-01-09 22:47:33	1	URGENT	2165-01-05 09:09:00	2165-01-17 11:51:00	NULL	0	2.08878472222222	0	2.08878472222222	0	2.08878472222222	0	9.63284722222222	0	9.63284722222222	1	7.21	98	215	137	NULL	93.79999999999998	77.14285714285714	19	NULL	58	35	11.5	NULL	NULL	37	73	1.2	137	3.9	137	0	1	0
15426182	23053735	37538218	3	NULL	23.09	BLACK/AFRICAN AMERICAN	M	68.922050387901111	2163-12-03 19:00:00	2163-12-26 21:03:54	3	EW EMER.	2163-12-03 18:31:00	2163-12-31 15:31:00	NULL	0	23.0860416666667	0	23.0860416666667	0	23.0860416666667	0	27.8548611111111	0	27.8548611111111	1.6	7.14	NULL	55	42	NULL	320.3	91.66666666666667	-14	NULL	15	NULL	NULL	NULL	NULL	37.2	NULL	0.95	NULL	NULL	NULL	0	1	0
19667819	23054756	37028404	1	NULL	12.26	WHITE	F	76.752398790086816	2122-10-06 11:27:44	2122-10-18 17:43:43	2	URGENT	2122-10-02 19:23:00	2122-10-21 13:35:00	NULL	0	12.261099537037	0	12.261099537037	0	12.261099537037	0	15.0883796296296	0	15.0883796296296	1.1	7.37	99	434	33	NULL	379.5	291	-4	NULL	20	28	9.4	NULL	NULL	NULL	108	1.14	102	3.7	135	0	1	0
10641343	23056216	39280278	2	NULL	2.33	WHITE	F	81.577552767145558	2149-08-05 08:53:33	2149-08-07 16:55:51	2	EW EMER.	2149-07-30 22:43:00	2149-08-11 16:00:00	NULL	0	2.33493055555556	0	2.33493055555556	0	2.33493055555556	0	6.29614583333333	0	6.29614583333333	0.9	7.37	94	378	39	NULL	444.5	216	-2	NULL	23	32	10.7	NULL	NULL	NULL	106	1.09	113	3.6	137	1	0	1
16254622	23056393	33248087	1	NULL	3.68	HISPANIC/LATINO	F	74.0656756342370264	2162-01-24 23:43:23	2162-01-28 16:05:09	1	EW EMER.	2162-01-24 23:42:00	2162-03-29 15:45:00	NULL	0	3.68178240740741	0	3.68178240740741	0	3.68178240740741	0	63.6677893518519	0	30	1.1	7.44	NULL	155	30	NULL	NULL	NULL	-1	NULL	21	NULL	NULL	NULL	NULL	NULL	NULL	NULL	NULL	NULL	NULL	0	1	0
10137419	23057529	34006016	1	NULL	2.42	WHITE	F	91.709118885560806	2181-09-23 08:25:38	2181-09-25 18:32:42	2	URGENT	2181-09-17 00:00:00	2181-09-29 16:59:00	NULL	0	2.42157407407407	0	2.42157407407407	0	2.42157407407407	0	6.35650462962963	0	6.35650462962963	1.6	7.42	NULL	299	38	NULL	159.75	286	0	NULL	25	24	8	NULL	NULL	35.7	101	1.12	189	4.3	128	0	1	0
14507423	23058547	34114508	1	NULL	2.65	BLACK/AFRICAN AMERICAN	F	32.115167173788581	2180-02-12 02:31:00	2180-02-14 18:12:51	2	EW EMER.	2180-02-12 01:32:00	2180-02-25 12:00:00	NULL	0	2.6540625	0	2.6540625	0	2.6540625	0	13.3951388888889	0	13.3951388888889	3.1	7.02	NULL	85	13	NULL	NULL	NULL	-26	NULL	4	45	14.9	NULL	NULL	NULL	114	NULL	471	5	144	0	0	0
18237734	23068082	37173529	2	2110-04-25	2.27	WHITE	M	67.219498685498625	2110-03-22 14:24:47	2110-03-24 20:55:12	2	EW EMER.	2110-03-22 04:05:00	2110-03-27 13:00:00	NULL	0	2.27112268518519	0	2.27112268518519	0	2.27112268518519	0	4.94112268518519	0	4.94112268518519	1.6	7.3	NULL	247	47	NULL	426.75	230	-3	NULL	24	27	9	NULL	NULL	NULL	108	1.12	167	4.1	138	0	0	0
12779135	23070449	37193513	2	NULL	3.26	UNKNOWN	M	65.962700757306115	2142-12-18 15:25:00	2142-12-21 21:34:38	2	EW EMER.	2142-12-18 14:51:00	2142-12-27 14:21:00	NULL	0	3.25668981481481	0	3.25668981481481	0	3.25668981481481	0	8.95555555555556	0	8.95555555555556	NULL	7.44	NULL	83	34	NULL	NULL	NULL	0	NULL	24	NULL	NULL	NULL	NULL	NULL	NULL	NULL	NULL	NULL	NULL	1	1	1
16165988	23071828	38785057	1	NULL	2.46	UNABLE TO OBTAIN	M	72.650670194920993	2185-08-29 09:41:52	2185-08-31 20:42:23	1	URGENT	2185-08-26 15:39:00	2185-09-03 15:25:00	NULL	0	2.45869212962963	0	2.45869212962963	0	2.45869212962963	0	5.23828703703704	0	5.23828703703704	2	7.41	98	442	45	NULL	266.75	395	3	NULL	30	41	13.8	NULL	NULL	NULL	104	1.16	102	3.6	134	0	0	0
13660053	23073718	39125686	3	NULL	7.34	ASIAN	F	74.0157886186875186	2174-01-13 08:15:55	2174-01-20 16:24:16	3	OBSERVATION ADMIT	2174-01-06 18:24:00	2174-01-24 17:41:00	NULL	0	7.33913194444444	0	7.33913194444444	0	7.33913194444444	0	11.3924189814815	0	11.3924189814815	1.3	7.51	98	493	38	NULL	196.75	475	7	NULL	31	30	10	NULL	NULL	NULL	96	1.06	126	3.9	134	1	1	0
17196400	23082450	35780389	1	NULL	6.10	OTHER	M	42.385589098004428	2134-05-21 20:01:19	2134-05-27 22:23:41	2	EW EMER.	2134-05-21 20:00:00	2134-06-09 17:48:00	NULL	0	6.09886574074074	0	6.09886574074074	0	6.09886574074074	0	18.9074189814815	0	18.9074189814815	2.3	7.4	NULL	99	37	NULL	136.7	252.5	0	NULL	24	NULL	NULL	NULL	NULL	NULL	NULL	NULL	NULL	NULL	139	0	0	0
16307213	23083430	35175902	2	NULL	2.66	WHITE	M	64.88111991501525	2172-11-18 22:20:33	2172-11-21 14:13:07	2	SURGICAL SAME DAY ADMISSION	2172-11-18 00:00:00	2172-11-28 13:05:00	NULL	0	2.66150462962963	0	2.66150462962963	0	2.66150462962963	0	9.61420138888889	0	9.61420138888889	1.2	7.35	NULL	142	36	NULL	NULL	NULL	-4	NULL	21	31	10.3	NULL	NULL	NULL	111	1.02	120	4	138	1	0	0
13267977	23085187	38800171	1	NULL	2.35	WHITE	M	55.32334543489887	2144-04-28 10:03:49	2144-04-30 18:29:07	2	ELECTIVE	2144-04-28 14:00:00	2144-05-02 15:20:00	NULL	0	2.35090277777778	0	2.35090277777778	0	2.35090277777778	0	4.21957175925926	0	4.21957175925926	1.5	7.41	97	399	42	NULL	341	322	2	NULL	28	40	13.4	NULL	NULL	NULL	102	1.1	179	4	136	0	0	0
16430835	23090845	30014404	1	NULL	2.25	WHITE	M	64.0185398387309723	2186-01-10 12:04:13	2186-01-12 18:04:25	1	EW EMER.	2186-01-07 18:31:00	2186-01-15 18:31:00	NULL	0	2.25013888888889	0	2.25013888888889	0	2.25013888888889	0	5.26859953703704	0	5.26859953703704	0.9	7.4	98	217	43	NULL	414.75	247	1	NULL	28	50	16.7	NULL	NULL	36.7	98	1.29	104	3.8	138	0	0	0
10815009	23098774	33922519	3	2134-03-20	13.02	OTHER	F	71.180793373525863	2134-03-08 00:49:25	2134-03-21 01:17:41	3	URGENT	2134-03-08 00:48:00	2134-03-20 01:17:00	2134-03-20 20:35:00	1	12.8233217592593	1	12.8233217592593	1	12.8233217592593	1	12.8233217592593	1	12.8233217592593	1.9	7.32	NULL	226	40	NULL	80.5	452	-5	NULL	22	NULL	NULL	NULL	NULL	37.2	NULL	NULL	NULL	NULL	NULL	0	0	0
18030687	23100477	30625864	1	NULL	2.25	BLACK/AFRICAN AMERICAN	F	87.43916293854485	2184-06-09 10:33:51	2184-06-11 16:30:30	2	EW EMER.	2184-06-09 08:51:00	2184-06-15 17:21:00	NULL	0	2.24767361111111	0	2.24767361111111	0	2.24767361111111	0	6.28274305555556	0	6.28274305555556	1.9	7.44	NULL	63	36	NULL	605	63	0	NULL	25	NULL	NULL	NULL	NULL	NULL	NULL	1.15	NULL	4.2	NULL	0	0	0
11523129	23104107	31759999	2	2157-05-29	7.47	BLACK/AFRICAN AMERICAN	F	80.12817521594511	2156-02-17 13:00:11	2156-02-25 00:18:18	3	EW EMER.	2156-02-17 12:59:00	2156-03-07 19:00:00	NULL	0	7.47091435185185	0	7.47091435185185	0	7.47091435185185	0	19.2498726851852	0	19.2498726851852	8.2	7.21	96	91	14	587	590.24	92.85714285714286	-19	NULL	6	NULL	NULL	NULL	NULL	NULL	NULL	1.09	NULL	4.5	NULL	0	1	0
16683560	23104974	33967155	2	NULL	3.15	UNKNOWN	M	56.891028337984739	2111-11-22 10:36:24	2111-11-25 14:12:22	2	EW EMER.	2111-11-22 10:35:00	2111-11-26 19:40:00	NULL	0	3.14997685185185	0	3.14997685185185	0	3.14997685185185	0	4.3775	0	4.3775	NULL	7.35	NULL	73	43	NULL	NULL	NULL	-1	NULL	25	NULL	NULL	NULL	NULL	NULL	NULL	NULL	NULL	NULL	NULL	0	0	0
19674514	23108851	37065773	2	NULL	3.51	WHITE	M	79.725580573975611	2163-09-23 00:40:00	2163-09-26 13:01:04	2	EW EMER.	2163-09-23 00:18:00	2163-10-22 15:10:00	NULL	0	3.51462962962963	0	3.51462962962963	0	3.51462962962963	0	29.6041666666667	0	29.6041666666667	1.4	7.22	99	155	76	NULL	463	155	1	NULL	33	NULL	NULL	NULL	NULL	36.8	NULL	1.13	NULL	NULL	NULL	1	0	0
19994505	23109063	35505750	1	2185-11-17	5.79	WHITE	M	82.83921345299829	2185-11-03 02:00:00	2185-11-08 21:04:06	2	EW EMER.	2185-11-03 00:00:00	2185-11-12 19:13:00	NULL	0	5.79451388888889	0	5.79451388888889	0	5.79451388888889	0	9.71736111111111	0	9.71736111111111	1.3	7.46	NULL	195	41	NULL	110.25	390	5	NULL	30	NULL	NULL	NULL	NULL	NULL	NULL	1.09	155	4	NULL	0	1	1
15243612	23111645	38043525	1	NULL	5.85	WHITE	F	34.747558011765715	2187-10-01 00:58:01	2187-10-06 21:22:19	1	URGENT	2187-10-01 00:57:00	2187-10-24 18:30:00	NULL	0	5.85020833333333	0	5.85020833333333	0	5.85020833333333	0	23.7305439814815	0	23.7305439814815	1.1	7.42	NULL	72	37	NULL	NULL	NULL	0	NULL	25	NULL	NULL	NULL	NULL	NULL	NULL	1.12	NULL	NULL	NULL	0	0	0
15823580	23113092	33916163	2	NULL	8.74	WHITE	F	48.856382358971738	2156-11-08 18:54:10	2156-11-17 12:40:04	2	OBSERVATION ADMIT	2156-11-08 18:53:00	2156-12-08 12:45:00	NULL	0	8.74020833333333	0	8.74020833333333	0	8.74020833333333	0	29.7436342592593	0	29.7436342592593	0.9	7.48	NULL	83	29	NULL	165.95	207.5	0	NULL	22	NULL	NULL	NULL	NULL	38.1	NULL	1.09	96	NULL	NULL	0	0	0
17454684	23113259	35893172	2	NULL	2.05	WHITE	M	80.741450949720398	2188-10-04 09:47:21	2188-10-06 11:06:05	2	OBSERVATION ADMIT	2188-09-27 19:25:00	2188-10-15 15:10:00	NULL	0	2.05467592592593	0	2.05467592592593	0	2.05467592592593	0	11.2240625	0	11.2240625	1.5	7.49	98	401	35	NULL	423	240	4	NULL	27	37	12.2	NULL	NULL	NULL	93	1.09	128	3.6	125	1	0	0
16189979	23115613	35805994	2	NULL	2.54	WHITE	F	70.9106167965349	2169-12-04 10:16:29	2169-12-06 23:10:36	3	URGENT	2169-11-28 20:06:00	2169-12-09 13:50:00	NULL	0	2.53758101851852	0	2.53758101851852	0	2.53758101851852	0	5.14827546296296	0	5.14827546296296	1.2	7.47	99	219	27	NULL	149.2	252.5	-1	NULL	20	NULL	NULL	NULL	NULL	36.6	NULL	1.08	63	4.3	NULL	1	1	1
19807980	23116196	35781852	1	NULL	2.11	HISPANIC/LATINO	F	46.80907658483964	2183-10-24 09:34:30	2183-10-26 12:06:26	2	ELECTIVE	2183-10-23 17:15:00	2183-11-01 16:22:00	NULL	0	2.10550925925926	0	2.10550925925926	0	2.10550925925926	0	8.28298611111111	0	8.28298611111111	1.2	7.4	99	295	40	NULL	355.5	310	0	NULL	26	32	10.7	NULL	NULL	NULL	103	1.14	113	4.3	137	0	0	0
16546275	23117852	30839225	1	NULL	9.32	WHITE	M	88.292490625697787	2143-04-17 20:40:00	2143-04-27 04:24:19	2	EW EMER.	2143-04-17 19:55:00	2143-04-29 17:25:00	NULL	0	9.32244212962963	0	9.32244212962963	0	9.32244212962963	0	11.8645833333333	0	11.8645833333333	1.2	7.4	NULL	101	32	NULL	572	101	-3	NULL	21	NULL	NULL	NULL	NULL	NULL	NULL	NULL	NULL	NULL	NULL	0	1	1
16542986	23119593	39302709	1	NULL	7.39	WHITE	F	91.274663784559278	2184-04-10 09:36:00	2184-04-17 19:01:26	2	EW EMER.	2184-04-10 07:39:00	2184-04-22 16:42:00	NULL	0	7.39266203703704	0	7.39266203703704	0	7.39266203703704	0	12.2958333333333	0	12.2958333333333	2	7.23	NULL	53	72	NULL	517.25	132	0	NULL	32	NULL	NULL	NULL	NULL	NULL	NULL	NULL	NULL	NULL	NULL	1	1	0
17840551	23125162	38594245	2	2114-03-09	19.37	UNKNOWN	M	41.13101473361041	2114-02-17 23:06:38	2114-03-09 08:05:04	3	URGENT	2114-02-17 20:27:00	2114-03-09 04:17:00	2114-03-09 04:17:00	1	19.2155324074074	1	19.2155324074074	1	19.2155324074074	1	19.2155324074074	1	19.2155324074074	2.4	7.47	98	97	36	NULL	480.75	156	2	NULL	27	NULL	NULL	NULL	NULL	36.7	NULL	1.03	NULL	NULL	NULL	1	1	0
11848711	23127704	35794169	2	2167-04-22	8.09	HISPANIC/LATINO	F	80.28127279690969	2167-04-15 00:19:01	2167-04-23 02:22:27	2	EW EMER.	2167-04-13 17:35:00	2167-04-22 00:00:00	2167-04-22 20:50:00	1	7.85484953703704	1	7.85484953703704	1	7.85484953703704	1	7.85484953703704	1	7.85484953703704	3	7.5	NULL	207	12	NULL	NULL	NULL	-9	NULL	10	20	6.6	NULL	NULL	NULL	NULL	NULL	NULL	4.9	NULL	0	1	1
11686238	23134950	33149328	1	NULL	3.19	WHITE	M	86.804348745337186	2153-10-22 17:12:50	2153-10-25 21:52:10	2	URGENT	2153-10-21 18:46:00	2153-10-27 19:30:00	NULL	0	3.19398148148148	0	3.19398148148148	0	3.19398148148148	0	5.09525462962963	0	5.09525462962963	1.5	7.43	99	342	37	NULL	566.75	105	1	NULL	25	41	13.8	NULL	NULL	NULL	101	1.09	150	3.8	139	0	0	0
15051600	23135871	33363038	2	NULL	24.20	OTHER	F	80.0645690619735226	2189-01-25 12:14:09	2189-02-18 17:07:25	2	ELECTIVE	2189-01-24 14:00:00	2189-02-18 16:43:00	NULL	0	24.2036574074074	0	24.2036574074074	0	24.2036574074074	0	24.1867013888889	0	24.1867013888889	2.3	7.42	98	383	39	NULL	239	429	1	NULL	26	35	11.7	NULL	NULL	NULL	106	1.08	103	3.3	139	0	1	0
18600365	23136320	33385366	1	NULL	3.83	WHITE	F	65.47299598622283	2188-06-25 22:57:22	2188-06-29 18:48:01	1	ELECTIVE	2188-06-22 00:00:00	2188-07-16 14:10:00	NULL	0	3.82684027777778	0	3.82684027777778	0	3.82684027777778	0	20.6337731481481	0	20.6337731481481	1.4	7.26	NULL	130	36	NULL	NULL	NULL	-9	NULL	17	NULL	NULL	NULL	NULL	NULL	NULL	1.03	NULL	NULL	NULL	1	0	0
19982539	23136520	31123584	1	NULL	19.87	UNKNOWN	M	46.307731662234293	2175-04-23 13:28:52	2175-05-13 10:22:21	3	URGENT	2175-04-23 09:31:00	2175-06-04 12:10:00	NULL	0	19.870474537037	0	19.870474537037	0	19.870474537037	0	41.9452314814815	0	30	1.4	7.44	NULL	91	40	NULL	NULL	NULL	2	27	28	NULL	NULL	NULL	NULL	NULL	NULL	1.15	139	NULL	NULL	0	1	0
16960643	23136811	38596746	2	NULL	8.67	ASIAN	M	81.955667749054052	2151-12-19 01:40:31	2151-12-27 17:40:23	2	SURGICAL SAME DAY ADMISSION	2151-12-16 01:12:00	2152-01-08 15:10:00	NULL	0	8.66657407407407	0	8.66657407407407	0	8.66657407407407	0	20.5621412037037	0	20.5621412037037	2.2	7.39	NULL	229	39	NULL	435.25	229	0	NULL	24	19	6.4	NULL	NULL	NULL	NULL	1.04	174	NULL	NULL	1	0	0
16060022	23139342	31951680	2	NULL	3.32	BLACK/AFRICAN AMERICAN	M	43.126890755535599	2156-02-16 10:08:00	2156-02-19 17:48:57	2	EW EMER.	2156-02-16 08:18:00	2156-03-01 14:30:00	NULL	0	3.32010416666667	0	3.32010416666667	0	3.32010416666667	0	14.1819444444444	0	14.1819444444444	1	7.3	NULL	251	54	NULL	109.30000000000001	418.3333333333333	0	NULL	28	NULL	NULL	NULL	NULL	36.5	NULL	1.08	NULL	3.4	NULL	0	0	0
13185626	23141143	35480436	2	NULL	8.91	WHITE	M	65.366651881948589	2188-05-13 22:00:42	2188-05-22 19:50:24	2	URGENT	2188-05-13 22:00:00	2188-05-22 19:50:00	NULL	0	8.90951388888889	0	8.90951388888889	0	8.90951388888889	0	8.90923611111111	0	8.90923611111111	1.6	7.37	NULL	44	56	NULL	166.05	338.3333333333333	4	NULL	34	34	11.3	NULL	NULL	37.1	96	1.02	159	4.3	135	0	0	0
14940823	23149252	31377904	1	NULL	57.91	WHITE	F	28.284390973047398	2162-04-14 20:56:25	2162-06-11 18:50:05	2	URGENT	2162-04-14 20:55:00	2162-06-26 15:00:00	NULL	0	57.9122685185185	0	30	0	57.9122685185185	0	72.7524884259259	0	30	0.9	7.42	NULL	131	44	NULL	27.900000000000006	436.6666666666667	4	NULL	30	NULL	NULL	NULL	NULL	NULL	NULL	1.07	102	NULL	NULL	0	1	0
12303092	23149578	35959934	2	NULL	9.98	WHITE	M	59.803820176455306	2141-11-01 19:15:47	2141-11-11 18:40:50	3	URGENT	2141-10-21 14:08:00	2141-11-27 15:57:00	NULL	0	9.97572916666667	0	9.97572916666667	0	9.97572916666667	0	25.8619560185185	0	25.8619560185185	NULL	7.45	NULL	125	28	NULL	206.25	208	-2	NULL	20	NULL	NULL	NULL	NULL	NULL	NULL	NULL	NULL	NULL	NULL	0	0	0
17237244	23150269	36409426	1	NULL	55.57	BLACK/AFRICAN AMERICAN	F	58.815334612241868	2187-10-25 22:07:45	2187-12-20 11:54:43	2	EW EMER.	2187-10-25 19:04:00	2187-12-20 11:52:00	NULL	0	55.5742824074074	0	30	0	55.5742824074074	0	55.5723958333333	0	30	3.2	7.41	98	341	31	NULL	436.5	234	-3	NULL	20	34	11.4	NULL	NULL	NULL	104	1.08	219	4.9	130	0	0	1
15556497	23151148	30355922	2	NULL	18.66	WHITE	M	59.0440081127337796	2116-01-17 01:47:01	2116-02-04 17:31:04	3	EW EMER.	2116-01-17 01:46:00	2116-02-13 20:00:00	NULL	0	18.6555902777778	0	18.6555902777778	0	18.6555902777778	0	27.7590162037037	0	27.7590162037037	3.2	7.14	NULL	284	51	375	365.25	284	-11	NULL	18	NULL	NULL	NULL	NULL	NULL	NULL	1.22	370	5.5	NULL	0	0	0
10809510	23155010	33622227	3	NULL	4.41	WHITE	F	73.570101466972583	2133-07-30 08:42:05	2133-08-03 18:39:09	3	URGENT	2133-07-28 05:24:00	2133-08-03 17:05:00	NULL	0	4.41462962962963	0	4.41462962962963	0	4.41462962962963	0	4.34924768518519	0	4.34924768518519	0.8	7.45	98	271	29	NULL	NULL	NULL	-1	NULL	21	21	7.1	NULL	NULL	NULL	118	1.01	160	3	140	0	0	0
15999409	23156241	39007515	1	NULL	2.05	WHITE	M	56.43590611764863	2150-06-09 10:17:46	2150-06-11 11:27:15	1	SURGICAL SAME DAY ADMISSION	2150-06-09 03:32:00	2150-06-14 16:32:00	NULL	0	2.04825231481481	0	2.04825231481481	0	2.04825231481481	0	5.25988425925926	0	5.25988425925926	1.1	7.41	99	411	41	NULL	416.25	238	1	NULL	27	40	13.2	NULL	NULL	NULL	96	1.19	253	4.3	134	0	0	0
17391510	23156358	32512916	1	NULL	2.78	WHITE	F	79.33321720028547	2179-05-05 09:59:39	2179-05-08 04:44:16	1	DIRECT EMER.	2179-05-02 16:09:00	2179-05-09 16:30:00	NULL	0	2.7809837962963	0	2.7809837962963	0	2.7809837962963	0	4.27107638888889	0	4.27107638888889	0.9	7.41	NULL	400	37	NULL	311.25	353	0	NULL	24	34	11.3	NULL	NULL	NULL	104	1.17	111	4.3	139	0	0	0
10942537	23159420	32188573	1	NULL	11.62	WHITE	M	72.08417394798821	2120-01-31 17:41:00	2120-02-12 08:30:05	3	EW EMER.	2120-01-31 16:19:00	2120-02-20 20:29:00	NULL	0	11.6174189814815	0	11.6174189814815	0	11.6174189814815	0	20.1166666666667	0	20.1166666666667	2.3	7.41	NULL	201	40	NULL	248.09999999999997	287.14285714285717	1	NULL	26	NULL	NULL	NULL	NULL	38.8	NULL	NULL	NULL	NULL	NULL	1	1	0
13073338	23159892	30076188	2	NULL	3.50	WHITE	M	81.813159494253125	2174-10-25 09:26:21	2174-10-28 21:20:40	2	SURGICAL SAME DAY ADMISSION	2174-10-25 00:00:00	2174-10-31 17:40:00	NULL	0	3.49605324074074	0	3.49605324074074	0	3.49605324074074	0	6.3428125	0	6.3428125	1.8	7.42	97	260	37	NULL	458.75	208	0	NULL	25	33	11	NULL	NULL	NULL	107	1.13	119	3.7	136	0	0	0
11147987	23160396	38768353	1	NULL	2.26	WHITE	F	61.97824707089181	2140-12-29 10:59:22	2140-12-31 17:11:30	1	EW EMER.	2140-12-24 00:33:00	2141-01-04 17:00:00	NULL	0	2.25842592592593	0	2.25842592592593	0	2.25842592592593	0	6.25043981481481	0	6.25043981481481	1.7	7.46	98	404	36	NULL	-97.89999999999998	822.2222222222222	2	NULL	26	34	11.4	NULL	NULL	NULL	102	1.06	98	4	137	1	1	0
12602320	23180767	30680029	1	NULL	4.21	UNKNOWN	M	68.519368360946684	2147-07-12 08:38:09	2147-07-16 13:35:31	1	DIRECT EMER.	2147-07-09 16:41:00	2147-07-17 16:21:00	NULL	0	4.20650462962963	0	4.20650462962963	0	4.20650462962963	0	5.32142361111111	0	5.32142361111111	1.4	7.37	97	259	45	NULL	569.25	80	0	NULL	27	39	12.9	NULL	NULL	NULL	101	1.1	199	3.9	135	1	0	0
[truncated: 13,145 more rows]
[truncated: 31 more columns]
